# Supplementary material for: Integrating experimental model, LC-MS/MS chemical analysis, and systems biology approach to investigate the possible antidiabetic effect and mechanisms of Matricaria aurea (Golden Chamomile) in type 2 diabetes mellitus
Source: Front Pharmacol. 2022 Sep 7;13:924478. doi: 10.3389/fphar.2022.924478 (PMC9490514; doi:10.3389/fphar.2022.924478)
Supplement: Supplementary file 2 [file Table2.XLSX]

## Sheet: Sheet1
Gene sympol	Gene name	HGNC ID	Location
ABCC1	ATP binding cassette subfamily C member 1	HGNC:51	16p13.11
ABCC2	ATP binding cassette subfamily C member 2	HGNC:53	10q24.2
AFP	alpha fetoprotein	HGNC:317	4q13.3
AHR	aryl hydrocarbon receptor	HGNC:348	7p21.1
ALB	albumin	HGNC:399	4q13.3
ARHGDIB	Rho GDP dissociation inhibitor beta	HGNC:679	12p12.3
ATR	ATR serine/threonine kinase	HGNC:882	3q23
BAX	BCL2 associated X, apoptosis regulator	HGNC:959	19q13.33
BCL2	BCL2 apoptosis regulator	HGNC:990	18q21.33
CASP3	caspase 3	HGNC:1504	4q35.1
CASP8	caspase 8	HGNC:1509	2q33.1
CASP9	caspase 9	HGNC:1511	1p36.21
CAT	catalase	HGNC:1516	11p13
CCNB1	cyclin B1	HGNC:1579	5q13.2
CDKN1A	cyclin dependent kinase inhibitor 1A	HGNC:1784	6p21.2
CDKN2C	cyclin dependent kinase inhibitor 2C	HGNC:1789	1p32.3
CFL1	cofilin 1	HGNC:1874	11q13.1
CLDN1	claudin 1	HGNC:2032	3q28
COMT	catechol-O-methyltransferase	HGNC:2228	22q11.21
COX5B	cytochrome c oxidase subunit 5B	HGNC:2269	2q11.2
CTNNB1	catenin beta 1	HGNC:2514	3p22.1
CYCS	cytochrome c, somatic	HGNC:19986	7p15.3
CYP11A1	cytochrome P450 family 11 subfamily A member 1	HGNC:2590	15q24.1
CYP1A1	cytochrome P450 family 1 subfamily A member 1	HGNC:2595	15q24.1
CYP1A2	cytochrome P450 family 1 subfamily A member 2	HGNC:2596	15q24.1
CYP1B1	cytochrome P450 family 1 subfamily B member 1	HGNC:2597	2p22.2
CYP2A6	cytochrome P450 family 2 subfamily A member 6	HGNC:2610	19q13.2
CYP2C19	cytochrome P450 family 2 subfamily C member 19	HGNC:2621	10q23.33
CYP2C9	cytochrome P450 family 2 subfamily C member 9	HGNC:2623	10q23.33
CYP2D6	cytochrome P450 family 2 subfamily D member 6	HGNC:2625	22q13.2
CYP2E1	cytochrome P450 family 2 subfamily E member 1	HGNC:2631	10q26.3
CYP3A4	cytochrome P450 family 3 subfamily A member 4	HGNC:2637	7q22.1
DNMT1	DNA methyltransferase 1	HGNC:2976	19p13.2
EGF	epidermal growth factor	HGNC:3229	4q25
EGFR	epidermal growth factor receptor	HGNC:3236	7p11.2
EGLN1	egl-9 family hypoxia inducible factor 1	HGNC:1232	1q42.2
ELAVL3	ELAV like RNA binding protein 3	HGNC:3314	19p13.2
EP300	E1A binding protein p300	HGNC:3373	22q13.2
FBP1	fructose-bisphosphatase 1	HGNC:3606	9q22.32
FDX1	ferredoxin 1	HGNC:3638	11q22.3
FN1	fibronectin 1	HGNC:3778	2q35
FOS	Fos proto-oncogene, AP-1 transcription factor subunit	HGNC:3796	14q24.3
G6PD	glucose-6-phosphate dehydrogenase	HGNC:4057	Xq28
HBEGF	heparin binding EGF like growth factor	HGNC:3059	5q31.3
HGF	hepatocyte growth factor	HGNC:4893	7q21.11
HIF1A	hypoxia inducible factor 1 subunit alpha	HGNC:4910	14q23.2
HMGCR	3-hydroxy-3-methylglutaryl-CoA reductase	HGNC:5006	5q13.3
HMOX1	heme oxygenase 1	HGNC:5013	22q12.3
HRAS	HRas proto-oncogene, GTPase	HGNC:5173	11p15.5
IL6	interleukin 6	HGNC:6018	7p15.3
IRS1	insulin receptor substrate 1	HGNC:6125	2q36.3
IRS2	insulin receptor substrate 2	HGNC:6126	13q34
JAK1	Janus kinase 1	HGNC:6190	1p31.3
LCAT	lecithin-cholesterol acyltransferase	HGNC:6522	16q22.1
LPL	lipoprotein lipase	HGNC:6677	8p21.3
LTF	lactotransferrin	HGNC:6720	3p21.31
LTN1	listerin E3 ubiquitin protein ligase 1	HGNC:13082	21q21.3
MAP2K1	mitogen-activated protein kinase kinase 1	HGNC:6840	15q22.31
MAPK1	mitogen-activated protein kinase 1	HGNC:6871	22q11.22
MAPK3	mitogen-activated protein kinase 3	HGNC:6877	16p11.2
MAPK9	mitogen-activated protein kinase 9	HGNC:6886	5q35.3
MET	MET proto-oncogene, receptor tyrosine kinase	HGNC:7029	7q31
MMP9	matrix metallopeptidase 9	HGNC:7176	20q13.12
MYC	MYC proto-oncogene, bHLH transcription factor	HGNC:7553	8q24.21
NFE2L2	NFE2 like bZIP transcription factor 2	HGNC:7782	2q31.2
NME1	NME/NM23 nucleoside diphosphate kinase 1	HGNC:7849	17q21.33
OCLN	occludin	HGNC:8104	5q13.2
PARG	poly(ADP-ribose) glycohydrolase	HGNC:8605	10q11.23
PARP1	poly(ADP-ribose) polymerase 1	HGNC:270	1q42.12
PIK3C2B	phosphatidylinositol-4-phosphate 3-kinase catalytic subunit type 2 beta	HGNC:8972	1q32.1
PPARA	peroxisome proliferator activated receptor alpha	HGNC:9232	22q13.31
PSCA	prostate stem cell antigen	HGNC:9500	8q24.3
PTGS2	prostaglandin-endoperoxide synthase 2	HGNC:9605	1q31.1
RELA	RELA proto-oncogene, NF-kB subunit	HGNC:9955	11q13.1
RPS12	ribosomal protein S12	HGNC:10385	6q23.2
RPS6KA1	ribosomal protein S6 kinase A1	HGNC:10430	1p36.11
RPS6KB2	ribosomal protein S6 kinase B2	HGNC:10437	11q13.2
SIRT1	sirtuin 1	HGNC:14929	10q21.3
SLC2A1	solute carrier family 2 member 1	HGNC:11005	1p34.2
SLC2A2	solute carrier family 2 member 2	HGNC:11006	3q26.2
SRC	SRC proto-oncogene, non-receptor tyrosine kinase	HGNC:11283	20q11.23
SREBF1	sterol regulatory element binding transcription factor 1	HGNC:11289	17p11.2
SREBF2	sterol regulatory element binding transcription factor 2	HGNC:11290	22q13.2
STAR	steroidogenic acute regulatory protein	HGNC:11359	8p11.23
STAT3	signal transducer and activator of transcription 3	HGNC:11364	17q21.2
STK38L	serine/threonine kinase 38 like	HGNC:17848	12p11.23
TGFB1	transforming growth factor beta 1	HGNC:11766	19q13.2
TJP1	tight junction protein 1	HGNC:11827	15q13.1
TNF	tumor necrosis factor	HGNC:11892	6p21.33
TOP2A	DNA topoisomerase II alpha	HGNC:11989	17q21.2
TP53	tumor protein p53	HGNC:11998	17p13.1
TP53I3	tumor protein p53 inducible protein 3	HGNC:19373	2p23.3
TP63	tumor protein p63	HGNC:15979	3q28
TP73	tumor protein p73	HGNC:12003	1p36.32
TXNRD1	thioredoxin reductase 1	HGNC:12437	12q23.3
VEGFA	vascular endothelial growth factor A	HGNC:12680	6p21.1
XDH	xanthine dehydrogenase	HGNC:12805	2p23.1
PIK3CG	phosphatidylinositol-4,5-bisphosphate 3-kinase catalytic subunit gamma	HGNC:8978	7q22.3
MAPT	microtubule associated protein tau	HGNC:6893	17q21.31
KDM4E	lysine demethylase 4E	HGNC:37098	11q21
GPR35	G protein-coupled receptor 35	HGNC:4492	2q37.3
FLT3	fms related receptor tyrosine kinase 3	HGNC:3765	13q12.2
INSR	insulin receptor	HGNC:6091	19p13.2
ACHE	acetylcholinesterase (Cartwright blood group)	HGNC:108	7q22.1
GLO1	glyoxalase I	HGNC:4323	6p21.2
MYLK	myosin light chain kinase	HGNC:7590	3q21.1
SYK	spleen associated tyrosine kinase	HGNC:11491	9q22.2
BACE1	beta-secretase 1	HGNC:933	11q23.3
APEX1	apurinic/apyrimidinic endodeoxyribonuclease 1	HGNC:587	14q11.2
NOX4	NADPH oxidase 4	HGNC:7891	11q14.3
AVPR2	arginine vasopressin receptor 2	HGNC:897	Xq28
AKR1B1	aldo-keto reductase family 1 member B	HGNC:381	7q33
MAOA	monoamine oxidase A	HGNC:6833	Xp11.3
IGF1R	insulin like growth factor 1 receptor	HGNC:5465	15q26.3
CYP19A1	cytochrome P450 family 19 subfamily A member 1	HGNC:2594	15q21.2
F2	coagulation factor II, thrombin	HGNC:3535	11p11.2
CA2	carbonic anhydrase 2	HGNC:1373	8q21.2
PIM1	Pim-1 proto-oncogene, serine/threonine kinase	HGNC:8986	6p21.2
ALOX5	arachidonate 5-lipoxygenase	HGNC:435	10q11.21
AURKB	aurora kinase B	HGNC:11390	17p13.1
DRD4	dopamine receptor D4	HGNC:3025	11p15.5
ADORA1	adenosine A1 receptor	HGNC:262	1q32.1
CA7	carbonic anhydrase 7	HGNC:1381	16q22.1
MPO	myeloperoxidase	HGNC:7218	17q22
PIK3R1	phosphoinositide-3-kinase regulatory subunit 1	HGNC:8979	5q13.1
ADORA2A	adenosine A2a receptor	HGNC:263	22q11.23
DAPK1	death associated protein kinase 1	HGNC:2674	9q21.33
PYGL	glycogen phosphorylase L	HGNC:9725	14q22.1
CA1	carbonic anhydrase 1	HGNC:1368	8q21.2
GSK3B	glycogen synthase kinase 3 beta	HGNC:4617	3q13.33
PTK2	protein tyrosine kinase 2	HGNC:9611	8q24.3
HSD17B2	hydroxysteroid 17-beta dehydrogenase 2	HGNC:5211	16q23.3
KDR	kinase insert domain receptor	HGNC:6307	4q12
MMP13	matrix metallopeptidase 13	HGNC:7159	11q22.2
MMP3	matrix metallopeptidase 3	HGNC:7173	11q22.2
CA3	carbonic anhydrase 3	HGNC:1374	8q21.2
ALOX15	arachidonate 15-lipoxygenase	HGNC:433	17p13.2
PLK1	polo like kinase 1	HGNC:9077	16p12.2
CA6	carbonic anhydrase 6	HGNC:1380	1p36.23
CDK1	cyclin dependent kinase 1	HGNC:1722	10q21.2
CA12	carbonic anhydrase 12	HGNC:1371	15q22.2
MMP2	matrix metallopeptidase 2	HGNC:7166	16q12.2
PKN1	protein kinase N1	HGNC:9405	19p13.12
CA14	carbonic anhydrase 14	HGNC:1372	1q21.2
CA9	carbonic anhydrase 9	HGNC:1383	9p13.3
CSNK2A1	casein kinase 2 alpha 1	HGNC:2457	20p13
ALOX12	arachidonate 12-lipoxygenase, 12S type	HGNC:429	17p13.1
CA4	carbonic anhydrase 4	HGNC:1375	17q23.1
NEK2	NIMA related kinase 2	HGNC:7745	1q32.3
CXCR1	C-X-C motif chemokine receptor 1	HGNC:6026	2q35
CAMK2B	calcium/calmodulin dependent protein kinase II beta	HGNC:1461	7p13
ALK	ALK receptor tyrosine kinase	HGNC:427	2p23.2-p23.1
AKT1	AKT serine/threonine kinase 1	HGNC:391	14q32.33
ABCB1	ATP binding cassette subfamily B member 1	HGNC:40	7q21.12
NEK6	NIMA related kinase 6	HGNC:7749	9q33.3
PLA2G1B	phospholipase A2 group IB	HGNC:9030	12q24.31
CA5A	carbonic anhydrase 5A	HGNC:1377	16q24.2
AXL	AXL receptor tyrosine kinase	HGNC:905	19q13.2
ABCG2	ATP binding cassette subfamily G member 2 (Junior blood group)	HGNC:74	4q22.1
NUAK1	NUAK family kinase 1	HGNC:14311	12q23.3
AKR1C2	aldo-keto reductase family 1 member C2	HGNC:385	10p15.1
AKR1C1	aldo-keto reductase family 1 member C1	HGNC:384	10p15.1
AKR1C3	aldo-keto reductase family 1 member C3	HGNC:386	10p15.1
AKR1C4	aldo-keto reductase family 1 member C4	HGNC:387	10p15.1
CA13	carbonic anhydrase 13	HGNC:14914	8q21.2
AKR1A1	aldo-keto reductase family 1 member A1	HGNC:380	1p34.1
AMY2A	amylase alpha 2A	HGNC:477	1p21.1
BMP2	bone morphogenetic protein 2	HGNC:1069	20p12.3
FYN	FYN proto-oncogene, Src family tyrosine kinase	HGNC:4037	6q21
CD36	CD36 molecule	HGNC:1663	7q21.11
SCARB2	scavenger receptor class B member 2	HGNC:1665	4q21.1
SCARB1	scavenger receptor class B member 1	HGNC:1664	12q24.31
PIK3CD	phosphatidylinositol-4,5-bisphosphate 3-kinase catalytic subunit delta	HGNC:8977	1p36.22
PIK3CB	phosphatidylinositol-4,5-bisphosphate 3-kinase catalytic subunit beta	HGNC:8976	3q22.3
PIK3CA	phosphatidylinositol-4,5-bisphosphate 3-kinase catalytic subunit alpha	HGNC:8975	3q26.32
UXS1	UDP-glucuronate decarboxylase 1	HGNC:17729	2q12.2
MTOR	mechanistic target of rapamycin kinase	HGNC:3942	1p36.22
PI4KA	phosphatidylinositol 4-kinase alpha	HGNC:8983	22q11.21
SMG1	SMG1 nonsense mediated mRNA decay associated PI3K related kinase	HGNC:30045	16p12.3
TRRAP	transformation/transcription domain associated protein	HGNC:12347	7q22.1
PRKDC	protein kinase, DNA-activated, catalytic subunit	HGNC:9413	8q11.21
PIK3C2G	phosphatidylinositol-4-phosphate 3-kinase catalytic subunit type 2 gamma	HGNC:8973	12p12.3
PIK3C2A	phosphatidylinositol-4-phosphate 3-kinase catalytic subunit type 2 alpha	HGNC:8971	11p15.1
PIK3C3	phosphatidylinositol 3-kinase catalytic subunit type 3	HGNC:8974	18q12.3
NSDHL	NAD(P) dependent steroid dehydrogenase-like	HGNC:13398	Xq28
HSD3B2	hydroxy-delta-5-steroid dehydrogenase, 3 beta- and steroid delta-isomerase 2	HGNC:5218	1p12
HSD3B1	hydroxy-delta-5-steroid dehydrogenase, 3 beta- and steroid delta-isomerase 1	HGNC:5217	1p12
SDR42E1	short chain dehydrogenase/reductase family 42E, member 1	HGNC:29834	16q23.3
SDR42E2	short chain dehydrogenase/reductase family 42E, member 2	HGNC:35414	16p12.1
HSD3B7	hydroxy-delta-5-steroid dehydrogenase, 3 beta- and steroid delta-isomerase 7	HGNC:18324	16p11.2
APP	amyloid beta precursor protein	HGNC:620	21q21.3
CSNK2A3	casein kinase 2 alpha 3	HGNC:2458	11p15.4
APOBEC3G	apolipoprotein B mRNA editing enzyme catalytic subunit 3G	HGNC:17357	22q13.1
LIG1	DNA ligase 1	HGNC:6598	19q13.33
TOP1	DNA topoisomerase I	HGNC:11986	20q12
HTT	huntingtin	HGNC:4851	4p16.3
IP6K2	inositol hexakisphosphate kinase 2	HGNC:17313	3p21.31
IPMK	inositol polyphosphate multikinase	HGNC:20739	10q21.1
PSIP1	PC4 and SFRS1 interacting protein 1	HGNC:9527	9p22.3
MMP1	matrix metallopeptidase 1	HGNC:7155	11q22.2
MAPK10	mitogen-activated protein kinase 10	HGNC:6872	4q21.3
MAPK14	mitogen-activated protein kinase 14	HGNC:6876	6p21.31
PSMB5	proteasome 20S subunit beta 5	HGNC:9542	14q11.2
SOAT1	sterol O-acyltransferase 1	HGNC:11177	1q25.2
MTTP	microsomal triglyceride transfer protein	HGNC:7467	4q23
SOAT2	sterol O-acyltransferase 2	HGNC:11178	12q13.13
GHDC	GH3 domain containing	HGNC:24438	17q21.2
MITF	melanocyte inducing transcription factor	HGNC:7105	3p13
TYR	tyrosinase	HGNC:12442	11q14.3
TYRP1	tyrosinase related protein 1	HGNC:12450	9p23
NQO2	N-ribosyldihydronicotinamide:quinone reductase 2	HGNC:7856	6p25.2
RPS6KA3	ribosomal protein S6 kinase A3	HGNC:10432	Xp22.12
ADRA2C	adrenoceptor alpha 2C	HGNC:283	4p16.3
RPS6KA2	ribosomal protein S6 kinase A2	HGNC:10431	6q27
RPS6KA6	ribosomal protein S6 kinase A6	HGNC:10435	Xq21.1
RPS6KB1	ribosomal protein S6 kinase B1	HGNC:10436	17q23.1
RPL10A	ribosomal protein L10a	HGNC:10299	6p21.31
AKT2	AKT serine/threonine kinase 2	HGNC:392	19q13.2
SGK1	serum/glucocorticoid regulated kinase 1	HGNC:10810	6q23.2
SGK2	serum/glucocorticoid regulated kinase 2	HGNC:13900	20q13.12
RPS6KA4	ribosomal protein S6 kinase A4	HGNC:10433	11q13.1
AKT3	AKT serine/threonine kinase 3	HGNC:393	1q43-q44
SGK3	serum/glucocorticoid regulated kinase family member 3	HGNC:10812	8q13.1
RPS6KA5	ribosomal protein S6 kinase A5	HGNC:10434	14q32.11
STK32A	serine/threonine kinase 32A	HGNC:28317	5q32
STK32C	serine/threonine kinase 32C	HGNC:21332	10q26.3
STK32B	serine/threonine kinase 32B	HGNC:14217	4p16.2
DCT	dopachrome tautomerase	HGNC:2709	13q32.1
A1BG	alpha-1-B glycoprotein	HGNC:5	19q13.43
A1CF	APOBEC1 complementation factor	HGNC:24086	10q11.23
AADAT	aminoadipate aminotransferase	HGNC:17929	4q33
AASS	aminoadipate-semialdehyde synthase	HGNC:17366	7q31.32
ABCA1	ATP binding cassette subfamily A member 1	HGNC:29	9q31.1
ABCA12	ATP binding cassette subfamily A member 12	HGNC:14637	2q35
ABCA5	ATP binding cassette subfamily A member 5	HGNC:35	17q24.3
ABCA7	ATP binding cassette subfamily A member 7	HGNC:37	19p13.3
ABCB11	ATP binding cassette subfamily B member 11	HGNC:42	2q31.1
ABCB4	ATP binding cassette subfamily B member 4	HGNC:45	7q21.12
ABCC4	ATP binding cassette subfamily C member 4	HGNC:55	13q32.1
ABCC5	ATP binding cassette subfamily C member 5	HGNC:56	3q27.1
ABCC6	ATP binding cassette subfamily C member 6	HGNC:57	16p13.11
ABCD2	ATP binding cassette subfamily D member 2	HGNC:66	12q12
ABCD3	ATP binding cassette subfamily D member 3	HGNC:67	1p21.3
ABCG5	ATP binding cassette subfamily G member 5	HGNC:13886	2p21
ABCG8	ATP binding cassette subfamily G member 8	HGNC:13887	2p21
ABHD14B	abhydrolase domain containing 14B	HGNC:28235	3p21.2
ABHD4	abhydrolase domain containing 4, N-acyl phospholipase B	HGNC:20154	14q11.2
ABHD5	abhydrolase domain containing 5, lysophosphatidic acid acyltransferase	HGNC:21396	3p21.33
ABHD6	abhydrolase domain containing 6, acylglycerol lipase	HGNC:21398	3p14.3
ABL1	ABL proto-oncogene 1, non-receptor tyrosine kinase	HGNC:76	9q34.12
ABLIM3	actin binding LIM protein family member 3	HGNC:29132	5q32
ABRACL	ABRA C-terminal like	HGNC:21230	6q24.1
ABRAXAS1	abraxas 1, BRCA1 A complex subunit	HGNC:25829	4q21.23
ACAA1	acetyl-CoA acyltransferase 1	HGNC:82	3p22.2
ACAA2	acetyl-CoA acyltransferase 2	HGNC:83	18q21.1
ACACA	acetyl-CoA carboxylase alpha	HGNC:84	17q12
ACAD11	acyl-CoA dehydrogenase family member 11	HGNC:30211	3q22.1
ACADSB	acyl-CoA dehydrogenase short/branched chain	HGNC:91	10q26.13
ACADVL	acyl-CoA dehydrogenase very long chain	HGNC:92	17p13.1
ACAT1	acetyl-CoA acetyltransferase 1	HGNC:93	11q22.3
ACAT2	acetyl-CoA acetyltransferase 2	HGNC:94	6q25.3
ACBD6	acyl-CoA binding domain containing 6	HGNC:23339	1q25.2-q25.3
ACE	angiotensin I converting enzyme	HGNC:2707	17q23.3
ACE2	angiotensin converting enzyme 2	HGNC:13557	Xp22.2
ACER3	alkaline ceramidase 3	HGNC:16066	11q13.5
ACLY	ATP citrate lyase	HGNC:115	17q21.2
ACO1	aconitase 1	HGNC:117	9p21.1
ACOT13	acyl-CoA thioesterase 13	HGNC:20999	6p22.3
ACOX2	acyl-CoA oxidase 2	HGNC:120	3p14.3
ACOX3	acyl-CoA oxidase 3, pristanoyl	HGNC:121	4p16.1
ACP3	acid phosphatase 3	HGNC:125	3q22.1
ACSF2	acyl-CoA synthetase family member 2	HGNC:26101	17q21.33
ACSL5	acyl-CoA synthetase long chain family member 5	HGNC:16526	10q25.2
ACSL6	acyl-CoA synthetase long chain family member 6	HGNC:16496	5q31.1
ACSM3	acyl-CoA synthetase medium chain family member 3	HGNC:10522	16p12.3
ACSM5	acyl-CoA synthetase medium chain family member 5	HGNC:26060	16p12.3
ACSS3	acyl-CoA synthetase short chain family member 3	HGNC:24723	12q21.31
ACTA1	actin alpha 1, skeletal muscle	HGNC:129	1q42.13
ACTA2	actin alpha 2, smooth muscle	HGNC:130	10q23.31
ACTB	actin beta	HGNC:132	7p22.1
ACTC1	actin alpha cardiac muscle 1	HGNC:143	15q14
ACTR1A	actin related protein 1A	HGNC:167	10q24.32
ACTR1B	actin related protein 1B	HGNC:168	2q11.2
ACTR6	actin related protein 6	HGNC:24025	12q23.1
ACY1	aminoacylase 1	HGNC:177	3p21.2
ACYP1	acylphosphatase 1	HGNC:179	14q24.3
ADA	adenosine deaminase	HGNC:186	20q13.12
ADAL	adenosine deaminase like	HGNC:31853	15q15.3
ADAM12	ADAM metallopeptidase domain 12	HGNC:190	10q26.2
ADAM15	ADAM metallopeptidase domain 15	HGNC:193	1q21.3
ADAM9	ADAM metallopeptidase domain 9	HGNC:216	8p11.22
ADAMTSL4	ADAMTS like 4	HGNC:19706	1q21.2
ADD3	adducin 3	HGNC:245	10q25.1-q25.2
ADGRA3	adhesion G protein-coupled receptor A3	HGNC:13839	4p15.2
ADGRE1	adhesion G protein-coupled receptor E1	HGNC:3336	19p13.3-p13.2
ADGRE5	adhesion G protein-coupled receptor E5	HGNC:1711	19p13.12
ADGRG1	adhesion G protein-coupled receptor G1	HGNC:4512	16q21
ADGRG4	adhesion G protein-coupled receptor G4	HGNC:18992	Xq26.3
ADGRL2	adhesion G protein-coupled receptor L2	HGNC:18582	1p31.1
ADH4	alcohol dehydrogenase 4 (class II), pi polypeptide	HGNC:252	4q23
ADH5	alcohol dehydrogenase 5 (class III), chi polypeptide	HGNC:253	4q23
ADH6	alcohol dehydrogenase 6 (class V)	HGNC:255	4q23
ADIPOQ	adiponectin, C1Q and collagen domain containing	HGNC:13633	3q27.3
ADM	adrenomedullin	HGNC:259	11p15.4
ADNP	activity dependent neuroprotector homeobox	HGNC:15766	20q13.13
ADPRM	ADP-ribose/CDP-alcohol diphosphatase, manganese dependent	HGNC:30925	17p13.1
ADRM1	ADRM1 26S proteasome ubiquitin receptor	HGNC:15759	20q13.33
ADSS1	adenylosuccinate synthase 1	HGNC:20093	14q32.33
AEN	apoptosis enhancing nuclease	HGNC:25722	15q26.1
AFDN-DT	AFDN divergent transcript	HGNC:21236	6q27
AGBL2	AGBL carboxypeptidase 2	HGNC:26296	11p11.2
AGER	advanced glycosylation end-product specific receptor	HGNC:320	6p21.32
AGL	amylo-alpha-1, 6-glucosidase, 4-alpha-glucanotransferase	HGNC:321	1p21.2
AGMAT	agmatinase	HGNC:18407	1p36.21
AGO2	argonaute RISC catalytic component 2	HGNC:3263	8q24.3
AGR2	anterior gradient 2, protein disulphide isomerase family member	HGNC:328	7p21.1
AGT	angiotensinogen	HGNC:333	1q42.2
AGTPBP1	ATP/GTP binding carboxypeptidase 1	HGNC:17258	9q21.33
AGTR1	angiotensin II receptor type 1	HGNC:336	3q24
AGXT	alanine--glyoxylate and serine--pyruvate aminotransferase	HGNC:341	2q37.3
AHRR	aryl hydrocarbon receptor repressor	HGNC:346	5p15.33
AHSG	alpha 2-HS glycoprotein	HGNC:349	3q27.3
AIF1	allograft inflammatory factor 1	HGNC:352	6p21.33
AIFM1	apoptosis inducing factor mitochondria associated 1	HGNC:8768	Xq26.1
AIG1	androgen induced 1	HGNC:21607	6q24.2
AK3	adenylate kinase 3	HGNC:17376	9p24.1
AK4	adenylate kinase 4	HGNC:363	1p31.3
AKAP12	A-kinase anchoring protein 12	HGNC:370	6q25.1
AKIRIN1	akirin 1	HGNC:25744	1p34.3
AKIRIN2	akirin 2	HGNC:21407	6q15
AKR1B10	aldo-keto reductase family 1 member B10	HGNC:382	7q33
AKR1D1	aldo-keto reductase family 1 member D1	HGNC:388	7q33
AKR1E2	aldo-keto reductase family 1 member E2	HGNC:23437	10p15.1
AKR7A3	aldo-keto reductase family 7 member A3	HGNC:390	1p36.13
AKT1S1	AKT1 substrate 1	HGNC:28426	19q13.33
ALAS1	5'-aminolevulinate synthase 1	HGNC:396	3p21.2
ALDH1A1	aldehyde dehydrogenase 1 family member A1	HGNC:402	9q21.13
ALDH1B1	aldehyde dehydrogenase 1 family member B1	HGNC:407	9p13.1
ALDH2	aldehyde dehydrogenase 2 family member	HGNC:404	12q24.12
ALDH3A2	aldehyde dehydrogenase 3 family member A2	HGNC:403	17p11.2
ALDH4A1	aldehyde dehydrogenase 4 family member A1	HGNC:406	1p36.13
ALDH5A1	aldehyde dehydrogenase 5 family member A1	HGNC:408	6p22.3
ALDH6A1	aldehyde dehydrogenase 6 family member A1	HGNC:7179	14q24.3
ALDH7A1	aldehyde dehydrogenase 7 family member A1	HGNC:877	5q23.2
ALDH8A1	aldehyde dehydrogenase 8 family member A1	HGNC:15471	6q23.3
ALDH9A1	aldehyde dehydrogenase 9 family member A1	HGNC:412	1q24.1
ALDOA	aldolase, fructose-bisphosphate A	HGNC:414	16p11.2
ALDOC	aldolase, fructose-bisphosphate C	HGNC:418	17q11.2
ALG10	ALG10 alpha-1,2-glucosyltransferase	HGNC:23162	12p11.1
ALG13	ALG13 UDP-N-acetylglucosaminyltransferase subunit	HGNC:30881	Xq23
ALG14	ALG14 UDP-N-acetylglucosaminyltransferase subunit	HGNC:28287	1p21.3
ALG6	ALG6 alpha-1,3-glucosyltransferase	HGNC:23157	1p31.3
ALKAL2	ALK and LTK ligand 2	HGNC:27683	2p25.3
ALMS1	ALMS1 centrosome and basal body associated protein	HGNC:428	2p13.1
ALOX5AP	arachidonate 5-lipoxygenase activating protein	HGNC:436	13q12.3
ALPI	alkaline phosphatase, intestinal	HGNC:437	2q37.1
ALPK2	alpha kinase 2	HGNC:20565	18q21.31-q21.32
ALPL	alkaline phosphatase, biomineralization associated	HGNC:438	1p36.12
AMACR	alpha-methylacyl-CoA racemase	HGNC:451	5p13.2
AMDHD1	amidohydrolase domain containing 1	HGNC:28577	12q23.1
AMMECR1	AMMECR nuclear protein 1	HGNC:467	Xq23
AMN1	antagonist of mitotic exit network 1 homolog	HGNC:27281	12p11.21
AMOTL2	angiomotin like 2	HGNC:17812	3q22.2
AMPD2	adenosine monophosphate deaminase 2	HGNC:469	1p13.3
AMPD3	adenosine monophosphate deaminase 3	HGNC:470	11p15.4
AMT	aminomethyltransferase	HGNC:473	3p21.31
ANAPC1	anaphase promoting complex subunit 1	HGNC:19988	2q13
ANAPC10	anaphase promoting complex subunit 10	HGNC:24077	4q31.21
ANAPC4	anaphase promoting complex subunit 4	HGNC:19990	4p15.2
ANG	angiogenin	HGNC:483	14q11.2
ANGPT1	angiopoietin 1	HGNC:484	8q23.1
ANGPTL4	angiopoietin like 4	HGNC:16039	19p13.2
ANGPTL8	angiopoietin like 8	HGNC:24933	19p13.2
ANK2	ankyrin 2	HGNC:493	4q25-q26
ANKEF1	ankyrin repeat and EF-hand domain containing 1	HGNC:15803	20p12.2
ANKH	ANKH inorganic pyrophosphate transport regulator	HGNC:15492	5p15.2
ANKHD1	ankyrin repeat and KH domain containing 1	HGNC:24714	5q31.3
ANKMY2	ankyrin repeat and MYND domain containing 2	HGNC:25370	7p21.1
ANKRA2	ankyrin repeat family A member 2	HGNC:13208	5q13.2
ANKRD10	ankyrin repeat domain 10	HGNC:20265	13q34
ANKRD12	ankyrin repeat domain 12	HGNC:29135	18p11.22
ANKRD16	ankyrin repeat domain 16	HGNC:23471	10p15.1
ANKRD37	ankyrin repeat domain 37	HGNC:29593	4q35.1
ANKS4B	ankyrin repeat and sterile alpha motif domain containing 4B	HGNC:26795	16p12.2
ANLN	anillin actin binding protein	HGNC:14082	7p14.2
ANO1	anoctamin 1	HGNC:21625	11q13.3
ANP32A	acidic nuclear phosphoprotein 32 family member A	HGNC:13233	15q23
ANP32E	acidic nuclear phosphoprotein 32 family member E	HGNC:16673	1q21.2
ANPEP	alanyl aminopeptidase, membrane	HGNC:500	15q26.1
ANTXR2	ANTXR cell adhesion molecule 2	HGNC:21732	4q21.21
ANXA1	annexin A1	HGNC:533	9q21.13
ANXA2	annexin A2	HGNC:537	15q22.2
ANXA3	annexin A3	HGNC:541	4q21.21
ANXA4	annexin A4	HGNC:542	2p13.3
ANXA5	annexin A5	HGNC:543	4q27
ANXA6	annexin A6	HGNC:544	5q33.1
ANXA8	annexin A8	HGNC:546	10q11.22
AOC2	amine oxidase copper containing 2	HGNC:549	17q21.31
AOC3	amine oxidase copper containing 3	HGNC:550	17q21.31
AOX1	aldehyde oxidase 1	HGNC:553	2q33.1
AP1M2	adaptor related protein complex 1 subunit mu 2	HGNC:558	19p13.2
AP1S1	adaptor related protein complex 1 subunit sigma 1	HGNC:559	7q22.1
AP1S2	adaptor related protein complex 1 subunit sigma 2	HGNC:560	Xp22.2
AP3M2	adaptor related protein complex 3 subunit mu 2	HGNC:570	8p11.21
AP5M1	adaptor related protein complex 5 subunit mu 1	HGNC:20192	14q22.3
APAF1	apoptotic peptidase activating factor 1	HGNC:576	12q23.1
APBA3	amyloid beta precursor protein binding family A member 3	HGNC:580	19p13.3
APBB2	amyloid beta precursor protein binding family B member 2	HGNC:582	4p14-p13
APC	APC regulator of WNT signaling pathway	HGNC:583	5q22.2
APLN	apelin	HGNC:16665	Xq26.1
APLP1	amyloid beta precursor like protein 1	HGNC:597	19q13.12
APOA1	apolipoprotein A1	HGNC:600	11q23.3
APOA4	apolipoprotein A4	HGNC:602	11q23.3
APOA5	apolipoprotein A5	HGNC:17288	11q23.3
APOB	apolipoprotein B	HGNC:603	2p24.1
APOBEC3B	apolipoprotein B mRNA editing enzyme catalytic subunit 3B	HGNC:17352	22q13.1
APOC1	apolipoprotein C1	HGNC:607	19q13.32
APOC2	apolipoprotein C2	HGNC:609	19q13.32
APOC3	apolipoprotein C3	HGNC:610	11q23.3
APOE	apolipoprotein E	HGNC:613	19q13.32
APOF	apolipoprotein F	HGNC:615	12q13.3
APOH	apolipoprotein H	HGNC:616	17q24.2
APOLD1	apolipoprotein L domain containing 1	HGNC:25268	12p13.1
APOM	apolipoprotein M	HGNC:13916	6p21.33
APPL2	adaptor protein, phosphotyrosine interacting with PH domain and leucine zipper 2	HGNC:18242	12q23.3
APRG1	APRG1 tumor suppressor candidate	HGNC:24082	3p22.2
AQP1	aquaporin 1 (Colton blood group)	HGNC:633	7p14.3
AQP11	aquaporin 11	HGNC:19940	11q14.1
AQP2	aquaporin 2	HGNC:634	12q13.12
AQP3	aquaporin 3 (Gill blood group)	HGNC:636	9p13.3
AQP5	aquaporin 5	HGNC:638	12q13.12
AQP7	aquaporin 7	HGNC:640	9p13.3
AQP9	aquaporin 9	HGNC:643	15q21.3
AR	androgen receptor	HGNC:644	Xq12
ARAF	A-Raf proto-oncogene, serine/threonine kinase	HGNC:646	Xp11.3
AREG	amphiregulin	HGNC:651	4q13.3
ARF3	ADP ribosylation factor 3	HGNC:654	12q13.12
ARFGEF1	ADP ribosylation factor guanine nucleotide exchange factor 1	HGNC:15772	8q13.2
ARFGEF3	ARFGEF family member 3	HGNC:21213	6q23.3-q24.1
ARG1	arginase 1	HGNC:663	6q23.2
ARG2	arginase 2	HGNC:664	14q24.1
ARHGAP11A	Rho GTPase activating protein 11A	HGNC:15783	15q13.3
ARHGAP17	Rho GTPase activating protein 17	HGNC:18239	16p12.1
ARHGAP18	Rho GTPase activating protein 18	HGNC:21035	6q22.33
ARHGAP19	Rho GTPase activating protein 19	HGNC:23724	10q24.1
ARHGAP27	Rho GTPase activating protein 27	HGNC:31813	17q21.31
ARHGAP29	Rho GTPase activating protein 29	HGNC:30207	1p22.1
ARHGAP44	Rho GTPase activating protein 44	HGNC:29096	17p12
ARHGAP45	Rho GTPase activating protein 45	HGNC:17102	19p13.3
ARHGAP5-AS1	ARHGAP5 antisense RNA 1 (head to head)	HGNC:20279	14q12
ARHGEF28	Rho guanine nucleotide exchange factor 28	HGNC:30322	5q13.2
ARHGEF3	Rho guanine nucleotide exchange factor 3	HGNC:683	3p14.3
ARID2	AT-rich interaction domain 2	HGNC:18037	12q12
ARL13B	ADP ribosylation factor like GTPase 13B	HGNC:25419	3q11.1-q11.2
ARL15	ADP ribosylation factor like GTPase 15	HGNC:25945	5q11.2
ARL4D	ADP ribosylation factor like GTPase 4D	HGNC:656	17q21.31
ARL6	ADP ribosylation factor like GTPase 6	HGNC:13210	3q11.2
ARL6IP5	ADP ribosylation factor like GTPase 6 interacting protein 5	HGNC:16937	3p14.1
ARMCX5	armadillo repeat containing X-linked 5	HGNC:25772	Xq22.1
ARMT1	acidic residue methyltransferase 1	HGNC:17872	6q25.1
ARNT	aryl hydrocarbon receptor nuclear translocator	HGNC:700	1q21.3
ARNTL	aryl hydrocarbon receptor nuclear translocator like	HGNC:701	11p15.3
ARNTL2	aryl hydrocarbon receptor nuclear translocator like 2	HGNC:18984	12p11.23
ARRB1	arrestin beta 1	HGNC:711	11q13.4
ARRDC2	arrestin domain containing 2	HGNC:25225	19p13.11
ARRDC3	arrestin domain containing 3	HGNC:29263	5q14.3
ARSA	arylsulfatase A	HGNC:713	22q13.33
ARSG	arylsulfatase G	HGNC:24102	17q24.2
ARSL	arylsulfatase L	HGNC:719	Xp22.33
ART4	ADP-ribosyltransferase 4 (inactive) (Dombrock blood group)	HGNC:726	12p12.3
ARVCF	ARVCF delta catenin family member	HGNC:728	22q11.21
ASAH1	N-acylsphingosine amidohydrolase 1	HGNC:735	8p22
ASAP2	ArfGAP with SH3 domain, ankyrin repeat and PH domain 2	HGNC:2721	2p25.1
ASB16	ankyrin repeat and SOCS box containing 16	HGNC:19768	17q21.31
ASB16-AS1	ASB16 antisense RNA 1	HGNC:25442	17q21.31
ASB2	ankyrin repeat and SOCS box containing 2	HGNC:16012	14q32.12
ASB9	ankyrin repeat and SOCS box containing 9	HGNC:17184	Xp22.2
ASCC3	activating signal cointegrator 1 complex subunit 3	HGNC:18697	6q16.3
ASF1B	anti-silencing function 1B histone chaperone	HGNC:20996	19p13.12
ASGR1	asialoglycoprotein receptor 1	HGNC:742	17p13.1
ASL	argininosuccinate lyase	HGNC:746	7q11.21
ASPH	aspartate beta-hydroxylase	HGNC:757	8q12.3
ASPHD1	aspartate beta-hydroxylase domain containing 1	HGNC:27380	16p11.2
ASPM	assembly factor for spindle microtubules	HGNC:19048	1q31.3
ASPRV1	aspartic peptidase retroviral like 1	HGNC:26321	2p13.3
ASPSCR1	ASPSCR1 tether for SLC2A4, UBX domain containing	HGNC:13825	17q25.3
ASRGL1	asparaginase and isoaspartyl peptidase 1	HGNC:16448	11q12.3
ASS1	argininosuccinate synthase 1	HGNC:758	9q34.11
ASTE1	asteroid homolog 1	HGNC:25021	3q22.1
ATF1	activating transcription factor 1	HGNC:783	12q13.12
ATF2	activating transcription factor 2	HGNC:784	2q31.1
ATF3	activating transcription factor 3	HGNC:785	1q32.3
ATF4	activating transcription factor 4	HGNC:786	22q13.1
ATF6	activating transcription factor 6	HGNC:791	1q23.3
ATF6B	activating transcription factor 6 beta	HGNC:2349	6p21.3
ATF7IP	activating transcription factor 7 interacting protein	HGNC:20092	12p13.1
ATG12	autophagy related 12	HGNC:588	5q22.3
ATG16L2	autophagy related 16 like 2	HGNC:25464	11q13.4
ATG2A	autophagy related 2A	HGNC:29028	11q13.1
ATG3	autophagy related 3	HGNC:20962	3q13.2
ATG5	autophagy related 5	HGNC:589	6q21
ATG7	autophagy related 7	HGNC:16935	3p25.3
ATL1	atlastin GTPase 1	HGNC:11231	14q22.1
ATL2	atlastin GTPase 2	HGNC:24047	2p22.2-p22.1
ATM	ATM serine/threonine kinase	HGNC:795	11q22.3
ATP13A1	ATPase 13A1	HGNC:24215	19p13.11
ATP1A1	ATPase Na+/K+ transporting subunit alpha 1	HGNC:799	1p13.1
ATP1B1	ATPase Na+/K+ transporting subunit beta 1	HGNC:804	1q24.2
ATP1B3	ATPase Na+/K+ transporting subunit beta 3	HGNC:806	3q23
ATP23	ATP23 metallopeptidase and ATP synthase assembly factor homolog	HGNC:29452	12q14.1
ATP2A1	ATPase sarcoplasmic/endoplasmic reticulum Ca2+ transporting 1	HGNC:811	16p11.2
ATP2A2	ATPase sarcoplasmic/endoplasmic reticulum Ca2+ transporting 2	HGNC:812	12q24.11
ATP5F1A	ATP synthase F1 subunit alpha	HGNC:823	18q21.1
ATP5F1B	ATP synthase F1 subunit beta	HGNC:830	12q13.3
ATP5MC1	ATP synthase membrane subunit c locus 1	HGNC:841	17q21.32
ATP5MF	ATP synthase membrane subunit f	HGNC:848	7q22.1
ATP6V0B	ATPase H+ transporting V0 subunit b	HGNC:861	1p34.1
ATP6V1C1	ATPase H+ transporting V1 subunit C1	HGNC:856	8q22.3
ATP6V1E2	ATPase H+ transporting V1 subunit E2	HGNC:18125	2p21
ATP7A	ATPase copper transporting alpha	HGNC:869	Xq21.1
ATP7B	ATPase copper transporting beta	HGNC:870	13q14.3
ATP8B1	ATPase phospholipid transporting 8B1	HGNC:3706	18q21.31
ATP9A	ATPase phospholipid transporting 9A (putative)	HGNC:13540	20q13.2
ATXN3	ataxin 3	HGNC:7106	14q32.12
AUH	AU RNA binding methylglutaconyl-CoA hydratase	HGNC:890	9q22.31
AURKA	aurora kinase A	HGNC:11393	20q13.2
AXIN2	axin 2	HGNC:904	17q24.1
B3GAT3	beta-1,3-glucuronyltransferase 3	HGNC:923	11q12.3
B3GLCT	beta 3-glucosyltransferase	HGNC:20207	13q12.3
B3GNTL1	UDP-GlcNAc:betaGal beta-1,3-N-acetylglucosaminyltransferase like 1	HGNC:21727	17q25.3
B4GALNT1	beta-1,4-N-acetyl-galactosaminyltransferase 1	HGNC:4117	12q13.3
B4GALT4	beta-1,4-galactosyltransferase 4	HGNC:927	3q13.32
BAAT	bile acid-CoA:amino acid N-acyltransferase	HGNC:932	9q31.1
BAD	BCL2 associated agonist of cell death	HGNC:936	11q13.1
BAG2	BAG cochaperone 2	HGNC:938	6p12.1
BAG4	BAG cochaperone 4	HGNC:940	8p11.23
BAK1	BCL2 antagonist/killer 1	HGNC:949	6p21.31
BAMBI	BMP and activin membrane bound inhibitor	HGNC:30251	10p12.1
BAZ1A	bromodomain adjacent to zinc finger domain 1A	HGNC:960	14q13.1-q13.2
BAZ2B	bromodomain adjacent to zinc finger domain 2B	HGNC:963	2q24.2
BBS12	Bardet-Biedl syndrome 12	HGNC:26648	4q27
BBS2	Bardet-Biedl syndrome 2	HGNC:967	16q13
BBS4	Bardet-Biedl syndrome 4	HGNC:969	15q24.1
BBS5	Bardet-Biedl syndrome 5	HGNC:970	2q31.1
BBS9	Bardet-Biedl syndrome 9	HGNC:30000	7p14.3
BCAM	basal cell adhesion molecule (Lutheran blood group)	HGNC:6722	19q13.32
BCAR1	BCAR1 scaffold protein, Cas family member	HGNC:971	16q23.1
BCAR3	BCAR3 adaptor protein, NSP family member	HGNC:973	1p22.1
BCAT1	branched chain amino acid transaminase 1	HGNC:976	12p12.1
BCHE	butyrylcholinesterase	HGNC:983	3q26.1
BCKDK	branched chain keto acid dehydrogenase kinase	HGNC:16902	16p11.2
BCL2A1	BCL2 related protein A1	HGNC:991	15q25.1
BCL2L1	BCL2 like 1	HGNC:992	20q11.21
BCL2L11	BCL2 like 11	HGNC:994	2q13
BCL2L14	BCL2 like 14	HGNC:16657	12p13.2
BCL2L15	BCL2 like 15	HGNC:33624	1p13.2
BCL2L2	BCL2 like 2	HGNC:995	14q11.2
BCL9	BCL9 transcription coactivator	HGNC:1008	1q21.2
BCOR	BCL6 corepressor	HGNC:20893	Xp11.4
BCR	BCR activator of RhoGEF and GTPase	HGNC:1014	22q11.23
BDH1	3-hydroxybutyrate dehydrogenase 1	HGNC:1027	3q29
BDH2	3-hydroxybutyrate dehydrogenase 2	HGNC:32389	4q24
BDNF	brain derived neurotrophic factor	HGNC:1033	11p14.1
BECN1	beclin 1	HGNC:1034	17q21.31
BEND5	BEN domain containing 5	HGNC:25668	1p33
BEX1	brain expressed X-linked 1	HGNC:1036	Xq22.1
BFAR	bifunctional apoptosis regulator	HGNC:17613	16p13.12
BGLAP	bone gamma-carboxyglutamate protein	HGNC:1043	1q22
BGN	biglycan	HGNC:1044	Xq28
BHLHE40	basic helix-loop-helix family member e40	HGNC:1046	3p26.1
BHMT	betaine--homocysteine S-methyltransferase	HGNC:1047	5q14.1
BHMT2	betaine--homocysteine S-methyltransferase 2	HGNC:1048	5q14.1
BID	BH3 interacting domain death agonist	HGNC:1050	22q11.21
BIK	BCL2 interacting killer	HGNC:1051	22q13.2
BIRC2	baculoviral IAP repeat containing 2	HGNC:590	11q22.2
BIRC3	baculoviral IAP repeat containing 3	HGNC:591	11q22.2
BIRC5	baculoviral IAP repeat containing 5	HGNC:593	17q25.3
BIVM	basic, immunoglobulin-like variable motif containing	HGNC:16034	13q33.1
BLM	BLM RecQ like helicase	HGNC:1058	15q26.1
BLOC1S2	biogenesis of lysosomal organelles complex 1 subunit 2	HGNC:20984	10q24.31
BLVRB	biliverdin reductase B	HGNC:1063	19q13.2
BMERB1	bMERB domain containing 1	HGNC:19213	16p13.11
BMI1	BMI1 proto-oncogene, polycomb ring finger	HGNC:1066	10p12.2
BMP1	bone morphogenetic protein 1	HGNC:1067	8p21.3
BMP2K	BMP2 inducible kinase	HGNC:18041	4q21.21
BMP3	bone morphogenetic protein 3	HGNC:1070	4q21.21
BMP4	bone morphogenetic protein 4	HGNC:1071	14q22.2
BMP6	bone morphogenetic protein 6	HGNC:1073	6p24.3
BMP8A	bone morphogenetic protein 8a	HGNC:21650	1p34.3
BMP8B	bone morphogenetic protein 8b	HGNC:1075	1p34.2
BMPR1A	bone morphogenetic protein receptor type 1A	HGNC:1076	10q23.2
BMT2	base methyltransferase of 25S rRNA 2 homolog	HGNC:26475	7q31.1
BNIP3	BCL2 interacting protein 3	HGNC:1084	10q26.3
BNIP3L	BCL2 interacting protein 3 like	HGNC:1085	8p21.2
BORA	BORA aurora kinase A activator	HGNC:24724	13q21.33
BORCS7	BLOC-1 related complex subunit 7	HGNC:23516	10q24.32
BPIFB2	BPI fold containing family B member 2	HGNC:16177	20q11.21
BPTF	bromodomain PHD finger transcription factor	HGNC:3581	17q24.2
BRAF	B-Raf proto-oncogene, serine/threonine kinase	HGNC:1097	7q34
BRAP	BRCA1 associated protein	HGNC:1099	12q24.12
BRCA1	BRCA1 DNA repair associated	HGNC:1100	17q21.31
BRCA2	BRCA2 DNA repair associated	HGNC:1101	13q13.1
BRD2	bromodomain containing 2	HGNC:1103	6p21.32
BRD7	bromodomain containing 7	HGNC:14310	16q12.1
BRDT	bromodomain testis associated	HGNC:1105	1p22.1
BSCL2	BSCL2 lipid droplet biogenesis associated, seipin	HGNC:15832	11q12.3
BSG	basigin (Ok blood group)	HGNC:1116	19p13.3
BSN	bassoon presynaptic cytomatrix protein	HGNC:1117	3p21.31
BTBD11	BTB domain containing 11	HGNC:23844	12q23.3
BTBD2	BTB domain containing 2	HGNC:15504	19p13.3
BTF3L4	basic transcription factor 3 like 4	HGNC:30547	1p32.3
BTG1	BTG anti-proliferation factor 1	HGNC:1130	12q21.33
BTG2	BTG anti-proliferation factor 2	HGNC:1131	1q32.1
BUB1	BUB1 mitotic checkpoint serine/threonine kinase	HGNC:1148	2q13
BUB1B	BUB1 mitotic checkpoint serine/threonine kinase B	HGNC:1149	15q15.1
BUB3	BUB3 mitotic checkpoint protein	HGNC:1151	10q26.13
C11orf52	chromosome 11 open reading frame 52	HGNC:30531	11q23.1
C11orf54	chromosome 11 open reading frame 54	HGNC:30204	11q21
C11orf96	chromosome 11 open reading frame 96	HGNC:38675	11p11.2
C12orf60	chromosome 12 open reading frame 60	HGNC:28726	12p12.3
C12orf75	chromosome 12 open reading frame 75	HGNC:35164	12q23.3
C14orf28	chromosome 14 open reading frame 28	HGNC:19834	14q21.2
C15orf48	chromosome 15 open reading frame 48	HGNC:29898	15q21.1
C16orf87	chromosome 16 open reading frame 87	HGNC:33754	16q11.2
C17orf100	chromosome 17 open reading frame 100	HGNC:34494	17p13.1
C17orf58	chromosome 17 open reading frame 58	HGNC:27568	17q24.2
C17orf75	chromosome 17 open reading frame 75	HGNC:30173	17q11.2
C18orf54	chromosome 18 open reading frame 54	HGNC:13796	18q21.2
C19orf18	chromosome 19 open reading frame 18	HGNC:28642	19q13.43
C19orf25	chromosome 19 open reading frame 25	HGNC:26711	19p13.3
C1D	C1D nuclear receptor corepressor	HGNC:29911	2p14
C1GALT1	core 1 synthase, glycoprotein-N-acetylgalactosamine 3-beta-galactosyltransferase 1	HGNC:24337	7p22.1-p21.3
C1GALT1C1	C1GALT1 specific chaperone 1	HGNC:24338	Xq24
C1orf115	chromosome 1 open reading frame 115	HGNC:25873	1q41
C1orf162	chromosome 1 open reading frame 162	HGNC:28344	1p13.2
C1orf216	chromosome 1 open reading frame 216	HGNC:26800	1p34.3
C1S	complement C1s	HGNC:1247	12p13.31
C2CD2	C2 calcium dependent domain containing 2	HGNC:1266	21q22.3
C2CD4A	C2 calcium dependent domain containing 4A	HGNC:33627	15q22.2
C2CD5	C2 calcium dependent domain containing 5	HGNC:29062	12p12.1
C2orf72	chromosome 2 open reading frame 72	HGNC:27418	2q37.1
C2orf76	chromosome 2 open reading frame 76	HGNC:27017	2q14.2
C3orf33	chromosome 3 open reading frame 33	HGNC:26434	3q25.31
C3orf38	chromosome 3 open reading frame 38	HGNC:28384	3p11.1
C3orf52	chromosome 3 open reading frame 52	HGNC:26255	3q13.2
C4BPA	complement component 4 binding protein alpha	HGNC:1325	1q32.2
C4BPB	complement component 4 binding protein beta	HGNC:1328	1q32.1
C4orf3	chromosome 4 open reading frame 3	HGNC:19225	4q26
C4orf48	chromosome 4 open reading frame 48	HGNC:34437	4p16.3
C5	complement C5	HGNC:1331	9q33.2
C5AR1	complement C5a receptor 1	HGNC:1338	19q13.32
C5AR2	complement C5a receptor 2	HGNC:4527	19q13.32
C5orf34	chromosome 5 open reading frame 34	HGNC:24738	5p12
C6orf226	chromosome 6 open reading frame 226	HGNC:34431	6p21.1
C6orf52	chromosome 6 open reading frame 52	HGNC:20881	6p24.2
C7orf50	chromosome 7 open reading frame 50	HGNC:22421	7p22.3
C8A	complement C8 alpha chain	HGNC:1352	1p32.2
C8B	complement C8 beta chain	HGNC:1353	1p32.2
C8G	complement C8 gamma chain	HGNC:1354	9q34.3
C9orf152	chromosome 9 open reading frame 152	HGNC:31455	9q31.3
C9orf85	chromosome 9 open reading frame 85	HGNC:28784	9q21.13
CABIN1	calcineurin binding protein 1	HGNC:24187	22q11.23
CABLES1	Cdk5 and Abl enzyme substrate 1	HGNC:25097	18q11.2
CACNA1D	calcium voltage-gated channel subunit alpha1 D	HGNC:1391	3p21.1
CACNG6	calcium voltage-gated channel auxiliary subunit gamma 6	HGNC:13625	19q13.42
CACYBP	calcyclin binding protein	HGNC:30423	1q25.1
CAD	carbamoyl-phosphate synthetase 2, aspartate transcarbamylase, and dihydroorotase	HGNC:1424	2p23.3
CADM1	cell adhesion molecule 1	HGNC:5951	11q23.3
CADPS2	calcium dependent secretion activator 2	HGNC:16018	7q31.32
CALB1	calbindin 1	HGNC:1434	8q21.3
CALCR	calcitonin receptor	HGNC:1440	7q21.3
CAMK1	calcium/calmodulin dependent protein kinase I	HGNC:1459	3p25.3
CAMK2A	calcium/calmodulin dependent protein kinase II alpha	HGNC:1460	5q32
CAMKMT	calmodulin-lysine N-methyltransferase	HGNC:26276	2p21
CAMSAP3	calmodulin regulated spectrin associated protein family member 3	HGNC:29307	19p13.2
CAMTA2	calmodulin binding transcription activator 2	HGNC:18807	17p13.2
CAND1	cullin associated and neddylation dissociated 1	HGNC:30688	12q14.3-q15
CAPN1	calpain 1	HGNC:1476	11q13.1
CAPN15	calpain 15	HGNC:11182	16p13.3
CAPN2	calpain 2	HGNC:1479	1q41
CAPRIN2	caprin family member 2	HGNC:21259	12p11.21
CARNMT1	carnosine N-methyltransferase 1	HGNC:23435	9q21.13
CASD1	CAS1 domain containing 1	HGNC:16014	7q21.3
CASP1	caspase 1	HGNC:1499	11q22.3
CASP10	caspase 10	HGNC:1500	2q33.1
CASP12	caspase 12 (gene/pseudogene)	HGNC:19004	11q22.3
CASP14	caspase 14	HGNC:1502	19p13.12
CASP2	caspase 2	HGNC:1503	7q34
CASP4	caspase 4	HGNC:1505	11q22.3
CASP6	caspase 6	HGNC:1507	4q25
CASP7	caspase 7	HGNC:1508	10q25.3
CASP8AP2	caspase 8 associated protein 2	HGNC:1510	6q15
CATSPER3	cation channel sperm associated 3	HGNC:20819	5q31.1
CAV1	caveolin 1	HGNC:1527	7q31.2
CAV2	caveolin 2	HGNC:1528	7q31.2
CAVIN1	caveolae associated protein 1	HGNC:9688	17q21.2
CAVIN2	caveolae associated protein 2	HGNC:10690	2q32.3
CBR1	carbonyl reductase 1	HGNC:1548	21q22.12
CBR4	carbonyl reductase 4	HGNC:25891	4q32.3
CBS	cystathionine beta-synthase	HGNC:1550	21q22.3
CBX2	chromobox 2	HGNC:1552	17q25.3
CBX5	chromobox 5	HGNC:1555	12q13.13
CBX6	chromobox 6	HGNC:1556	22q13.1
CC2D1B	coiled-coil and C2 domain containing 1B	HGNC:29386	1p32.3
CCDC126	coiled-coil domain containing 126	HGNC:22398	7p15.3
CCDC138	coiled-coil domain containing 138	HGNC:26531	2q13
CCDC15	coiled-coil domain containing 15	HGNC:25798	11q24.2
CCDC17	coiled-coil domain containing 17	HGNC:26574	1p34.1
CCDC62	coiled-coil domain containing 62	HGNC:30723	12q24.31
CCDC68	coiled-coil domain containing 68	HGNC:24350	18q21.2
CCDC69	coiled-coil domain containing 69	HGNC:24487	5q33.1
CCDC81	coiled-coil domain containing 81	HGNC:26281	11q14.2
CCDC88A	coiled-coil domain containing 88A	HGNC:25523	2p16.1
CCDC92	coiled-coil domain containing 92	HGNC:29563	12q24.31
CCHCR1	coiled-coil alpha-helical rod protein 1	HGNC:13930	6p21.33
CCKAR	cholecystokinin A receptor	HGNC:1570	4p15.2
CCL13	C-C motif chemokine ligand 13	HGNC:10611	17q12
CCL15	C-C motif chemokine ligand 15	HGNC:10613	17q12
CCL16	C-C motif chemokine ligand 16	HGNC:10614	17q12
CCL2	C-C motif chemokine ligand 2	HGNC:10618	17q12
CCL3	C-C motif chemokine ligand 3	HGNC:10627	17q12
CCL5	C-C motif chemokine ligand 5	HGNC:10632	17q12
CCL8	C-C motif chemokine ligand 8	HGNC:10635	17q12
CCN1	cellular communication network factor 1	HGNC:2654	1p22.3
CCN2	cellular communication network factor 2	HGNC:2500	6q23.2
CCNA1	cyclin A1	HGNC:1577	13q13.3
CCNA2	cyclin A2	HGNC:1578	4q27
CCNB1IP1	cyclin B1 interacting protein 1	HGNC:19437	14q11.2
CCNB2	cyclin B2	HGNC:1580	15q22.2
CCND1	cyclin D1	HGNC:1582	11q13.3
CCND2	cyclin D2	HGNC:1583	12p13.32
CCND3	cyclin D3	HGNC:1585	6p21.1
CCNE1	cyclin E1	HGNC:1589	19q12
CCNE2	cyclin E2	HGNC:1590	8q22.1
CCNF	cyclin F	HGNC:1591	16p13.3
CCNG2	cyclin G2	HGNC:1593	4q21.1
CCPG1	cell cycle progression 1	HGNC:24227	15q21.3
CCR6	C-C motif chemokine receptor 6	HGNC:1607	6q27
CCR7	C-C motif chemokine receptor 7	HGNC:1608	17q21.2
CCT5	chaperonin containing TCP1 subunit 5	HGNC:1618	5p15.2
CD109	CD109 molecule	HGNC:21685	6q13
CD151	CD151 molecule (Raph blood group)	HGNC:1630	11p15.5
CD24	CD24 molecule	HGNC:1645	6q21
CD302	CD302 molecule	HGNC:30843	2q24.2
CD3D	CD3 delta subunit of T-cell receptor complex	HGNC:1673	11q23.3
CD40	CD40 molecule	HGNC:11919	20q13.12
CD40LG	CD40 ligand	HGNC:11935	Xq26.3
CD46	CD46 molecule	HGNC:6953	1q32.2
CD55	CD55 molecule (Cromer blood group)	HGNC:2665	1q32.2
CD58	CD58 molecule	HGNC:1688	1p13.1
CD59	CD59 molecule (CD59 blood group)	HGNC:1689	11p13
CD63	CD63 molecule	HGNC:1692	12q13.2
CD68	CD68 molecule	HGNC:1693	17p13.1
CD69	CD69 molecule	HGNC:1694	12p13.31
CD7	CD7 molecule	HGNC:1695	17q25.3
CD74	CD74 molecule	HGNC:1697	5q33.1
CD80	CD80 molecule	HGNC:1700	3q13.33
CD83	CD83 molecule	HGNC:1703	6p23
CD86	CD86 molecule	HGNC:1705	3q13.33
CD9	CD9 molecule	HGNC:1709	12p13.31
CD93	CD93 molecule	HGNC:15855	20p11.21
CDA	cytidine deaminase	HGNC:1712	1p36.12
CDC14A	cell division cycle 14A	HGNC:1718	1p21.2
CDC16	cell division cycle 16	HGNC:1720	13q34
CDC20	cell division cycle 20	HGNC:1723	1p34.2
CDC25C	cell division cycle 25C	HGNC:1727	5q31.2
CDC27	cell division cycle 27	HGNC:1728	17q21.32
CDC37	cell division cycle 37, HSP90 cochaperone	HGNC:1735	19p13.2
CDC42	cell division cycle 42	HGNC:1736	1p36.12
CDC45	cell division cycle 45	HGNC:1739	22q11.21
CDC6	cell division cycle 6	HGNC:1744	17q21.2
CDC7	cell division cycle 7	HGNC:1745	1p22.1
CDC73	cell division cycle 73	HGNC:16783	1q31.2
CDCA3	cell division cycle associated 3	HGNC:14624	12p13.31
CDCA5	cell division cycle associated 5	HGNC:14626	11q13.1
CDCA7L	cell division cycle associated 7 like	HGNC:30777	7p15.3
CDH1	cadherin 1	HGNC:1748	16q22.1
CDH11	cadherin 11	HGNC:1750	16q21
CDH17	cadherin 17	HGNC:1756	8q22.1
CDH2	cadherin 2	HGNC:1759	18q12.1
CDIP1	cell death inducing p53 target 1	HGNC:13234	16p13.3
CDK10	cyclin dependent kinase 10	HGNC:1770	16q24.3
CDK2	cyclin dependent kinase 2	HGNC:1771	12q13.2
CDK4	cyclin dependent kinase 4	HGNC:1773	12q14.1
CDK5R1	cyclin dependent kinase 5 regulatory subunit 1	HGNC:1775	17q11.2
CDK5RAP2	CDK5 regulatory subunit associated protein 2	HGNC:18672	9q33.2
CDK6	cyclin dependent kinase 6	HGNC:1777	7q21.2
CDK7	cyclin dependent kinase 7	HGNC:1778	5q13.2
CDK8	cyclin dependent kinase 8	HGNC:1779	13q12.13
CDK9	cyclin dependent kinase 9	HGNC:1780	9q34.11
CDKAL1	CDK5 regulatory subunit associated protein 1 like 1	HGNC:21050	6p22.3
CDKN1B	cyclin dependent kinase inhibitor 1B	HGNC:1785	12p13.1
CDKN1C	cyclin dependent kinase inhibitor 1C	HGNC:1786	11p15.4
CDKN2A	cyclin dependent kinase inhibitor 2A	HGNC:1787	9p21.3
CDKN2B	cyclin dependent kinase inhibitor 2B	HGNC:1788	9p21.3
CDKN3	cyclin dependent kinase inhibitor 3	HGNC:1791	14q22.2
CDO1	cysteine dioxygenase type 1	HGNC:1795	5q22.3
CDR2L	cerebellar degeneration related protein 2 like	HGNC:29999	17q25.1
CDRT4	CMT1A duplicated region transcript 4	HGNC:14383	17p12
CDS1	CDP-diacylglycerol synthase 1	HGNC:1800	4q21.23
CDT1	chromatin licensing and DNA replication factor 1	HGNC:24576	16q24.3
CEACAM5	CEA cell adhesion molecule 5	HGNC:1817	19q13.2
CEBPA	CCAAT enhancer binding protein alpha	HGNC:1833	19q13.11
CEBPB	CCAAT enhancer binding protein beta	HGNC:1834	20q13.13
CEBPD	CCAAT enhancer binding protein delta	HGNC:1835	8q11.21
CEL	carboxyl ester lipase	HGNC:1848	9q34.13
CELF1	CUGBP Elav-like family member 1	HGNC:2549	11p11.2
CEMIP	cell migration inducing hyaluronidase 1	HGNC:29213	15q25.1
CEMIP2	cell migration inducing hyaluronidase 2	HGNC:11869	9q21.13
CENPA	centromere protein A	HGNC:1851	2p23.3
CENPC	centromere protein C	HGNC:1854	4q13.2
CENPE	centromere protein E	HGNC:1856	4q24
CENPF	centromere protein F	HGNC:1857	1q41
CENPI	centromere protein I	HGNC:3968	Xq22.1
CENPJ	centromere protein J	HGNC:17272	13q12.12-q12.13
CENPK	centromere protein K	HGNC:29479	5q12.3
CENPU	centromere protein U	HGNC:21348	4q35.1
CENPW	centromere protein W	HGNC:21488	6q22.32
CENPX	centromere protein X	HGNC:11422	17q25.3
CEP128	centrosomal protein 128	HGNC:20359	14q31.1
CEP135	centrosomal protein 135	HGNC:29086	4q12
CEP152	centrosomal protein 152	HGNC:29298	15q21.1
CEP170B	centrosomal protein 170B	HGNC:20362	14q32.33
CEP55	centrosomal protein 55	HGNC:1161	10q23.33
CEP68	centrosomal protein 68	HGNC:29076	2p14
CEP70	centrosomal protein 70	HGNC:29972	3q22.3
CEP72	centrosomal protein 72	HGNC:25547	5p15.33
CEP78	centrosomal protein 78	HGNC:25740	9q21.2
CEP83	centrosomal protein 83	HGNC:17966	12q22
CEP89	centrosomal protein 89	HGNC:25907	19q13.11
CERS5	ceramide synthase 5	HGNC:23749	12q13.12
CES2	carboxylesterase 2	HGNC:1864	16q22.1
CFAP251	cilia and flagella associated protein 251	HGNC:28506	12q24.31
CFAP298	cilia and flagella associated protein 298	HGNC:1301	21q22.11
CFAP74	cilia and flagella associated protein 74	HGNC:29368	1p36.33
CFB	complement factor B	HGNC:1037	6p21.33
CFI	complement factor I	HGNC:5394	4q25
CFLAR	CASP8 and FADD like apoptosis regulator	HGNC:1876	2q33.1
CFTR	CF transmembrane conductance regulator	HGNC:1884	7q31.2
CGNL1	cingulin like 1	HGNC:25931	15q21.3
CHAC2	ChaC glutathione specific gamma-glutamylcyclotransferase 2	HGNC:32363	2p16.2
CHAF1B	chromatin assembly factor 1 subunit B	HGNC:1911	21q22.12-q22.13
CHAT	choline O-acetyltransferase	HGNC:1912	10q11.23
CHCHD10	coiled-coil-helix-coiled-coil-helix domain containing 10	HGNC:15559	22q11.23
CHD1L	chromodomain helicase DNA binding protein 1 like	HGNC:1916	1q21.1
CHD2	chromodomain helicase DNA binding protein 2	HGNC:1917	15q26.1
CHEK1	checkpoint kinase 1	HGNC:1925	11q24.2
CHEK2	checkpoint kinase 2	HGNC:16627	22q12.1
CHKA	choline kinase alpha	HGNC:1937	11q13.2
CHML	CHM like Rab escort protein	HGNC:1941	1q43
CHN2	chimerin 2	HGNC:1944	7p14.3
CHORDC1	cysteine and histidine rich domain containing 1	HGNC:14525	11q14.3
CHPF	chondroitin polymerizing factor	HGNC:24291	2q35
CHRM1	cholinergic receptor muscarinic 1	HGNC:1950	11q12.3
CHRM2	cholinergic receptor muscarinic 2	HGNC:1951	7q33
CHRM3	cholinergic receptor muscarinic 3	HGNC:1952	1q43
CHRM4	cholinergic receptor muscarinic 4	HGNC:1953	11p11.2
CHRM5	cholinergic receptor muscarinic 5	HGNC:1954	15q14
CHRNA10	cholinergic receptor nicotinic alpha 10 subunit	HGNC:13800	11p15.4
CHST13	carbohydrate sulfotransferase 13	HGNC:21755	3q21.3
CHST14	carbohydrate sulfotransferase 14	HGNC:24464	15q15.1
CHST15	carbohydrate sulfotransferase 15	HGNC:18137	10q26.13
CHST3	carbohydrate sulfotransferase 3	HGNC:1971	10q22.1
CHST5	carbohydrate sulfotransferase 5	HGNC:1973	16q23.1
CHST9	carbohydrate sulfotransferase 9	HGNC:19898	18q11.2
CHTF18	chromosome transmission fidelity factor 18	HGNC:18435	16p13.3
CHTF8	chromosome transmission fidelity factor 8	HGNC:24353	16q22.1
CHUK	component of inhibitor of nuclear factor kappa B kinase complex	HGNC:1974	10q24.31
CIAPIN1	cytokine induced apoptosis inhibitor 1	HGNC:28050	16q21
CIB3	calcium and integrin binding family member 3	HGNC:24580	19p13.11
CIDEB	cell death inducing DFFA like effector b	HGNC:1977	14q12
CIDEC	cell death inducing DFFA like effector c	HGNC:24229	3p25.3
CIP2A	cellular inhibitor of PP2A	HGNC:29302	3q13.13
CIPC	CLOCK interacting pacemaker	HGNC:20365	14q24.3
CIRBP	cold inducible RNA binding protein	HGNC:1982	19p13.3
CIT	citron rho-interacting serine/threonine kinase	HGNC:1985	12q24.23
CITED1	Cbp/p300 interacting transactivator with Glu/Asp rich carboxy-terminal domain 1	HGNC:1986	Xq13.1
CITED2	Cbp/p300 interacting transactivator with Glu/Asp rich carboxy-terminal domain 2	HGNC:1987	6q24.1
CKB	creatine kinase B	HGNC:1991	14q32.33
CKLF	chemokine like factor	HGNC:13253	16q21
CKM	creatine kinase, M-type	HGNC:1994	19q13.32
CLASP2	cytoplasmic linker associated protein 2	HGNC:17078	3p22.3
CLCN3	chloride voltage-gated channel 3	HGNC:2021	4q33
CLCN5	chloride voltage-gated channel 5	HGNC:2023	Xp11.23
CLDN10	claudin 10	HGNC:2033	13q32.1
CLDN14	claudin 14	HGNC:2035	21q22.13
CLDN4	claudin 4	HGNC:2046	7q11.23
CLGN	calmegin	HGNC:2060	4q31.1
CLIP2	CAP-Gly domain containing linker protein 2	HGNC:2586	7q11.23
CLK1	CDC like kinase 1	HGNC:2068	2q33.1
CLMN	calmin	HGNC:19972	14q32.13
CLN5	CLN5 intracellular trafficking protein	HGNC:2076	13q22.3
CLP1	cleavage factor polyribonucleotide kinase subunit 1	HGNC:16999	11q12.1
CLPX	caseinolytic mitochondrial matrix peptidase chaperone subunit X	HGNC:2088	15q22.31
CLSPN	claspin	HGNC:19715	1p34.3
CLTB	clathrin light chain B	HGNC:2091	5q35.2
CLTRN	collectrin, amino acid transport regulator	HGNC:29437	Xp22.2
CLYBL	citramalyl-CoA lyase	HGNC:18355	13q32.3
CMBL	carboxymethylenebutenolidase homolog	HGNC:25090	5p15.2
CMPK2	cytidine/uridine monophosphate kinase 2	HGNC:27015	2p25.2
CMTM7	CKLF like MARVEL transmembrane domain containing 7	HGNC:19178	3p22.3
CMTR2	cap methyltransferase 2	HGNC:25635	16q22.2
CNN1	calponin 1	HGNC:2155	19p13.2
CNNM4	cyclin and CBS domain divalent metal cation transport mediator 4	HGNC:105	2q11.2
CNOT8	CCR4-NOT transcription complex subunit 8	HGNC:9207	5q33.2
CNOT9	CCR4-NOT transcription complex subunit 9	HGNC:10445	2q35
CNTNAP1	contactin associated protein 1	HGNC:8011	17q21.2
CNTRL	centriolin	HGNC:1858	9q33.2
COA7	cytochrome c oxidase assembly factor 7	HGNC:25716	1p32.3
COBLL1	cordon-bleu WH2 repeat protein like 1	HGNC:23571	2q24.3
COG5	component of oligomeric golgi complex 5	HGNC:14857	7q22.3
COG6	component of oligomeric golgi complex 6	HGNC:18621	13q14.11
COIL	coilin	HGNC:2184	17q22
COL18A1	collagen type XVIII alpha 1 chain	HGNC:2195	21q22.3
COL1A1	collagen type I alpha 1 chain	HGNC:2197	17q21.33
COL1A2	collagen type I alpha 2 chain	HGNC:2198	7q21.3
COL2A1	collagen type II alpha 1 chain	HGNC:2200	12q13.11
COL3A1	collagen type III alpha 1 chain	HGNC:2201	2q32.2
COL6A1	collagen type VI alpha 1 chain	HGNC:2211	21q22.3
COL6A3	collagen type VI alpha 3 chain	HGNC:2213	2q37.3
COL7A1	collagen type VII alpha 1 chain	HGNC:2214	3p21.31
COLCA2	colorectal cancer associated 2	HGNC:26978	11q23.1
COLEC12	collectin subfamily member 12	HGNC:16016	18p11.32
COMMD1	copper metabolism domain containing 1	HGNC:23024	2p15
COMMD10	COMM domain containing 10	HGNC:30201	5q23.1
COMMD8	COMM domain containing 8	HGNC:26036	4p12
COPE	COPI coat complex subunit epsilon	HGNC:2234	19p13.11
COPS2	COP9 signalosome subunit 2	HGNC:30747	15q21.1
COPS4	COP9 signalosome subunit 4	HGNC:16702	4q21.22
COPS5	COP9 signalosome subunit 5	HGNC:2240	8q13.1
COPS8	COP9 signalosome subunit 8	HGNC:24335	2q37.3
COQ10B	coenzyme Q10B	HGNC:25819	2q33.1
COQ3	coenzyme Q3, methyltransferase	HGNC:18175	6q16.2
CORO2A	coronin 2A	HGNC:2255	9q22.33
CORO2B	coronin 2B	HGNC:2256	15q23
COTL1	coactosin like F-actin binding protein 1	HGNC:18304	16q24.1
COX11	cytochrome c oxidase copper chaperone COX11	HGNC:2261	17q22
COX19	cytochrome c oxidase assembly factor COX19	HGNC:28074	7p22.3
COX20	cytochrome c oxidase assembly factor COX20	HGNC:26970	1q44
COX5A	cytochrome c oxidase subunit 5A	HGNC:2267	15q24.2
COX6B1	cytochrome c oxidase subunit 6B1	HGNC:2280	19q13.12
COX7B2	cytochrome c oxidase subunit 7B2	HGNC:24381	4p12
CP	ceruloplasmin	HGNC:2295	3q24-q25.1
CPB2	carboxypeptidase B2	HGNC:2300	13q14.13
CPED1	cadherin like and PC-esterase domain containing 1	HGNC:26159	7q31.31
CPN1	carboxypeptidase N subunit 1	HGNC:2312	10q24.2
CPN2	carboxypeptidase N subunit 2	HGNC:2313	3q29
CPNE2	copine 2	HGNC:2315	16q13
CPQ	carboxypeptidase Q	HGNC:16910	8q22.1
CPS1	carbamoyl-phosphate synthase 1	HGNC:2323	2q34
CPT1A	carnitine palmitoyltransferase 1A	HGNC:2328	11q13.3
CPT1B	carnitine palmitoyltransferase 1B	HGNC:2329	22q13.33
CPT2	carnitine palmitoyltransferase 2	HGNC:2330	1p32.3
CPVL	carboxypeptidase vitellogenic like	HGNC:14399	7p14.3
CRACD	capping protein inhibiting regulator of actin dynamics	HGNC:29219	4q12
CREB1	cAMP responsive element binding protein 1	HGNC:2345	2q33.3
CREB3L2	cAMP responsive element binding protein 3 like 2	HGNC:23720	7q33
CREB3L3	cAMP responsive element binding protein 3 like 3	HGNC:18855	19p13.3
CREBBP	CREB binding protein	HGNC:2348	16p13.3
CRELD2	cysteine rich with EGF like domains 2	HGNC:28150	22q13.33
CRH	corticotropin releasing hormone	HGNC:2355	8q13.1
CRIPT	CXXC repeat containing interactor of PDZ3 domain	HGNC:14312	2p21
CRLF1	cytokine receptor like factor 1	HGNC:2364	19p12
CRLF3	cytokine receptor like factor 3	HGNC:17177	17q11.2
CRLS1	cardiolipin synthase 1	HGNC:16148	20p12.3
CRP	C-reactive protein	HGNC:2367	1q23.2
CRYBG1	crystallin beta-gamma domain containing 1	HGNC:356	6q21
CRYGS	crystallin gamma S	HGNC:2417	3q27.3
CRYL1	crystallin lambda 1	HGNC:18246	13q12.11
CRYM	crystallin mu	HGNC:2418	16p12.2
CRYZ	crystallin zeta	HGNC:2419	1p31.1
CRYZL1	crystallin zeta like 1	HGNC:2420	21q22.11
CS	citrate synthase	HGNC:2422	12q13.3
CSAD	cysteine sulfinic acid decarboxylase	HGNC:18966	12q13.13
CSF2	colony stimulating factor 2	HGNC:2434	5q31.1
CSF3R	colony stimulating factor 3 receptor	HGNC:2439	1p34.3
CSGALNACT1	chondroitin sulfate N-acetylgalactosaminyltransferase 1	HGNC:24290	8p21.3
CSGALNACT2	chondroitin sulfate N-acetylgalactosaminyltransferase 2	HGNC:24292	10q11.21
CSKMT	citrate synthase lysine methyltransferase	HGNC:33113	11q12.3
CSN1S1	casein alpha s1	HGNC:2445	4q13.3
CSN2	casein beta	HGNC:2447	4q13.3
CSNK2A2	casein kinase 2 alpha 2	HGNC:2459	16q21
CSNK2B	casein kinase 2 beta	HGNC:2460	6p21.33
CSRP2	cysteine and glycine rich protein 2	HGNC:2470	12q21.2
CSTA	cystatin A	HGNC:2481	3q21.1
CSTF2	cleavage stimulation factor subunit 2	HGNC:2484	Xq22.1
CTC1	CST telomere replication complex component 1	HGNC:26169	17p13.1
CTH	cystathionine gamma-lyase	HGNC:2501	1p31.1
CTHRC1	collagen triple helix repeat containing 1	HGNC:18831	8q22.3
CTNNA1	catenin alpha 1	HGNC:2509	5q31.2
CTRL	chymotrypsin like	HGNC:2524	16q22.1
CTSB	cathepsin B	HGNC:2527	8p23.1
CTSC	cathepsin C	HGNC:2528	11q14.2
CTSD	cathepsin D	HGNC:2529	11p15.5
CTSK	cathepsin K	HGNC:2536	1q21.3
CTSO	cathepsin O	HGNC:2542	4q32.1
CTTN	cortactin	HGNC:3338	11q13.3
CTTNBP2	cortactin binding protein 2	HGNC:15679	7q31.31
CUEDC1	CUE domain containing 1	HGNC:31350	17q22
CUEDC2	CUE domain containing 2	HGNC:28352	10q24.32
CUL4B	cullin 4B	HGNC:2555	Xq24
CUTC	cutC copper transporter	HGNC:24271	10q24.2
CUX2	cut like homeobox 2	HGNC:19347	12q24.11-q24.12
CUZD1	CUB and zona pellucida like domains 1	HGNC:17937	10q26.13
CX3CL1	C-X3-C motif chemokine ligand 1	HGNC:10647	16q21
CX3CR1	C-X3-C motif chemokine receptor 1	HGNC:2558	3p22.2
CXCL1	C-X-C motif chemokine ligand 1	HGNC:4602	4q13.3
CXCL10	C-X-C motif chemokine ligand 10	HGNC:10637	4q21.1
CXCL16	C-X-C motif chemokine ligand 16	HGNC:16642	17p13.2
CXCL2	C-X-C motif chemokine ligand 2	HGNC:4603	4q13.3
CXCL8	C-X-C motif chemokine ligand 8	HGNC:6025	4q13.3
CXCR4	C-X-C motif chemokine receptor 4	HGNC:2561	2q22.1
CYB561D1	cytochrome b561 family member D1	HGNC:26804	1p13.3
CYB5A	cytochrome b5 type A	HGNC:2570	18q22.3
CYB5R3	cytochrome b5 reductase 3	HGNC:2873	22q13.2
CYBA	cytochrome b-245 alpha chain	HGNC:2577	16q24.2
CYBB	cytochrome b-245 beta chain	HGNC:2578	Xp21.1-p11.4
CYBC1	cytochrome b-245 chaperone 1	HGNC:28672	17q25.3
CYGB	cytoglobin	HGNC:16505	17q25.1
CYP11B1	cytochrome P450 family 11 subfamily B member 1	HGNC:2591	8q24.3
CYP17A1	cytochrome P450 family 17 subfamily A member 1	HGNC:2593	10q24.32
CYP24A1	cytochrome P450 family 24 subfamily A member 1	HGNC:2602	20q13.2
CYP27B1	cytochrome P450 family 27 subfamily B member 1	HGNC:2606	12q14.1
CYP2A13	cytochrome P450 family 2 subfamily A member 13	HGNC:2608	19q13.2
CYP2B7P	cytochrome P450 family 2 subfamily B member 7, pseudogene	HGNC:2616	19q13.2
CYP2C8	cytochrome P450 family 2 subfamily C member 8	HGNC:2622	10q23.33
CYP2J2	cytochrome P450 family 2 subfamily J member 2	HGNC:2634	1p32.1
CYP2S1	cytochrome P450 family 2 subfamily S member 1	HGNC:15654	19q13.2
CYP3A5	cytochrome P450 family 3 subfamily A member 5	HGNC:2638	7q22.1
CYP4F11	cytochrome P450 family 4 subfamily F member 11	HGNC:13265	19p13.12
CYP51A1	cytochrome P450 family 51 subfamily A member 1	HGNC:2649	7q21.2
CYP8B1	cytochrome P450 family 8 subfamily B member 1	HGNC:2653	3p22.1
DAB2	DAB adaptor protein 2	HGNC:2662	5p13.1
DAP	death associated protein	HGNC:2672	5p15.2
DARS1	aspartyl-tRNA synthetase 1	HGNC:2678	2q21.3
DBF4	DBF4 zinc finger	HGNC:17364	7q21.12
DBH-AS1	DBH antisense RNA 1	HGNC:24155	9q34.2
DBN1	drebrin 1	HGNC:2695	5q35.3
DBR1	debranching RNA lariats 1	HGNC:15594	3q22.3
DCAF16	DDB1 and CUL4 associated factor 16	HGNC:25987	4p15.31
DCAF6	DDB1 and CUL4 associated factor 6	HGNC:30002	1q24.2
DCBLD2	discoidin, CUB and LCCL domain containing 2	HGNC:24627	3q12.1
DCDC2	doublecortin domain containing 2	HGNC:18141	6p22.3
DCK	deoxycytidine kinase	HGNC:2704	4q13.3
DCP1B	decapping mRNA 1B	HGNC:24451	12p13.33
DCPS	decapping enzyme, scavenger	HGNC:29812	11q24.2
DCUN1D2	defective in cullin neddylation 1 domain containing 2	HGNC:20328	13q34
DDB2	damage specific DNA binding protein 2	HGNC:2718	11p11.2
DDC	dopa decarboxylase	HGNC:2719	7p12.2-p12.1
DDIAS	DNA damage induced apoptosis suppressor	HGNC:26351	11q14.1
DDIT3	DNA damage inducible transcript 3	HGNC:2726	12q13.3
DDIT4	DNA damage inducible transcript 4	HGNC:24944	10q22.1
DDIT4L	DNA damage inducible transcript 4 like	HGNC:30555	4q24
DDX11	DEAD/H-box helicase 11	HGNC:2736	12p11.21
DDX17	DEAD-box helicase 17	HGNC:2740	22q13.1
DDX20	DEAD-box helicase 20	HGNC:2743	1p13.2
DDX39A	DExD-box helicase 39A	HGNC:17821	19p13.12
DDX5	DEAD-box helicase 5	HGNC:2746	17q23.3
DDX52	DExD-box helicase 52	HGNC:20038	17q12
DDX58	DExD/H-box helicase 58	HGNC:19102	9p21.1
DECR1	2,4-dienoyl-CoA reductase 1	HGNC:2753	8q21.3
DEF8	differentially expressed in FDCP 8 homolog	HGNC:25969	16q24.3
DEFA1	defensin alpha 1	HGNC:2761	8p23.1
DEK	DEK proto-oncogene	HGNC:2768	6p22.3
DENND1A	DENN domain containing 1A	HGNC:29324	9q33.3
DENR	density regulated re-initiation and release factor	HGNC:2769	12q24.31
DEPDC1	DEP domain containing 1	HGNC:22949	1p31.3
DEPDC1B	DEP domain containing 1B	HGNC:24902	5q12.1
DEPDC7	DEP domain containing 7	HGNC:29899	11p13
DEPP1	DEPP1 autophagy regulator	HGNC:23355	10q11.21
DEPTOR	DEP domain containing MTOR interacting protein	HGNC:22953	8q24.12
DERL3	derlin 3	HGNC:14236	22q11.23
DES	desmin	HGNC:2770	2q35
DFFA	DNA fragmentation factor subunit alpha	HGNC:2772	1p36.22
DFFB	DNA fragmentation factor subunit beta	HGNC:2773	1p36.32
DGAT2	diacylglycerol O-acyltransferase 2	HGNC:16940	11q13.5
DGCR8	DGCR8 microprocessor complex subunit	HGNC:2847	22q11.21
DGKA	diacylglycerol kinase alpha	HGNC:2849	12q13.2
DGKG	diacylglycerol kinase gamma	HGNC:2853	3q27.2-q27.3
DHCR24	24-dehydrocholesterol reductase	HGNC:2859	1p32.3
DHCR7	7-dehydrocholesterol reductase	HGNC:2860	11q13.4
DHFR2	dihydrofolate reductase 2	HGNC:27309	3q11.2
DHRS11	dehydrogenase/reductase 11	HGNC:28639	17q12
DHRS13	dehydrogenase/reductase 13	HGNC:28326	17q11.2
DHRS4	dehydrogenase/reductase 4	HGNC:16985	14q11.2
DHRS7	dehydrogenase/reductase 7	HGNC:21524	14q23.1
DHX29	DExH-box helicase 29	HGNC:15815	5q11.2
DHX40	DEAH-box helicase 40	HGNC:18018	17q23.1
DIABLO	diablo IAP-binding mitochondrial protein	HGNC:21528	12q24.31
DIO1	iodothyronine deiodinase 1	HGNC:2883	1p32.3
DIO2	iodothyronine deiodinase 2	HGNC:2884	14q31.1
DIP2A	disco interacting protein 2 homolog A	HGNC:17217	21q22.3
DKK1	dickkopf WNT signaling pathway inhibitor 1	HGNC:2891	10q21.1
DKK2	dickkopf WNT signaling pathway inhibitor 2	HGNC:2892	4q25
DKK4	dickkopf WNT signaling pathway inhibitor 4	HGNC:2894	8p11.21
DLD	dihydrolipoamide dehydrogenase	HGNC:2898	7q31.1
DLG1	discs large MAGUK scaffold protein 1	HGNC:2900	3q29
DLGAP5	DLG associated protein 5	HGNC:16864	14q22.3
DLX2	distal-less homeobox 2	HGNC:2915	2q31.1
DLX6	distal-less homeobox 6	HGNC:2919	7q21.3
DMPK	DM1 protein kinase	HGNC:2933	19q13.32
DMXL1	Dmx like 1	HGNC:2937	5q23.1
DMXL2	Dmx like 2	HGNC:2938	15q21.2
DNAAF2	dynein axonemal assembly factor 2	HGNC:20188	14q21.3
DNAJA1	DnaJ heat shock protein family (Hsp40) member A1	HGNC:5229	9p21.1
DNAJB2	DnaJ heat shock protein family (Hsp40) member B2	HGNC:5228	2q35
DNAJB4	DnaJ heat shock protein family (Hsp40) member B4	HGNC:14886	1p31.1
DNAJC12	DnaJ heat shock protein family (Hsp40) member C12	HGNC:28908	10q21.3
DNAJC2	DnaJ heat shock protein family (Hsp40) member C2	HGNC:13192	7q22.1
DNAJC3	DnaJ heat shock protein family (Hsp40) member C3	HGNC:9439	13q32.1
DNASE1	deoxyribonuclease 1	HGNC:2956	16p13.3
DNASE1L1	deoxyribonuclease 1 like 1	HGNC:2957	Xq28
DNASE1L3	deoxyribonuclease 1 like 3	HGNC:2959	3p14.3
DNHD1	dynein heavy chain domain 1	HGNC:26532	11p15.4
DNTTIP2	deoxynucleotidyltransferase terminal interacting protein 2	HGNC:24013	1p22.1
DOCK10	dedicator of cytokinesis 10	HGNC:23479	2q36.2
DOCK4	dedicator of cytokinesis 4	HGNC:19192	7q31.1
DOCK5	dedicator of cytokinesis 5	HGNC:23476	8p21.2
DOK6	docking protein 6	HGNC:28301	18q22.2
DOLK	dolichol kinase	HGNC:23406	9q34.11
DOP1A	DOP1 leucine zipper like protein A	HGNC:21194	6q14.1
DPH3	diphthamide biosynthesis 3	HGNC:27717	3p25.1
DPH6	diphthamine biosynthesis 6	HGNC:30543	15q14
DPM2	dolichyl-phosphate mannosyltransferase subunit 2, regulatory	HGNC:3006	9q34.11
DPM3	dolichyl-phosphate mannosyltransferase subunit 3, regulatory	HGNC:3007	1q22
DPP4	dipeptidyl peptidase 4	HGNC:3009	2q24.2
DPY30	dpy-30 histone methyltransferase complex regulatory subunit	HGNC:24590	2p22.3
DPYD	dihydropyrimidine dehydrogenase	HGNC:3012	1p21.3
DPYSL2	dihydropyrimidinase like 2	HGNC:3014	8p21.2
DPYSL3	dihydropyrimidinase like 3	HGNC:3015	5q32
DPYSL4	dihydropyrimidinase like 4	HGNC:3016	10q26.3
DRAM1	DNA damage regulated autophagy modulator 1	HGNC:25645	12q23.2
DRAP1	DR1 associated protein 1	HGNC:3019	11q13.1
DRD1	dopamine receptor D1	HGNC:3020	5q35.2
DRD2	dopamine receptor D2	HGNC:3023	11q23.2
DRD3	dopamine receptor D3	HGNC:3024	3q13.31
DRD5	dopamine receptor D5	HGNC:3026	4p16.1
DRG2	developmentally regulated GTP binding protein 2	HGNC:3030	17p11.2
DROSHA	drosha ribonuclease III	HGNC:17904	5p13.3
DSC2	desmocollin 2	HGNC:3036	18q12.1
DSCC1	DNA replication and sister chromatid cohesion 1	HGNC:24453	8q24.12
DSE	dermatan sulfate epimerase	HGNC:21144	6q22.1
DSPP	dentin sialophosphoprotein	HGNC:3054	4q22.1
DSTN	destrin, actin depolymerizing factor	HGNC:15750	20p12.1
DTD2	D-aminoacyl-tRNA deacylase 2	HGNC:20277	14q12
DTL	denticleless E3 ubiquitin protein ligase homolog	HGNC:30288	1q32.3
DTWD1	DTW domain containing 1	HGNC:30926	15q21.2
DUOX2	dual oxidase 2	HGNC:13273	15q21.1
DUSP1	dual specificity phosphatase 1	HGNC:3064	5q35.1
DUSP28	dual specificity phosphatase 28	HGNC:33237	2q37.3
DUSP4	dual specificity phosphatase 4	HGNC:3070	8p12
DUSP5	dual specificity phosphatase 5	HGNC:3071	10q25.2
DUSP6	dual specificity phosphatase 6	HGNC:3072	12q21.33
DYDC2	DPY30 domain containing 2	HGNC:23468	10q23.1
DYNC1H1	dynein cytoplasmic 1 heavy chain 1	HGNC:2961	14q32.31
DYNC2I2	dynein 2 intermediate chain 2	HGNC:28296	9q34.11
DYNLL1	dynein light chain LC8-type 1	HGNC:15476	12q24.31
DYNLT2B	dynein light chain Tctex-type 2B	HGNC:28482	3q29
DYNLT3	dynein light chain Tctex-type 3	HGNC:11694	Xp11.4
E2F1	E2F transcription factor 1	HGNC:3113	20q11.22
E2F2	E2F transcription factor 2	HGNC:3114	1p36.12
E2F3	E2F transcription factor 3	HGNC:3115	6p22.3
E2F5	E2F transcription factor 5	HGNC:3119	8q21.2
E2F7	E2F transcription factor 7	HGNC:23820	12q21.2
EAF2	ELL associated factor 2	HGNC:23115	3q13.33
ECD	ecdysoneless cell cycle regulator	HGNC:17029	10q22.2
ECH1	enoyl-CoA hydratase 1	HGNC:3149	19q13.2
ECHDC1	ethylmalonyl-CoA decarboxylase 1	HGNC:21489	6q22.33
ECHDC3	enoyl-CoA hydratase domain containing 3	HGNC:23489	10p14
ECT2	epithelial cell transforming 2	HGNC:3155	3q26.31
EDA2R	ectodysplasin A2 receptor	HGNC:17756	Xq12
EDAR	ectodysplasin A receptor	HGNC:2895	2q13
EDC3	enhancer of mRNA decapping 3	HGNC:26114	15q24.1
EDN1	endothelin 1	HGNC:3176	6p24.1
EDNRB	endothelin receptor type B	HGNC:3180	13q22.3
EEF1A2	eukaryotic translation elongation factor 1 alpha 2	HGNC:3192	20q13.33
EEF1AKMT1	EEF1A lysine methyltransferase 1	HGNC:27351	13q12.11
EEF1AKMT2	EEF1A lysine methyltransferase 2	HGNC:33787	10q26.13
EEF1AKMT3	EEF1A lysine methyltransferase 3	HGNC:24936	12q14.1
EEF1B2	eukaryotic translation elongation factor 1 beta 2	HGNC:3208	2q33.3
EFCAB11	EF-hand calcium binding domain 11	HGNC:20357	14q32.11
EFCAB7	EF-hand calcium binding domain 7	HGNC:29379	1p31.3
EFCAB8	EF-hand calcium binding domain 8	HGNC:34532	20q11.21
EFEMP1	EGF containing fibulin extracellular matrix protein 1	HGNC:3218	2p16.1
EFNA1	ephrin A1	HGNC:3221	1q22
EFNA4	ephrin A4	HGNC:3224	1q21.3
EFNB2	ephrin B2	HGNC:3227	13q33.3
EFR3A	EFR3 homolog A	HGNC:28970	8q24.22
EGLN3	egl-9 family hypoxia inducible factor 3	HGNC:14661	14q13.1
EGR1	early growth response 1	HGNC:3238	5q31.2
EGR2	early growth response 2	HGNC:3239	10q21.3
EGR3	early growth response 3	HGNC:3240	8p21.3
EGR4	early growth response 4	HGNC:3241	2p13.2
EHBP1	EH domain binding protein 1	HGNC:29144	2p15
EHHADH	enoyl-CoA hydratase and 3-hydroxyacyl CoA dehydrogenase	HGNC:3247	3q27.2
EI24	EI24 autophagy associated transmembrane protein	HGNC:13276	11q24.2
EID2B	EP300 interacting inhibitor of differentiation 2B	HGNC:26796	19q13.2
EID3	EP300 interacting inhibitor of differentiation 3	HGNC:32961	12q23.3
EIF1	eukaryotic translation initiation factor 1	HGNC:3249	17q21.2
EIF2A	eukaryotic translation initiation factor 2A	HGNC:3254	3q25.1
EIF2AK2	eukaryotic translation initiation factor 2 alpha kinase 2	HGNC:9437	2p22.2
EIF2AK3	eukaryotic translation initiation factor 2 alpha kinase 3	HGNC:3255	2p11.2
EIF2B2	eukaryotic translation initiation factor 2B subunit beta	HGNC:3258	14q24.3
EIF2S1	eukaryotic translation initiation factor 2 subunit alpha	HGNC:3265	14q23.3
EIF2S2	eukaryotic translation initiation factor 2 subunit beta	HGNC:3266	20q11.22
EIF3A	eukaryotic translation initiation factor 3 subunit A	HGNC:3271	10q26.11
EIF3B	eukaryotic translation initiation factor 3 subunit B	HGNC:3280	7p22.3
EIF3F	eukaryotic translation initiation factor 3 subunit F	HGNC:3275	11p15.4
EIF4A1	eukaryotic translation initiation factor 4A1	HGNC:3282	17p13.1
EIF4E	eukaryotic translation initiation factor 4E	HGNC:3287	4q23
EIF4E2	eukaryotic translation initiation factor 4E family member 2	HGNC:3293	2q37.1
EIF4EBP1	eukaryotic translation initiation factor 4E binding protein 1	HGNC:3288	8p11.23
EIF4EBP3	eukaryotic translation initiation factor 4E binding protein 3	HGNC:3290	5q31.3
ELF3	E74 like ETS transcription factor 3	HGNC:3318	1q32.1
ELF4	E74 like ETS transcription factor 4	HGNC:3319	Xq26.1
ELK1	ETS transcription factor ELK1	HGNC:3321	Xp11.23
ELK4	ETS transcription factor ELK4	HGNC:3326	1q32.1
ELL2	elongation factor for RNA polymerase II 2	HGNC:17064	5q15
ELMOD2	ELMO domain containing 2	HGNC:28111	4q31.1
ELOB	elongin B	HGNC:11619	16p13.3
ELOVL1	ELOVL fatty acid elongase 1	HGNC:14418	1p34.2
ELOVL3	ELOVL fatty acid elongase 3	HGNC:18047	10q24.32
ELOVL6	ELOVL fatty acid elongase 6	HGNC:15829	4q25
ELP1	elongator acetyltransferase complex subunit 1	HGNC:5959	9q31.3
EML2	EMAP like 2	HGNC:18035	19q13.32
EMP1	epithelial membrane protein 1	HGNC:3333	12p13.1
EMP3	epithelial membrane protein 3	HGNC:3335	19q13.33
ENAH	ENAH actin regulator	HGNC:18271	1q42.12
ENDOD1	endonuclease domain containing 1	HGNC:29129	11q21
ENDOG	endonuclease G	HGNC:3346	9q34.11
ENO1	enolase 1	HGNC:3350	1p36.23
ENOSF1	enolase superfamily member 1	HGNC:30365	18p11.32
ENPP1	ectonucleotide pyrophosphatase/phosphodiesterase 1	HGNC:3356	6q23.2
ENPP2	ectonucleotide pyrophosphatase/phosphodiesterase 2	HGNC:3357	8q24.12
ENPP3	ectonucleotide pyrophosphatase/phosphodiesterase 3	HGNC:3358	6q23.2
ENTPD5	ectonucleoside triphosphate diphosphohydrolase 5 (inactive)	HGNC:3367	14q24.3
ENTR1	endosome associated trafficking regulator 1	HGNC:10667	9q34.3
EOGT	EGF domain specific O-linked N-acetylglucosamine transferase	HGNC:28526	3p14.1
EPAS1	endothelial PAS domain protein 1	HGNC:3374	2p21
EPB41L1	erythrocyte membrane protein band 4.1 like 1	HGNC:3378	20q11.23
EPB41L4A-AS1	EPB41L4A antisense RNA 1	HGNC:30749	5q22.1
EPB41L5	erythrocyte membrane protein band 4.1 like 5	HGNC:19819	2q14.2
EPHA2	EPH receptor A2	HGNC:3386	1p36.13
EPHB4	EPH receptor B4	HGNC:3395	7q22.1
EPHX1	epoxide hydrolase 1	HGNC:3401	1q42.12
EPHX2	epoxide hydrolase 2	HGNC:3402	8p21.2-p21.1
EPN3	epsin 3	HGNC:18235	17q21.33
EPO	erythropoietin	HGNC:3415	7q22.1
EPS15	epidermal growth factor receptor pathway substrate 15	HGNC:3419	1p32.3
EPS8	epidermal growth factor receptor pathway substrate 8	HGNC:3420	12p12.3
EPS8L2	EPS8 like 2	HGNC:21296	11p15.5
ERBB2	erb-b2 receptor tyrosine kinase 2	HGNC:3430	17q12
ERBB3	erb-b2 receptor tyrosine kinase 3	HGNC:3431	12q13.2
ERCC1	ERCC excision repair 1, endonuclease non-catalytic subunit	HGNC:3433	19q13.32
ERCC3	ERCC excision repair 3, TFIIH core complex helicase subunit	HGNC:3435	2q14.3
ERCC5	ERCC excision repair 5, endonuclease	HGNC:3437	13q33.1
ERCC6L	ERCC excision repair 6 like, spindle assembly checkpoint helicase	HGNC:20794	Xq13.1
EREG	epiregulin	HGNC:3443	4q13.3
ERG28	ergosterol biosynthesis 28 homolog	HGNC:1187	14q24.3
ERGIC2	ERGIC and golgi 2	HGNC:30208	12p11.22
ERN1	endoplasmic reticulum to nucleus signaling 1	HGNC:3449	17q23.3
ERN2	endoplasmic reticulum to nucleus signaling 2	HGNC:16942	16p12.2
ERP27	endoplasmic reticulum protein 27	HGNC:26495	12p12.3
ERP29	endoplasmic reticulum protein 29	HGNC:13799	12q24.13
ESAM	endothelial cell adhesion molecule	HGNC:17474	11q24.2
ESM1	endothelial cell specific molecule 1	HGNC:3466	5q11.2
ESPN	espin	HGNC:13281	1p36.31
ESR1	estrogen receptor 1	HGNC:3467	6q25.1-q25.2
ESR2	estrogen receptor 2	HGNC:3468	14q23.2-q23.3
ESRP1	epithelial splicing regulatory protein 1	HGNC:25966	8q22.1
ETFB	electron transfer flavoprotein subunit beta	HGNC:3482	19q13.41
ETNPPL	ethanolamine-phosphate phospho-lyase	HGNC:14404	4q25
ETS2	ETS proto-oncogene 2, transcription factor	HGNC:3489	21q22.2
ETV4	ETS variant transcription factor 4	HGNC:3493	17q21.31
EVA1A	eva-1 homolog A, regulator of programmed cell death	HGNC:25816	2p12
EVA1B	eva-1 homolog B	HGNC:25558	1p34.3
EXOC2	exocyst complex component 2	HGNC:24968	6p25.3
EXOC4	exocyst complex component 4	HGNC:30389	7q33
EXOC5	exocyst complex component 5	HGNC:10696	14q22.3
EXOC6	exocyst complex component 6	HGNC:23196	10q23.33
EXOC8	exocyst complex component 8	HGNC:24659	1q42.2
EXOSC8	exosome component 8	HGNC:17035	13q13.3
EXOSC9	exosome component 9	HGNC:9137	4q27
EXTL2	exostosin like glycosyltransferase 2	HGNC:3516	1p21.2
F10	coagulation factor X	HGNC:3528	13q34
F2R	coagulation factor II thrombin receptor	HGNC:3537	5q13.3
F2RL1	F2R like trypsin receptor 1	HGNC:3538	5q13.3
F3	coagulation factor III, tissue factor	HGNC:3541	1p21.3
F7	coagulation factor VII	HGNC:3544	13q34
FABP1	fatty acid binding protein 1	HGNC:3555	2p11.2
FABP5	fatty acid binding protein 5	HGNC:3560	8q21.13
FABP6	fatty acid binding protein 6	HGNC:3561	5q33.3
FADD	Fas associated via death domain	HGNC:3573	11q13.3
FADS3	fatty acid desaturase 3	HGNC:3576	11q12.2
FAH	fumarylacetoacetate hydrolase	HGNC:3579	15q25.1
FAIM	Fas apoptotic inhibitory molecule	HGNC:18703	3q22.3
FAM102B	family with sequence similarity 102 member B	HGNC:27637	1p13.3
FAM110B	family with sequence similarity 110 member B	HGNC:28587	8q12.1
FAM114A1	family with sequence similarity 114 member A1	HGNC:25087	4p14
FAM117A	family with sequence similarity 117 member A	HGNC:24179	17q21.33
FAM117B	family with sequence similarity 117 member B	HGNC:14440	2q33.2
FAM120C	family with sequence similarity 120C	HGNC:16949	Xp11.22
FAM135A	family with sequence similarity 135 member A	HGNC:21084	6q13
FAM13A	family with sequence similarity 13 member A	HGNC:19367	4q22.1
FAM13B	family with sequence similarity 13 member B	HGNC:1335	5q31.2
FAM13C	family with sequence similarity 13 member C	HGNC:19371	10q21.1
FAM161A	FAM161 centrosomal protein A	HGNC:25808	2p15
FAM162A	family with sequence similarity 162 member A	HGNC:17865	3q21.1
FAM171A1	family with sequence similarity 171 member A1	HGNC:23522	10p13
FAM174A	family with sequence similarity 174 member A	HGNC:24943	5q21.1
FAM177A1	family with sequence similarity 177 member A1	HGNC:19829	14q13.2
FAM193A	family with sequence similarity 193 member A	HGNC:16822	4p16.3
FAM193B	family with sequence similarity 193 member B	HGNC:25524	5q35.3
FAM209A	family with sequence similarity 209 member A	HGNC:16100	20q13.31
FAM209B	family with sequence similarity 209 member B	HGNC:16101	20q13.31
FAM222A	family with sequence similarity 222 member A	HGNC:25915	12q24.11
FAM228B	family with sequence similarity 228 member B	HGNC:24736	2p23.3
FAM3B	FAM3 metabolism regulating signaling molecule B	HGNC:1253	21q22.3
FAM50A	family with sequence similarity 50 member A	HGNC:18786	Xq28
FAM53C	family with sequence similarity 53 member C	HGNC:1336	5q31.2
FAM83D	family with sequence similarity 83 member D	HGNC:16122	20q11.23
FAM98A	family with sequence similarity 98 member A	HGNC:24520	2p22.3
FAM98B	family with sequence similarity 98 member B	HGNC:26773	15q14
FAN1	FANCD2 and FANCI associated nuclease 1	HGNC:29170	15q13.3
FANCB	FA complementation group B	HGNC:3583	Xp22.2
FANCG	FA complementation group G	HGNC:3588	9p13.3
FANCI	FA complementation group I	HGNC:25568	15q26.1
FANCL	FA complementation group L	HGNC:20748	2p16.1
FARP1	FERM, ARH/RhoGEF and pleckstrin domain protein 1	HGNC:3591	13q32.2
FARP2	FERM, ARH/RhoGEF and pleckstrin domain protein 2	HGNC:16460	2q37.3
FAS	Fas cell surface death receptor	HGNC:11920	10q23.31
FASLG	Fas ligand	HGNC:11936	1q24.3
FASN	fatty acid synthase	HGNC:3594	17q25.3
FASTKD1	FAST kinase domains 1	HGNC:26150	2q31.1
FASTKD2	FAST kinase domains 2	HGNC:29160	2q33.3
FAT1	FAT atypical cadherin 1	HGNC:3595	4q35.2
FBLN2	fibulin 2	HGNC:3601	3p25.1
FBXL2	F-box and leucine rich repeat protein 2	HGNC:13598	3p22.3
FBXL21P	F-box and leucine rich repeat protein 21, pseudogene	HGNC:13600	5q31.1
FBXL6	F-box and leucine rich repeat protein 6	HGNC:13603	8q24.3
FBXO10	F-box protein 10	HGNC:13589	9p13.2
FBXO17	F-box protein 17	HGNC:18754	19q13.2
FBXO2	F-box protein 2	HGNC:13581	1p36.22
FBXO25	F-box protein 25	HGNC:13596	8p23.3
FBXO28	F-box protein 28	HGNC:29046	1q42.11
FBXO3	F-box protein 3	HGNC:13582	11p13
FBXO30	F-box protein 30	HGNC:15600	6q24.3
FBXO31	F-box protein 31	HGNC:16510	16q24.2
FBXO32	F-box protein 32	HGNC:16731	8q24.13
FBXO41	F-box protein 41	HGNC:29409	2p13.2
FBXO5	F-box protein 5	HGNC:13584	6q25.2
FBXW7	F-box and WD repeat domain containing 7	HGNC:16712	4q31.3
FCER1G	Fc epsilon receptor Ig	HGNC:3611	1q23.3
FCGR2B	Fc gamma receptor IIb	HGNC:3618	1q23.3
FCHSD2	FCH and double SH3 domains 2	HGNC:29114	11q13.4
FDFT1	farnesyl-diphosphate farnesyltransferase 1	HGNC:3629	8p23.1
FDPS	farnesyl diphosphate synthase	HGNC:3631	1q22
FDXR	ferredoxin reductase	HGNC:3642	17q25.1
FEM1C	fem-1 homolog C	HGNC:16933	5q22.3
FERMT1	FERM domain containing kindlin 1	HGNC:15889	20p12.3
FERMT2	FERM domain containing kindlin 2	HGNC:15767	14q22.1
FEZ2	fasciculation and elongation protein zeta 2	HGNC:3660	2p22.2
FGA	fibrinogen alpha chain	HGNC:3661	4q31.3
FGB	fibrinogen beta chain	HGNC:3662	4q31.3
FGD6	FYVE, RhoGEF and PH domain containing 6	HGNC:21740	12q22
FGF1	fibroblast growth factor 1	HGNC:3665	5q31.3
FGF18	fibroblast growth factor 18	HGNC:3674	5q35.1
FGF2	fibroblast growth factor 2	HGNC:3676	4q28.1
FGF7	fibroblast growth factor 7	HGNC:3685	15q21.2
FGFBP3	fibroblast growth factor binding protein 3	HGNC:23428	10q23.32
FGFR1OP2	FGFR1 oncogene partner 2	HGNC:23098	12p11.23
FGFR3	fibroblast growth factor receptor 3	HGNC:3690	4p16.3
FGFR4	fibroblast growth factor receptor 4	HGNC:3691	5q35.2
FGG	fibrinogen gamma chain	HGNC:3694	4q32.1
FGL2	fibrinogen like 2	HGNC:3696	7q11.23
FH	fumarate hydratase	HGNC:3700	1q43
FHIT	fragile histidine triad diadenosine triphosphatase	HGNC:3701	3p14.2
FHL1	four and a half LIM domains 1	HGNC:3702	Xq26.3
FIG4	FIG4 phosphoinositide 5-phosphatase	HGNC:16873	6q21
FIGN	fidgetin, microtubule severing factor	HGNC:13285	2q24.3
FIGNL1	fidgetin like 1	HGNC:13286	7p12.2
FILIP1L	filamin A interacting protein 1 like	HGNC:24589	3q12.1
FKBP10	FKBP prolyl isomerase 10	HGNC:18169	17q21.2
FKBP8	FKBP prolyl isomerase 8	HGNC:3724	19p13.11
FLAD1	flavin adenine dinucleotide synthetase 1	HGNC:24671	1q21.3
FLCN	folliculin	HGNC:27310	17p11.2
FLNA	filamin A	HGNC:3754	Xq28
FLNB	filamin B	HGNC:3755	3p14.3
FLRT3	fibronectin leucine rich transmembrane protein 3	HGNC:3762	20p12.1
FLT1	fms related receptor tyrosine kinase 1	HGNC:3763	13q12.3
FLT4	fms related receptor tyrosine kinase 4	HGNC:3767	5q35.3
FLVCR2	FLVCR heme transporter 2	HGNC:20105	14q24.3
FMC1	formation of mitochondrial complex V assembly factor 1 homolog	HGNC:26946	7q34
FMO1	flavin containing dimethylaniline monoxygenase 1	HGNC:3769	1q24.3
FMO5	flavin containing dimethylaniline monoxygenase 5	HGNC:3773	1q21.1
FMR1	fragile X messenger ribonucleoprotein 1	HGNC:3775	Xq27.3
FNBP1L	formin binding protein 1 like	HGNC:20851	1p22.1
FNDC3B	fibronectin type III domain containing 3B	HGNC:24670	3q26.31
FNIP2	folliculin interacting protein 2	HGNC:29280	4q32.1
FNTA	farnesyltransferase, CAAX box, alpha	HGNC:3782	8p11.21
FOSL1	FOS like 1, AP-1 transcription factor subunit	HGNC:13718	11q13.1
FOXA1	forkhead box A1	HGNC:5021	14q21.1
FOXA3	forkhead box A3	HGNC:5023	19q13.32
FOXM1	forkhead box M1	HGNC:3818	12p13.33
FOXN3	forkhead box N3	HGNC:1928	14q31.3-q32.11
FOXO1	forkhead box O1	HGNC:3819	13q14.11
FOXO3	forkhead box O3	HGNC:3821	6q21
FOXP1	forkhead box P1	HGNC:3823	3p13
FPGT	fucose-1-phosphate guanylyltransferase	HGNC:3825	1p31.1
FPR2	formyl peptide receptor 2	HGNC:3827	19q13.41
FRAT1	FRAT regulator of WNT signaling pathway 1	HGNC:3944	10q24.1
FRAT2	FRAT regulator of WNT signaling pathway 2	HGNC:16048	10q24.1
FREM1	FRAS1 related extracellular matrix 1	HGNC:23399	9p22.3
FRK	fyn related Src family tyrosine kinase	HGNC:3955	6q22.1
FRMD3	FERM domain containing 3	HGNC:24125	9q21.32
FRMD4B	FERM domain containing 4B	HGNC:24886	3p14.1
FRMD5	FERM domain containing 5	HGNC:28214	15q15.3
FRS2	fibroblast growth factor receptor substrate 2	HGNC:16971	12q15
FRZB	frizzled related protein	HGNC:3959	2q32.1
FSHB	follicle stimulating hormone subunit beta	HGNC:3964	11p14.1
FSTL3	follistatin like 3	HGNC:3973	19p13.3
FTCD	formimidoyltransferase cyclodeaminase	HGNC:3974	21q22.3
FUT11	fucosyltransferase 11	HGNC:19233	10q22.2
FUT6	fucosyltransferase 6	HGNC:4017	19p13.3
FUT8	fucosyltransferase 8	HGNC:4019	14q23.3
FXYD1	FXYD domain containing ion transport regulator 1	HGNC:4025	19q13.12
FXYD2	FXYD domain containing ion transport regulator 2	HGNC:4026	11q23.3
FXYD5	FXYD domain containing ion transport regulator 5	HGNC:4029	19q13.12
FZD2	frizzled class receptor 2	HGNC:4040	17q21.31
FZD7	frizzled class receptor 7	HGNC:4045	2q33.1
G0S2	G0/G1 switch 2	HGNC:30229	1q32.2
G2E3	G2/M-phase specific E3 ubiquitin protein ligase	HGNC:20338	14q12
G6PC1	glucose-6-phosphatase catalytic subunit 1	HGNC:4056	17q21.31
GAA	alpha glucosidase	HGNC:4065	17q25.3
GAB1	GRB2 associated binding protein 1	HGNC:4066	4q31.21
GABPA	GA binding protein transcription factor subunit alpha	HGNC:4071	21q21.3
GABPB2	GA binding protein transcription factor subunit beta 2	HGNC:28441	1q21.3
GABRB1	gamma-aminobutyric acid type A receptor subunit beta1	HGNC:4081	4p12
GABRB3	gamma-aminobutyric acid type A receptor subunit beta3	HGNC:4083	15q12
GABRE	gamma-aminobutyric acid type A receptor subunit epsilon	HGNC:4085	Xq28
GAD1	glutamate decarboxylase 1	HGNC:4092	2q31.1
GADD45A	growth arrest and DNA damage inducible alpha	HGNC:4095	1p31.3
GADD45B	growth arrest and DNA damage inducible beta	HGNC:4096	19p13.3
GAL3ST1	galactose-3-O-sulfotransferase 1	HGNC:24240	22q12.2
GALM	galactose mutarotase	HGNC:24063	2p22.1
GALNT1	polypeptide N-acetylgalactosaminyltransferase 1	HGNC:4123	18q12.2
GALNT10	polypeptide N-acetylgalactosaminyltransferase 10	HGNC:19873	5q33.2
GALNT11	polypeptide N-acetylgalactosaminyltransferase 11	HGNC:19875	7q36.1
GALNT3	polypeptide N-acetylgalactosaminyltransferase 3	HGNC:4125	2q24.3
GALR2	galanin receptor 2	HGNC:4133	17q25.1
GAN	gigaxonin	HGNC:4137	16q23.2
GAP43	growth associated protein 43	HGNC:4140	3q13.31
GAPDH	glyceraldehyde-3-phosphate dehydrogenase	HGNC:4141	12p13.31
GAREM1	GRB2 associated regulator of MAPK1 subtype 1	HGNC:26136	18q12.1
GAS2	growth arrest specific 2	HGNC:4167	11p14.3
GAS2L3	growth arrest specific 2 like 3	HGNC:27475	12q23.1
GASK1B	golgi associated kinase 1B	HGNC:25312	4q32.1
GATA1	GATA binding protein 1	HGNC:4170	Xp11.23
GATA4	GATA binding protein 4	HGNC:4173	8p23.1
GATA6	GATA binding protein 6	HGNC:4174	18q11.2
GATM	glycine amidinotransferase	HGNC:4175	15q21.1
GBE1	1,4-alpha-glucan branching enzyme 1	HGNC:4180	3p12.2
GBF1	golgi brefeldin A resistant guanine nucleotide exchange factor 1	HGNC:4181	10q24.32
GCA	grancalcin	HGNC:15990	2q24.2
GCFC2	GC-rich sequence DNA-binding factor 2	HGNC:1317	2p12
GCKR	glucokinase regulator	HGNC:4196	2p23.3
GCLC	glutamate-cysteine ligase catalytic subunit	HGNC:4311	6p12.1
GCLM	glutamate-cysteine ligase modifier subunit	HGNC:4312	1p22.1
GCNA	germ cell nuclear acidic peptidase	HGNC:15805	Xq13.1
GCNT2	glucosaminyl (N-acetyl) transferase 2 (I blood group)	HGNC:4204	6p24.3-p24.2
GCNT3	glucosaminyl (N-acetyl) transferase 3, mucin type	HGNC:4205	15q22.2
GCOM1	GCOM1, MYZAP-POLR2M combined locus	HGNC:26424	15q21.3
GDA	guanine deaminase	HGNC:4212	9q21.13
GDF11	growth differentiation factor 11	HGNC:4216	12q13.2
GDF15	growth differentiation factor 15	HGNC:30142	19p13.11
GDI1	GDP dissociation inhibitor 1	HGNC:4226	Xq28
GDPD5	glycerophosphodiester phosphodiesterase domain containing 5	HGNC:28804	11q13.4-q13.5
GEM	GTP binding protein overexpressed in skeletal muscle	HGNC:4234	8q22.1
GEMIN2	gem nuclear organelle associated protein 2	HGNC:10884	14q21.1
GEMIN6	gem nuclear organelle associated protein 6	HGNC:20044	2p22.1
GET1	guided entry of tail-anchored proteins factor 1	HGNC:12790	21q22.2
GFAP	glial fibrillary acidic protein	HGNC:4235	17q21.31
GFM1	G elongation factor mitochondrial 1	HGNC:13780	3q25.32
GFOD1	glucose-fructose oxidoreductase domain containing 1	HGNC:21096	6p24.1-p23
GGH	gamma-glutamyl hydrolase	HGNC:4248	8q12.3
GGT1	gamma-glutamyltransferase 1	HGNC:4250	22q11.23
GHRL	ghrelin and obestatin prepropeptide	HGNC:18129	3p25.3
GINS4	GINS complex subunit 4	HGNC:28226	8p11.21
GIPC1	GIPC PDZ domain containing family member 1	HGNC:1226	19p13.12
GIPC2	GIPC PDZ domain containing family member 2	HGNC:18177	1p31.1
GJA1	gap junction protein alpha 1	HGNC:4274	6q22.31
GJA5	gap junction protein alpha 5	HGNC:4279	1q21.2
GJB1	gap junction protein beta 1	HGNC:4283	Xq13.1
GLA	galactosidase alpha	HGNC:4296	Xq22.1
GLCCI1	glucocorticoid induced 1	HGNC:18713	7p21.3
GLCE	glucuronic acid epimerase	HGNC:17855	15q23
GLDC	glycine decarboxylase	HGNC:4313	9p24.1
GLI1	GLI family zinc finger 1	HGNC:4317	12q13.3
GLI2	GLI family zinc finger 2	HGNC:4318	2q14.2
GLIPR1	GLI pathogenesis related 1	HGNC:17001	12q21.2
GLMN	glomulin, FKBP associated protein	HGNC:14373	1p22.1
GLMP	glycosylated lysosomal membrane protein	HGNC:29436	1q22
GLRA1	glycine receptor alpha 1	HGNC:4326	5q33.1
GLRX2	glutaredoxin 2	HGNC:16065	1q31.2
GLS	glutaminase	HGNC:4331	2q32.2
GLS2	glutaminase 2	HGNC:29570	12q13.3
GLT8D1	glycosyltransferase 8 domain containing 1	HGNC:24870	3p21.1
GLTPD2	glycolipid transfer protein domain containing 2	HGNC:33756	17p13.2
GLUD1	glutamate dehydrogenase 1	HGNC:4335	10q23.2
GLUD2	glutamate dehydrogenase 2	HGNC:4336	Xq24
GLUL	glutamate-ammonia ligase	HGNC:4341	1q25.3
GMDS	GDP-mannose 4,6-dehydratase	HGNC:4369	6p25.3
GMFG	glia maturation factor gamma	HGNC:4374	19q13.2
GMPPB	GDP-mannose pyrophosphorylase B	HGNC:22932	3p21.31
GNA13	G protein subunit alpha 13	HGNC:4381	17q24.1
GNA15	G protein subunit alpha 15	HGNC:4383	19p13.3
GNAI1	G protein subunit alpha i1	HGNC:4384	7q21.11
GNAI2	G protein subunit alpha i2	HGNC:4385	3p21.31
GNAI3	G protein subunit alpha i3	HGNC:4387	1p13.3
GNAO1	G protein subunit alpha o1	HGNC:4389	16q13
GNG4	G protein subunit gamma 4	HGNC:4407	1q42.3
GNMT	glycine N-methyltransferase	HGNC:4415	6p21.1
GNPTAB	N-acetylglucosamine-1-phosphate transferase subunits alpha and beta	HGNC:29670	12q23.2
GOLGA3	golgin A3	HGNC:4426	12q24.33
GOLGA8A	golgin A8 family member A	HGNC:31972	15q14
GOLT1A	golgi transport 1A	HGNC:24766	1q32.1
GOT1	glutamic-oxaloacetic transaminase 1	HGNC:4432	10q24.2
GPAA1	glycosylphosphatidylinositol anchor attachment 1	HGNC:4446	8q24.3
GPAM	glycerol-3-phosphate acyltransferase, mitochondrial	HGNC:24865	10q25.2
GPANK1	G-patch domain and ankyrin repeats 1	HGNC:13920	6p21.33
GPAT3	glycerol-3-phosphate acyltransferase 3	HGNC:28157	4q21.23
GPATCH2L	G-patch domain containing 2 like	HGNC:20210	14q24.3
GPC1	glypican 1	HGNC:4449	2q37.3
GPC6	glypican 6	HGNC:4454	13q31.3-q32.1
GPD1L	glycerol-3-phosphate dehydrogenase 1 like	HGNC:28956	3p22.3
GPER1	G protein-coupled estrogen receptor 1	HGNC:4485	7p22.3
GPHA2	glycoprotein hormone subunit alpha 2	HGNC:18054	11q13.1
GPI	glucose-6-phosphate isomerase	HGNC:4458	19q13.11
GPN1	GPN-loop GTPase 1	HGNC:17030	2p23.3
GPNMB	glycoprotein nmb	HGNC:4462	7p15.3
GPR137B	G protein-coupled receptor 137B	HGNC:11862	1q42.3
GPR146	G protein-coupled receptor 146	HGNC:21718	7p22.3
GPR160	G protein-coupled receptor 160	HGNC:23693	3q26.2
GPR83	G protein-coupled receptor 83	HGNC:4523	11q21
GPRC5A	G protein-coupled receptor class C group 5 member A	HGNC:9836	12p13.1
GPRC5C	G protein-coupled receptor class C group 5 member C	HGNC:13309	17q25.1
GPSM2	G protein signaling modulator 2	HGNC:29501	1p13.3
GPT	glutamic--pyruvic transaminase	HGNC:4552	8q24.3
GPT2	glutamic--pyruvic transaminase 2	HGNC:18062	16q11.2
GPX1	glutathione peroxidase 1	HGNC:4553	3p21.31
GPX2	glutathione peroxidase 2	HGNC:4554	14q23.3
GPX3	glutathione peroxidase 3	HGNC:4555	5q33.1
GPX4	glutathione peroxidase 4	HGNC:4556	19p13.3
GPX5	glutathione peroxidase 5	HGNC:4557	6p22.1
GPX6	glutathione peroxidase 6	HGNC:4558	6p22.1
GPX8	glutathione peroxidase 8 (putative)	HGNC:33100	5q11.2
GRB10	growth factor receptor bound protein 10	HGNC:4564	7p12.1
GRB14	growth factor receptor bound protein 14	HGNC:4565	2q24.3
GRB2	growth factor receptor bound protein 2	HGNC:4566	17q25.1
GRPEL1	GrpE like 1, mitochondrial	HGNC:19696	4p16.1
GSDMB	gasdermin B	HGNC:23690	17q21.1
GSDME	gasdermin E	HGNC:2810	7p15.3
GSE1	Gse1 coiled-coil protein	HGNC:28979	16q24.1
GSK3A	glycogen synthase kinase 3 alpha	HGNC:4616	19q13.2
GSKIP	GSK3B interacting protein	HGNC:20343	14q32.2
GSN	gelsolin	HGNC:4620	9q33.2
GSR	glutathione-disulfide reductase	HGNC:4623	8p12
GSS	glutathione synthetase	HGNC:4624	20q11.22
GSTA1	glutathione S-transferase alpha 1	HGNC:4626	6p12.2
GSTA2	glutathione S-transferase alpha 2	HGNC:4627	6p12.2
GSTA3	glutathione S-transferase alpha 3	HGNC:4628	6p12.2
GSTA4	glutathione S-transferase alpha 4	HGNC:4629	6p12.2
GSTA5	glutathione S-transferase alpha 5	HGNC:19662	6p12.2
GSTK1	glutathione S-transferase kappa 1	HGNC:16906	7q34
GSTM2	glutathione S-transferase mu 2	HGNC:4634	1p13.3
GSTM3	glutathione S-transferase mu 3	HGNC:4635	1p13.3
GSTM4	glutathione S-transferase mu 4	HGNC:4636	1p13.3
GSTM5	glutathione S-transferase mu 5	HGNC:4637	1p13.3
GSTO2	glutathione S-transferase omega 2	HGNC:23064	10q25.1
GSTP1	glutathione S-transferase pi 1	HGNC:4638	11q13.2
GSTT1	glutathione S-transferase theta 1	HGNC:4641	22q11.23 alternate reference locus
GSTT2	glutathione S-transferase theta 2 (gene/pseudogene)	HGNC:4642	22q11.23
GSTZ1	glutathione S-transferase zeta 1	HGNC:4643	14q24.3
GTF2E2	general transcription factor IIE subunit 2	HGNC:4651	8p12
GTF2H1	general transcription factor IIH subunit 1	HGNC:4655	11p15.1
GTF2H4	general transcription factor IIH subunit 4	HGNC:4658	6p21.33
GTF2H5	general transcription factor IIH subunit 5	HGNC:21157	6q25.3
GTPBP8	GTP binding protein 8 (putative)	HGNC:25007	3q13.2
GUCA1B	guanylate cyclase activator 1B	HGNC:4679	6p21.1
GUCD1	guanylyl cyclase domain containing 1	HGNC:14237	22q11.23
GUF1	GTP binding elongation factor GUF1	HGNC:25799	4p12
GULP1	GULP PTB domain containing engulfment adaptor 1	HGNC:18649	2q32.1-q32.2
GUSBP11	GUSB pseudogene 11	HGNC:42325	22q11.23
GYG2	glycogenin 2	HGNC:4700	Xp22.33
GYPA	glycophorin A (MNS blood group)	HGNC:4702	4q31.21
GYPC	glycophorin C (Gerbich blood group)	HGNC:4704	2q14.3
GYS1	glycogen synthase 1	HGNC:4706	19q13.33
GZMA	granzyme A	HGNC:4708	5q11.2
GZMB	granzyme B	HGNC:4709	14q12
H1-10	H1.10 linker histone	HGNC:4722	3q21.3
H1-2	H1.2 linker histone, cluster member	HGNC:4716	6p22.2
H1-5	H1.5 linker histone, cluster member	HGNC:4719	6p22.1
H2AC20	H2A clustered histone 20	HGNC:4738	1q21.2
H2AC6	H2A clustered histone 6	HGNC:4733	6p22.2
H2AC8	H2A clustered histone 8	HGNC:4724	6p22.2
H2AX	H2A.X variant histone	HGNC:4739	11q23.3
H2BC5	H2B clustered histone 5	HGNC:4747	6p22.2
H2BC8	H2B clustered histone 8	HGNC:4746	6p22.2
H3-4	H3.4 histone	HGNC:4778	1q42.13
H3C2	H3 clustered histone 2	HGNC:4776	6p22.2
H3C4	H3 clustered histone 4	HGNC:4767	6p22.2
H4C3	H4 clustered histone 3	HGNC:4787	6p22.2
HACD2	3-hydroxyacyl-CoA dehydratase 2	HGNC:9640	3q21.1
HACL1	2-hydroxyacyl-CoA lyase 1	HGNC:17856	3p25.1
HAL	histidine ammonia-lyase	HGNC:4806	12q23.1
HAMP	hepcidin antimicrobial peptide	HGNC:15598	19q13.12
HAO2	hydroxyacid oxidase 2	HGNC:4810	1p12
HAT1	histone acetyltransferase 1	HGNC:4821	2q31.1
HAUS1	HAUS augmin like complex subunit 1	HGNC:25174	18q21.1
HAUS3	HAUS augmin like complex subunit 3	HGNC:28719	4p16.3
HBA1	hemoglobin subunit alpha 1	HGNC:4823	16p13.3
HBB	hemoglobin subunit beta	HGNC:4827	11p15.4
HBG2	hemoglobin subunit gamma 2	HGNC:4832	11p15.4
HBP1	HMG-box transcription factor 1	HGNC:23200	7q22.3
HCFC1R1	host cell factor C1 regulator 1	HGNC:21198	16p13.3
HCLS1	hematopoietic cell-specific Lyn substrate 1	HGNC:4844	3q13.33
HDAC1	histone deacetylase 1	HGNC:4852	1p35.2-p35.1
HDAC4	histone deacetylase 4	HGNC:14063	2q37.3
HDC	histidine decarboxylase	HGNC:4855	15q21.2
HEATR1	HEAT repeat containing 1	HGNC:25517	1q43
HEATR3	HEAT repeat containing 3	HGNC:26087	16q12.1
HEBP2	heme binding protein 2	HGNC:15716	6q24.1
HECTD1	HECT domain E3 ubiquitin protein ligase 1	HGNC:20157	14q12
HECTD2	HECT domain E3 ubiquitin protein ligase 2	HGNC:26736	10q23.32
HECTD4	HECT domain E3 ubiquitin protein ligase 4	HGNC:26611	12q24.13
HELLS	helicase, lymphoid specific	HGNC:4861	10q23.33
HELZ	helicase with zinc finger	HGNC:16878	17q24.2
HEPH	hephaestin	HGNC:4866	Xq12
HERC2	HECT and RLD domain containing E3 ubiquitin protein ligase 2	HGNC:4868	15q13.1
HERPUD1	homocysteine inducible ER protein with ubiquitin like domain 1	HGNC:13744	16q13
HES1	hes family bHLH transcription factor 1	HGNC:5192	3q29
HES4	hes family bHLH transcription factor 4	HGNC:24149	1p36.33
HEXB	hexosaminidase subunit beta	HGNC:4879	5q13.3
HEXIM2	HEXIM P-TEFb complex subunit 2	HGNC:28591	17q21.31
HEY1	hes related family bHLH transcription factor with YRPW motif 1	HGNC:4880	8q21.13
HGS	hepatocyte growth factor-regulated tyrosine kinase substrate	HGNC:4897	17q25.3
HHEX	hematopoietically expressed homeobox	HGNC:4901	10q23.33
HHLA3	HERV-H LTR-associating 3	HGNC:4906	1p31.1
HIBCH	3-hydroxyisobutyryl-CoA hydrolase	HGNC:4908	2q32.2
HIGD1A	HIG1 hypoxia inducible domain family member 1A	HGNC:29527	3p22.1
HILPDA	hypoxia inducible lipid droplet associated	HGNC:28859	7q32.1
HINT3	histidine triad nucleotide binding protein 3	HGNC:18468	6q22.32
HIVEP2	HIVEP zinc finger 2	HGNC:4921	6q24.2
HK2	hexokinase 2	HGNC:4923	2p12
HLA-B	major histocompatibility complex, class I, B	HGNC:4932	6p21.33
HLA-DMA	major histocompatibility complex, class II, DM alpha	HGNC:4934	6p21.32
HLA-DQA1	major histocompatibility complex, class II, DQ alpha 1	HGNC:4942	6p21.32
HLA-DQB1	major histocompatibility complex, class II, DQ beta 1	HGNC:4944	6p21.32
HLA-DRB1	major histocompatibility complex, class II, DR beta 1	HGNC:4948	6p21.32
HLCS	holocarboxylase synthetase	HGNC:4976	21q22.13
HLF	HLF transcription factor, PAR bZIP family member	HGNC:4977	17q22
HLTF	helicase like transcription factor	HGNC:11099	3q24
HMBS	hydroxymethylbilane synthase	HGNC:4982	11q23.3
HMGA1	high mobility group AT-hook 1	HGNC:5010	6p21.31
HMGB1	high mobility group box 1	HGNC:4983	13q12.3
HMGB2	high mobility group box 2	HGNC:5000	4q34.1
HMGCL	3-hydroxy-3-methylglutaryl-CoA lyase	HGNC:5005	1p36.11
HMGCS1	3-hydroxy-3-methylglutaryl-CoA synthase 1	HGNC:5007	5p12
HMGCS2	3-hydroxy-3-methylglutaryl-CoA synthase 2	HGNC:5008	1p12
HMGN3	high mobility group nucleosomal binding domain 3	HGNC:12312	6q14.1
HMMR	hyaluronan mediated motility receptor	HGNC:5012	5q34
HNF4G	hepatocyte nuclear factor 4 gamma	HGNC:5026	8q21.13
HNMT	histamine N-methyltransferase	HGNC:5028	2q22.1
HNRNPA0	heterogeneous nuclear ribonucleoprotein A0	HGNC:5030	5q31.2
HNRNPA1	heterogeneous nuclear ribonucleoprotein A1	HGNC:5031	12q13.13
HNRNPA2B1	heterogeneous nuclear ribonucleoprotein A2/B1	HGNC:5033	7p15.2
HNRNPD	heterogeneous nuclear ribonucleoprotein D	HGNC:5036	4q21.22
HNRNPDL	heterogeneous nuclear ribonucleoprotein D like	HGNC:5037	4q21.22
HNRNPH1	heterogeneous nuclear ribonucleoprotein H1	HGNC:5041	5q35.3
HNRNPH3	heterogeneous nuclear ribonucleoprotein H3	HGNC:5043	10q21.3
HOOK1	hook microtubule tethering protein 1	HGNC:19884	1p32.1
HOOK2	hook microtubule tethering protein 2	HGNC:19885	19p13.13
HOOK3	hook microtubule tethering protein 3	HGNC:23576	8p11.21
HOXA3	homeobox A3	HGNC:5104	7p15.2
HOXA4	homeobox A4	HGNC:5105	7p15.2
HOXA5	homeobox A5	HGNC:5106	7p15.2
HOXB6	homeobox B6	HGNC:5117	17q21.32
HOXD1	homeobox D1	HGNC:5132	2q31.1
HP	haptoglobin	HGNC:5141	16q22.2
HPF1	histone PARylation factor 1	HGNC:26051	4q33
HPN	hepsin	HGNC:5155	19q13.11
HPR	haptoglobin-related protein	HGNC:5156	16q22.2
HPRT1	hypoxanthine phosphoribosyltransferase 1	HGNC:5157	Xq26.2-q26.3
HPSE	heparanase	HGNC:5164	4q21.23
HRH1	histamine receptor H1	HGNC:5182	3p25.3
HS1BP3	HCLS1 binding protein 3	HGNC:24979	2p24.1
HS2ST1	heparan sulfate 2-O-sulfotransferase 1	HGNC:5193	1p22.3
HS3ST5	heparan sulfate-glucosamine 3-sulfotransferase 5	HGNC:19419	6q21-q22.1
HSD11B1	hydroxysteroid 11-beta dehydrogenase 1	HGNC:5208	1q32.2
HSD11B2	hydroxysteroid 11-beta dehydrogenase 2	HGNC:5209	16q22.1
HSD17B1	hydroxysteroid 17-beta dehydrogenase 1	HGNC:5210	17q21.2
HSD17B10	hydroxysteroid 17-beta dehydrogenase 10	HGNC:4800	Xp11.22
HSD17B3	hydroxysteroid 17-beta dehydrogenase 3	HGNC:5212	9q22.32
HSD17B4	hydroxysteroid 17-beta dehydrogenase 4	HGNC:5213	5q23.1
HSD17B6	hydroxysteroid 17-beta dehydrogenase 6	HGNC:23316	12q13.3
HSF1	heat shock transcription factor 1	HGNC:5224	8q24.3
HSF2	heat shock transcription factor 2	HGNC:5225	6q22.31
HSF4	heat shock transcription factor 4	HGNC:5227	16q22.1
HSP90AA1	heat shock protein 90 alpha family class A member 1	HGNC:5253	14q32.31
HSP90AB1	heat shock protein 90 alpha family class B member 1	HGNC:5258	6p21.1
HSP90B1	heat shock protein 90 beta family member 1	HGNC:12028	12q23.3
HSPA12A	heat shock protein family A (Hsp70) member 12A	HGNC:19022	10q25.3
HSPA14	heat shock protein family A (Hsp70) member 14	HGNC:29526	10p13
HSPA1A	heat shock protein family A (Hsp70) member 1A	HGNC:5232	6p21.33
HSPA1B	heat shock protein family A (Hsp70) member 1B	HGNC:5233	6p21.33
HSPA2	heat shock protein family A (Hsp70) member 2	HGNC:5235	14q23.3
HSPA4	heat shock protein family A (Hsp70) member 4	HGNC:5237	5q31.1
HSPA4L	heat shock protein family A (Hsp70) member 4 like	HGNC:17041	4q28.1
HSPA5	heat shock protein family A (Hsp70) member 5	HGNC:5238	9q33.3
HSPA6	heat shock protein family A (Hsp70) member 6	HGNC:5239	1q23.3
HSPA8	heat shock protein family A (Hsp70) member 8	HGNC:5241	11q24.1
HSPB1	heat shock protein family B (small) member 1	HGNC:5246	7q11.23
HSPB9	heat shock protein family B (small) member 9	HGNC:30589	17q21.2
HSPBAP1	HSPB1 associated protein 1	HGNC:16389	3q21.1
HSPD1	heat shock protein family D (Hsp60) member 1	HGNC:5261	2q33.1
HSPE1	heat shock protein family E (Hsp10) member 1	HGNC:5269	2q33.1
HSPG2	heparan sulfate proteoglycan 2	HGNC:5273	1p36.12
HSPH1	heat shock protein family H (Hsp110) member 1	HGNC:16969	13q12.3
HTR2A	5-hydroxytryptamine receptor 2A	HGNC:5293	13q14.2
HTRA2	HtrA serine peptidase 2	HGNC:14348	2p13.1
HYLS1	HYLS1 centriolar and ciliogenesis associated	HGNC:26558	11q24.2
IARS1	isoleucyl-tRNA synthetase 1	HGNC:5330	9q22.31
IBSP	integrin binding sialoprotein	HGNC:5341	4q22.1
ICAM1	intercellular adhesion molecule 1	HGNC:5344	19p13.2
ICAM3	intercellular adhesion molecule 3	HGNC:5346	19p13.2
ICAM4	intercellular adhesion molecule 4 (Landsteiner-Wiener blood group)	HGNC:5347	19p13.2
ICE2	interactor of little elongation complex ELL subunit 2	HGNC:29885	15q22.2
ID1	inhibitor of DNA binding 1, HLH protein	HGNC:5360	20q11.21
ID2	inhibitor of DNA binding 2	HGNC:5361	2p25.1
ID3	inhibitor of DNA binding 3, HLH protein	HGNC:5362	1p36.12
IDH1	isocitrate dehydrogenase (NADP(+)) 1	HGNC:5382	2q34
IDH3B	isocitrate dehydrogenase (NAD(+)) 3 non-catalytic subunit beta	HGNC:5385	20p13
IDI1	isopentenyl-diphosphate delta isomerase 1	HGNC:5387	10p15.3
IDO1	indoleamine 2,3-dioxygenase 1	HGNC:6059	8p11.21
IER2	immediate early response 2	HGNC:28871	19p13.13
IER3	immediate early response 3	HGNC:5392	6p21.33
IER5	immediate early response 5	HGNC:5393	1q25.3
IER5L	immediate early response 5 like	HGNC:23679	9q34.11
IFI27L1	interferon alpha inducible protein 27 like 1	HGNC:19754	14q32.12
IFI30	IFI30 lysosomal thiol reductase	HGNC:5398	19p13.11
IFI44	interferon induced protein 44	HGNC:16938	1p31.1
IFI6	interferon alpha inducible protein 6	HGNC:4054	1p35.3
IFIH1	interferon induced with helicase C domain 1	HGNC:18873	2q24.2
IFIT1	interferon induced protein with tetratricopeptide repeats 1	HGNC:5407	10q23.31
IFIT5	interferon induced protein with tetratricopeptide repeats 5	HGNC:13328	10q23.31
IFNA4	interferon alpha 4	HGNC:5425	9p21.3
IFNAR1	interferon alpha and beta receptor subunit 1	HGNC:5432	21q22.11
IFNB1	interferon beta 1	HGNC:5434	9p21.3
IFNG	interferon gamma	HGNC:5438	12q15
IFNGR1	interferon gamma receptor 1	HGNC:5439	6q23.3
IFNGR2	interferon gamma receptor 2	HGNC:5440	21q22.11
IFRD1	interferon related developmental regulator 1	HGNC:5456	7q31.1
IFT172	intraflagellar transport 172	HGNC:30391	2p23.3
IFT80	intraflagellar transport 80	HGNC:29262	3q25.33
IGDCC3	immunoglobulin superfamily DCC subclass member 3	HGNC:9700	15q22.31
IGDCC4	immunoglobulin superfamily DCC subclass member 4	HGNC:13770	15q22.31
IGF1	insulin like growth factor 1	HGNC:5464	12q23.2
IGF2	insulin like growth factor 2	HGNC:5466	11p15.5
IGF2BP3	insulin like growth factor 2 mRNA binding protein 3	HGNC:28868	7p15.3
IGFBP1	insulin like growth factor binding protein 1	HGNC:5469	7p12.3
IGFBP2	insulin like growth factor binding protein 2	HGNC:5471	2q35
IGFBP3	insulin like growth factor binding protein 3	HGNC:5472	7p12.3
IGFBP4	insulin like growth factor binding protein 4	HGNC:5473	17q21.2
IGFBP7	insulin like growth factor binding protein 7	HGNC:5476	4q12
IGSF1	immunoglobulin superfamily member 1	HGNC:5948	Xq25
IHH	Indian hedgehog signaling molecule	HGNC:5956	2q35
IKBIP	IKBKB interacting protein	HGNC:26430	12q23.1
IKBKB	inhibitor of nuclear factor kappa B kinase subunit beta	HGNC:5960	8p11.21
IL10	interleukin 10	HGNC:5962	1q32.1
IL10RB	interleukin 10 receptor subunit beta	HGNC:5965	21q22.11
IL11	interleukin 11	HGNC:5966	19q13.42
IL12B	interleukin 12B	HGNC:5970	5q33.3
IL13	interleukin 13	HGNC:5973	5q31.1
IL17RB	interleukin 17 receptor B	HGNC:18015	3p21.1
IL18	interleukin 18	HGNC:5986	11q23.1
IL1A	interleukin 1 alpha	HGNC:5991	2q14.1
IL1B	interleukin 1 beta	HGNC:5992	2q14.1
IL1R1	interleukin 1 receptor type 1	HGNC:5993	2q11.2-q12.1
IL1R2	interleukin 1 receptor type 2	HGNC:5994	2q11.2
IL1RAP	interleukin 1 receptor accessory protein	HGNC:5995	3q28
IL1RL1	interleukin 1 receptor like 1	HGNC:5998	2q12.1
IL1RN	interleukin 1 receptor antagonist	HGNC:6000	2q14.1
IL2	interleukin 2	HGNC:6001	4q27
IL20RB	interleukin 20 receptor subunit beta	HGNC:6004	3q22.3
IL22RA1	interleukin 22 receptor subunit alpha 1	HGNC:13700	1p36.11
IL32	interleukin 32	HGNC:16830	16p13.3
IL4	interleukin 4	HGNC:6014	5q31.1
IL4R	interleukin 4 receptor	HGNC:6015	16p12.1
IL5	interleukin 5	HGNC:6016	5q31.1
IL6ST	interleukin 6 cytokine family signal transducer	HGNC:6021	5q11.2
IL7	interleukin 7	HGNC:6023	8q21.13
IMMP1L	inner mitochondrial membrane peptidase subunit 1	HGNC:26317	11p13
IMMT	inner membrane mitochondrial protein	HGNC:6047	2p11.2
IMP3	IMP U3 small nucleolar ribonucleoprotein 3	HGNC:14497	15q24.2
IMPA2	inositol monophosphatase 2	HGNC:6051	18p11.21
IMPDH1	inosine monophosphate dehydrogenase 1	HGNC:6052	7q32.1
IMPDH2	inosine monophosphate dehydrogenase 2	HGNC:6053	3p21.31
INAFM1	InaF motif containing 1	HGNC:27406	19q13.32
INHA	inhibin subunit alpha	HGNC:6065	2q35
INHBB	inhibin subunit beta B	HGNC:6067	2q14.2
INHBE	inhibin subunit beta E	HGNC:24029	12q13.3
INKA2	inka box actin regulator 2	HGNC:28045	1p13.2
INO80	INO80 complex ATPase subunit	HGNC:26956	15q15.1
INO80B	INO80 complex subunit B	HGNC:13324	2p13.1
INS	insulin	HGNC:6081	11p15.5
INSIG2	insulin induced gene 2	HGNC:20452	2q14.1-q14.2
INSL3	insulin like 3	HGNC:6086	19p13.11
INTS13	integrator complex subunit 13	HGNC:20174	12p11.23
INTS8	integrator complex subunit 8	HGNC:26048	8q22.1
INTU	inturned planar cell polarity protein	HGNC:29239	4q28.1
IPO8	importin 8	HGNC:9853	12p11.21
IQCF1	IQ motif containing F1	HGNC:28607	3p21.2
IQGAP1	IQ motif containing GTPase activating protein 1	HGNC:6110	15q26.1
IQGAP2	IQ motif containing GTPase activating protein 2	HGNC:6111	5q13.3
IRAG2	inositol 1,4,5-triphosphate receptor associated 2	HGNC:6690	12p12.1
IRAK1	interleukin 1 receptor associated kinase 1	HGNC:6112	Xq28
IRAK1BP1	interleukin 1 receptor associated kinase 1 binding protein 1	HGNC:17368	6q14.1
IRF2BPL	interferon regulatory factor 2 binding protein like	HGNC:14282	14q24.3
IRF3	interferon regulatory factor 3	HGNC:6118	19q13.33
IRX3	iroquois homeobox 3	HGNC:14360	16q12.2
ISG15	ISG15 ubiquitin like modifier	HGNC:4053	1p36.33
ISM2	isthmin 2	HGNC:23176	14q24.3
ISOC1	isochorismatase domain containing 1	HGNC:24254	5q23.3
ISX	intestine specific homeobox	HGNC:28084	22q12.3
ISYNA1	inositol-3-phosphate synthase 1	HGNC:29821	19p13.11
ITGA10	integrin subunit alpha 10	HGNC:6135	1q21.1
ITGA2	integrin subunit alpha 2	HGNC:6137	5q11.2
ITGA2B	integrin subunit alpha 2b	HGNC:6138	17q21.31
ITGA5	integrin subunit alpha 5	HGNC:6141	12q13.13
ITGA6	integrin subunit alpha 6	HGNC:6142	2q31.1
ITGAM	integrin subunit alpha M	HGNC:6149	16p11.2
ITGAV	integrin subunit alpha V	HGNC:6150	2q32.1
ITGAX	integrin subunit alpha X	HGNC:6152	16p11.2
ITGB1	integrin subunit beta 1	HGNC:6153	10p11.22
ITGB2	integrin subunit beta 2	HGNC:6155	21q22.3
ITGB3	integrin subunit beta 3	HGNC:6156	17q21.32
ITGB3BP	integrin subunit beta 3 binding protein	HGNC:6157	1p31.3
ITIH1	inter-alpha-trypsin inhibitor heavy chain 1	HGNC:6166	3p21.1
ITIH3	inter-alpha-trypsin inhibitor heavy chain 3	HGNC:6168	3p21.1
ITPKA	inositol-trisphosphate 3-kinase A	HGNC:6178	15q15.1
ITPKC	inositol-trisphosphate 3-kinase C	HGNC:14897	19q13.2
ITPR1	inositol 1,4,5-trisphosphate receptor type 1	HGNC:6180	3p26.1
ITPR2	inositol 1,4,5-trisphosphate receptor type 2	HGNC:6181	12p11.23
ITPR3	inositol 1,4,5-trisphosphate receptor type 3	HGNC:6182	6p21.31
ITPRIP	inositol 1,4,5-trisphosphate receptor interacting protein	HGNC:29370	10q25.1
ITPRIPL1	ITPRIP like 1	HGNC:29371	2q11.2
ITSN1	intersectin 1	HGNC:6183	21q22.11
IVNS1ABP	influenza virus NS1A binding protein	HGNC:16951	1q25.3
JAG1	jagged canonical Notch ligand 1	HGNC:6188	20p12.2
JAK2	Janus kinase 2	HGNC:6192	9p24.1
JDP2	Jun dimerization protein 2	HGNC:17546	14q24.3
JMY	junction mediating and regulatory protein, p53 cofactor	HGNC:28916	5q14.1
JUN	Jun proto-oncogene, AP-1 transcription factor subunit	HGNC:6204	1p32.1
JUNB	JunB proto-oncogene, AP-1 transcription factor subunit	HGNC:6205	19p13.13
JUND	JunD proto-oncogene, AP-1 transcription factor subunit	HGNC:6206	19p13.11
KANK1	KN motif and ankyrin repeat domains 1	HGNC:19309	9p24.3
KANK4	KN motif and ankyrin repeat domains 4	HGNC:27263	1p31.3
KAT2B	lysine acetyltransferase 2B	HGNC:8638	3p24.3
KATNAL1	katanin catalytic subunit A1 like 1	HGNC:28361	13q12.3
KATNBL1	katanin regulatory subunit B1 like 1	HGNC:26199	15q14
KATNIP	katanin interacting protein	HGNC:29068	16p12.1
KAZN	kazrin, periplakin interacting protein	HGNC:29173	1p36.21
KBTBD3	kelch repeat and BTB domain containing 3	HGNC:22934	11q22.3
KBTBD4	kelch repeat and BTB domain containing 4	HGNC:23761	11p11.2
KBTBD6	kelch repeat and BTB domain containing 6	HGNC:25340	13q14.11
KBTBD7	kelch repeat and BTB domain containing 7	HGNC:25266	13q14.11
KCNJ10	potassium inwardly rectifying channel subfamily J member 10	HGNC:6256	1q23.2
KCNJ14	potassium inwardly rectifying channel subfamily J member 14	HGNC:6260	19q13.33
KCTD13	potassium channel tetramerization domain containing 13	HGNC:22234	16p11.2
KCTD14	potassium channel tetramerization domain containing 14	HGNC:23295	11q14.1
KCTD6	potassium channel tetramerization domain containing 6	HGNC:22235	3p14.3
KDM1B	lysine demethylase 1B	HGNC:21577	6p22.3
KDM3A	lysine demethylase 3A	HGNC:20815	2p11.2
KDM4A	lysine demethylase 4A	HGNC:22978	1p34.2-p34.1
KDM5A	lysine demethylase 5A	HGNC:9886	12p13.33
KEAP1	kelch like ECH associated protein 1	HGNC:23177	19p13.2
KHDC4	KH domain containing 4, pre-mRNA splicing factor	HGNC:29145	1q22
KHNYN	KH and NYN domain containing	HGNC:20166	14q12
KHSRP	KH-type splicing regulatory protein	HGNC:6316	19p13.3
KIAA0753	KIAA0753	HGNC:29110	17p13.1
KIAA0895L	KIAA0895 like	HGNC:34408	16q22.1
KIAA1586	KIAA1586	HGNC:21360	6p12.1
KIF11	kinesin family member 11	HGNC:6388	10q23.33
KIF14	kinesin family member 14	HGNC:19181	1q32.1
KIF15	kinesin family member 15	HGNC:17273	3p21.31
KIF16B	kinesin family member 16B	HGNC:15869	20p12.1
KIF18A	kinesin family member 18A	HGNC:29441	11p14.1
KIF1B	kinesin family member 1B	HGNC:16636	1p36.22
KIF20A	kinesin family member 20A	HGNC:9787	5q31.2
KIF20B	kinesin family member 20B	HGNC:7212	10q23.31
KIF21A	kinesin family member 21A	HGNC:19349	12q12
KIF23	kinesin family member 23	HGNC:6392	15q23
KIF2A	kinesin family member 2A	HGNC:6318	5q12.1
KIF3A	kinesin family member 3A	HGNC:6319	5q31.1
KIF4A	kinesin family member 4A	HGNC:13339	Xq13.1
KIFAP3	kinesin associated protein 3	HGNC:17060	1q24.2
KIFC1	kinesin family member C1	HGNC:6389	6p21.32
KIFC2	kinesin family member C2	HGNC:29530	8q24.3
KITLG	KIT ligand	HGNC:6343	12q21.32
KLC4	kinesin light chain 4	HGNC:21624	6p21.1
KLF15	Kruppel like factor 15	HGNC:14536	3q21.3
KLF3	Kruppel like factor 3	HGNC:16516	4p14
KLF4	Kruppel like factor 4	HGNC:6348	9q31.2
KLF5	Kruppel like factor 5	HGNC:6349	13q22.1
KLF6	Kruppel like factor 6	HGNC:2235	10p15.2
KLHDC2	kelch domain containing 2	HGNC:20231	14q21.3
KLHL14	kelch like family member 14	HGNC:29266	18q12.1
KLHL2	kelch like family member 2	HGNC:6353	4q32.3
KLHL21	kelch like family member 21	HGNC:29041	1p36.31
KLHL5	kelch like family member 5	HGNC:6356	4p14
KLHL7	kelch like family member 7	HGNC:15646	7p15.3
KLHL9	kelch like family member 9	HGNC:18732	9p21.3
KLK2	kallikrein related peptidase 2	HGNC:6363	19q13.33
KLK3	kallikrein related peptidase 3	HGNC:6364	19q13.33
KMT2A	lysine methyltransferase 2A	HGNC:7132	11q23.3
KNG1	kininogen 1	HGNC:6383	3q27.3
KNL1	kinetochore scaffold 1	HGNC:24054	15q15.1
KPNA3	karyopherin subunit alpha 3	HGNC:6396	13q14.2
KPNA4	karyopherin subunit alpha 4	HGNC:6397	3q25.33
KRAS	KRAS proto-oncogene, GTPase	HGNC:6407	12p12.1
KRCC1	lysine rich coiled-coil 1	HGNC:28039	2p11.2
KRIT1	KRIT1 ankyrin repeat containing	HGNC:1573	7q21.2
KRT1	keratin 1	HGNC:6412	12q13.13
KRT15	keratin 15	HGNC:6421	17q21.2
KRT18	keratin 18	HGNC:6430	12q13.13
KRT19	keratin 19	HGNC:6436	17q21.2
KRT20	keratin 20	HGNC:20412	17q21.2
KRT23	keratin 23	HGNC:6438	17q21.2
KRT8	keratin 8	HGNC:6446	12q13.13
KSR1	kinase suppressor of ras 1	HGNC:6465	17q11.2
KTI12	KTI12 chromatin associated homolog	HGNC:25160	1p32.3
KYAT3	kynurenine aminotransferase 3	HGNC:33238	1p22.2
LACTB	lactamase beta	HGNC:16468	15q22.2
LACTB2	lactamase beta 2	HGNC:18512	8q13.3
LAD1	ladinin 1	HGNC:6472	1q32.1
LAIR2	leukocyte associated immunoglobulin like receptor 2	HGNC:6478	19q13.42
LAMA1	laminin subunit alpha 1	HGNC:6481	18p11.31
LAMB2	laminin subunit beta 2	HGNC:6487	3p21.31
LAMTOR3	late endosomal/lysosomal adaptor, MAPK and MTOR activator 3	HGNC:15606	4q23
LAP3	leucine aminopeptidase 3	HGNC:18449	4p15.32
LAPTM5	lysosomal protein transmembrane 5	HGNC:29612	1p35.2
LARP6	La ribonucleoprotein 6, translational regulator	HGNC:24012	15q23
LBH	LBH regulator of WNT signaling pathway	HGNC:29532	2p23.1
LBR	lamin B receptor	HGNC:6518	1q42.12
LBX2-AS1	LBX2 antisense RNA 1	HGNC:25136	2p13.1
LCN15	lipocalin 15	HGNC:33777	9q34.3
LCT	lactase	HGNC:6530	2q21.3
LDAF1	lipid droplet assembly factor 1	HGNC:30136	16p12.3
LDB2	LIM domain binding 2	HGNC:6533	4p15.32
LDHA	lactate dehydrogenase A	HGNC:6535	11p15.1
LDHB	lactate dehydrogenase B	HGNC:6541	12p12.1
LDLR	low density lipoprotein receptor	HGNC:6547	19p13.2
LEAP2	liver enriched antimicrobial peptide 2	HGNC:29571	5q31.1
LEF1	lymphoid enhancer binding factor 1	HGNC:6551	4q25
LEFTY2	left-right determination factor 2	HGNC:3122	1q42.12
LENG8	leukocyte receptor cluster member 8	HGNC:15500	19q13.42
LEP	leptin	HGNC:6553	7q32.1
LEPR	leptin receptor	HGNC:6554	1p31.3
LETM2	leucine zipper and EF-hand containing transmembrane protein 2	HGNC:14648	8p11.23
LGALS1	galectin 1	HGNC:6561	22q13.1
LGALS2	galectin 2	HGNC:6562	22q13.1
LGALS3	galectin 3	HGNC:6563	14q22.3
LGALS3BP	galectin 3 binding protein	HGNC:6564	17q25
LGALS8	galectin 8	HGNC:6569	1q43
LGALS9	galectin 9	HGNC:6570	17q11.2
LGR4	leucine rich repeat containing G protein-coupled receptor 4	HGNC:13299	11p14.1
LGR5	leucine rich repeat containing G protein-coupled receptor 5	HGNC:4504	12q21.1
LGSN	lengsin, lens protein with glutamine synthetase domain	HGNC:21016	6q12
LHB	luteinizing hormone subunit beta	HGNC:6584	19q13.33
LHCGR	luteinizing hormone/choriogonadotropin receptor	HGNC:6585	2p16.3
LIF	LIF interleukin 6 family cytokine	HGNC:6596	22q12.2
LIFR	LIF receptor subunit alpha	HGNC:6597	5p13.1
LIM2	lens intrinsic membrane protein 2	HGNC:6610	19q13.41
LIMA1	LIM domain and actin binding 1	HGNC:24636	12q13.12
LIN28B	lin-28 homolog B	HGNC:32207	6q16.3-q21
LINC00261	long intergenic non-protein coding RNA 261	HGNC:16189	20p11.21
LINC00526	long intergenic non-protein coding RNA 526	HGNC:28278	18p11.31
LINGO1	leucine rich repeat and Ig domain containing 1	HGNC:21205	15q24.3
LIPA	lipase A, lysosomal acid type	HGNC:6617	10q23.31
LIPC	lipase C, hepatic type	HGNC:6619	15q21.3
LIPE	lipase E, hormone sensitive type	HGNC:6621	19q13.2
LIPG	lipase G, endothelial type	HGNC:6623	18q21.1
LIPH	lipase H	HGNC:18483	3q27.2
LIPT1	lipoyltransferase 1	HGNC:29569	2q11.2
LMAN1	lectin, mannose binding 1	HGNC:6631	18q21.32
LMBRD1	LMBR1 domain containing 1	HGNC:23038	6q13
LMCD1	LIM and cysteine rich domains 1	HGNC:6633	3p25.3
LMNA	lamin A/C	HGNC:6636	1q22
LMNB1	lamin B1	HGNC:6637	5q23.2
[truncated: 4,932 more rows]
