# Supplementary material for: Integrating experimental model, LC-MS/MS chemical analysis, and systems biology approach to investigate the possible antidiabetic effect and mechanisms of Matricaria aurea (Golden Chamomile) in type 2 diabetes mellitus
Source: Front Pharmacol. 2022 Sep 7;13:924478. doi: 10.3389/fphar.2022.924478 (PMC9490514; doi:10.3389/fphar.2022.924478)
Supplement: Supplementary file 3 [file Table3.XLSX]

## Sheet: Sheet1
Gene sympol	Gene name	HGNC ID	Location
GAA	alpha glucosidase	HGNC:4065	17q25.3
SI	sucrase-isomaltase	HGNC:10856	3q26.1
MGAM	maltase-glucoamylase	HGNC:7043	7q34
AMY2A	amylase alpha 2A	HGNC:477	1p21.1
GANC	glucosidase alpha, neutral C	HGNC:4139	15q15.1
GANAB	glucosidase II alpha subunit	HGNC:4138	11q12.3
ABCC8	ATP binding cassette subfamily C member 8	HGNC:59	11p15.1
PRKAB1	protein kinase AMP-activated non-catalytic subunit beta 1	HGNC:9378	12q24.23
ETFDH	electron transfer flavoprotein dehydrogenase	HGNC:3483	4q32.1
GPD1	glycerol-3-phosphate dehydrogenase 1	HGNC:4455	12q13.12
PRKAA1	protein kinase AMP-activated catalytic subunit alpha 1	HGNC:9376	5p13.1
KCNJ8	potassium inwardly rectifying channel subfamily J member 8	HGNC:6269	12p12.1
DPP4	dipeptidyl peptidase 4	HGNC:3009	2q24.2
DRD1	dopamine receptor D1	HGNC:3020	5q35.2
GLP1R	glucagon like peptide 1 receptor	HGNC:4324	6p21.2
SLC5A2	solute carrier family 5 member 2	HGNC:11037	16p11.2
KCNJ11	potassium inwardly rectifying channel subfamily J member 11	HGNC:6257	11p15.1
ABCC9	ATP binding cassette subfamily C member 9	HGNC:60	12p12.1
ABCB11	ATP binding cassette subfamily B member 11	HGNC:42	2q31.1
ABCA1	ATP binding cassette subfamily A member 1	HGNC:29	9q31.1
CPT1A	carnitine palmitoyltransferase 1A	HGNC:2328	11q13.3
CFTR	CF transmembrane conductance regulator	HGNC:1884	7q31.2
TRPM4	transient receptor potential cation channel subfamily M member 4	HGNC:17993	19q13.33
KCNJ1	potassium inwardly rectifying channel subfamily J member 1	HGNC:6255	11q24.3
VEGFA	vascular endothelial growth factor A	HGNC:12680	6p21.1
PPARG	peroxisome proliferator activated receptor gamma	HGNC:9236	3p25.2
ACSL4	acyl-CoA synthetase long chain family member 4	HGNC:3571	Xq23
SERPINE1	serpin family E member 1	HGNC:8583	7q22.1
SLC29A1	solute carrier family 29 member 1 (Augustine blood group)	HGNC:11003	6p21.1
ESRRG	estrogen related receptor gamma	HGNC:3474	1q41
ESRRA	estrogen related receptor alpha	HGNC:3471	11q13.1
PPARD	peroxisome proliferator activated receptor delta	HGNC:9235	6p21.31
PPARA	peroxisome proliferator activated receptor alpha	HGNC:9232	22q13.31
GSTP1	glutathione S-transferase pi 1	HGNC:4638	11q13.2
RXRA	retinoid X receptor alpha	HGNC:10477	9q34.2
RXRB	retinoid X receptor beta	HGNC:10478	6p21.32
RXRG	retinoid X receptor gamma	HGNC:10479	1q23.3
MAOB	monoamine oxidase B	HGNC:6834	Xp11.3
FGFR1	fibroblast growth factor receptor 1	HGNC:3688	8p11.23
ADRB3	adrenoceptor beta 3	HGNC:288	8p11.23
HDAC1	histone deacetylase 1	HGNC:4852	1p35.2-p35.1
INSR	insulin receptor	HGNC:6091	19p13.2
SCD	stearoyl-CoA desaturase	HGNC:10571	10q24.31
REN	renin	HGNC:9958	1q32.1
CCKBR	cholecystokinin B receptor	HGNC:1571	11p15.4
NR3C1	nuclear receptor subfamily 3 group C member 1	HGNC:7978	5q31.3
MC4R	melanocortin 4 receptor	HGNC:6932	18q21.32
PIK3CG	phosphatidylinositol-4,5-bisphosphate 3-kinase catalytic subunit gamma	HGNC:8978	7q22.3
PTGS1	prostaglandin-endoperoxide synthase 1	HGNC:9604	9q33.2
PTPN1	protein tyrosine phosphatase non-receptor type 1	HGNC:9642	20q13.13
HTR2A	5-hydroxytryptamine receptor 2A	HGNC:5293	13q14.2
ACACB	acetyl-CoA carboxylase beta	HGNC:85	12q24.11
CALCR	calcitonin receptor	HGNC:1440	7q21.3
CNR1	cannabinoid receptor 1	HGNC:2159	6q15
DRD2	dopamine receptor D2	HGNC:3023	11q23.2
NR1H4	nuclear receptor subfamily 1 group H member 4	HGNC:7967	12q23.1
GCGR	glucagon receptor	HGNC:4192	17q25.3
IL1B	interleukin 1 beta	HGNC:5992	2q14.1
NR3C2	nuclear receptor subfamily 3 group C member 2	HGNC:7979	4q31
ADORA2B	adenosine A2b receptor	HGNC:264	17p12
DGAT1	diacylglycerol O-acyltransferase 1	HGNC:2843	8q24.3
GHSR	growth hormone secretagogue receptor	HGNC:4267	3q26.31
IFNB1	interferon beta 1	HGNC:5434	9p21.3
NFKB1	nuclear factor kappa B subunit 1	HGNC:7794	4q24
NFKB2	nuclear factor kappa B subunit 2	HGNC:7795	10q24.32
RELA	RELA proto-oncogene, NF-kB subunit	HGNC:9955	11q13.1
RELB	RELB proto-oncogene, NF-kB subunit	HGNC:9956	19q13.32
REL	REL proto-oncogene, NF-kB subunit	HGNC:9954	2p16.1
PTGS2	prostaglandin-endoperoxide synthase 2	HGNC:9605	1q31.1
GPR119	G protein-coupled receptor 119	HGNC:19060	Xq26.1
INS	insulin	HGNC:6081	11p15.5
KCNJ10	potassium inwardly rectifying channel subfamily J member 10	HGNC:6256	1q23.2
MTTP	microsomal triglyceride transfer protein	HGNC:7467	4q23
HCAR2	hydroxycarboxylic acid receptor 2	HGNC:24827	12q24.31
SLC47A1	solute carrier family 47 member 1	HGNC:25588	17p11.2
HSD11B1	hydroxysteroid 11-beta dehydrogenase 1	HGNC:5208	1q32.2
GCK	glucokinase	HGNC:4195	7p13
SIRT1	sirtuin 1	HGNC:14929	10q21.3
ACE2	angiotensin converting enzyme 2	HGNC:13557	Xp22.2
CASP1	caspase 1	HGNC:1499	11q22.3
HSD11B2	hydroxysteroid 11-beta dehydrogenase 2	HGNC:5209	16q22.1
FFAR1	free fatty acid receptor 1	HGNC:4498	19q13.12
IL18	interleukin 18	HGNC:5986	11q23.1
METAP2	methionyl aminopeptidase 2	HGNC:16672	12q22
TBXAS1	thromboxane A synthase 1	HGNC:11609	7q34
CEL	carboxyl ester lipase	HGNC:1848	9q34.13
FGF21	fibroblast growth factor 21	HGNC:3678	19q13.33
GPBAR1	G protein-coupled bile acid receptor 1	HGNC:19680	2q35
GIPR	gastric inhibitory polypeptide receptor	HGNC:4271	19q13.32
GAD2	glutamate decarboxylase 2	HGNC:4093	10p12.1
IL7R	interleukin 7 receptor	HGNC:6024	5p13.2
IL1A	interleukin 1 alpha	HGNC:5991	2q14.1
IL10	interleukin 10	HGNC:5962	1q32.1
PTGDR	prostaglandin D2 receptor	HGNC:9591	14q22.1
SLC5A1	solute carrier family 5 member 1	HGNC:11036	22q12.3
SLC5A4	solute carrier family 5 member 4	HGNC:11039	22q12.3
PRKAG1	protein kinase AMP-activated non-catalytic subunit gamma 1	HGNC:9385	12q13.12
ANGPTL3	angiopoietin like 3	HGNC:491	1p31.3
CCN2	cellular communication network factor 2	HGNC:2500	6q23.2
FBP2	fructose-bisphosphatase 2	HGNC:3607	9q22.32
FBP1	fructose-bisphosphatase 1	HGNC:3606	9q22.32
GCG	glucagon	HGNC:4191	2q24.2
SLC2A4	solute carrier family 2 member 4	HGNC:11009	17p13.1
KLB	klotho beta	HGNC:15527	4p14
GHRL	ghrelin and obestatin prepropeptide	HGNC:18129	3p25.3
SLC10A2	solute carrier family 10 member 2	HGNC:10906	13q33.1
REG3A	regenerating family member 3 alpha	HGNC:8601	2p12
S100B	S100 calcium binding protein B	HGNC:10500	21q22.3
CD6	CD6 molecule	HGNC:1691	11q12.2
CD3G	CD3g molecule	HGNC:1675	11q23.3
MAPK8	mitogen-activated protein kinase 8	HGNC:6881	10q11.22
MAPK9	mitogen-activated protein kinase 9	HGNC:6886	5q35.3
MAPK10	mitogen-activated protein kinase 10	HGNC:6872	4q21.3
PYGM	glycogen phosphorylase, muscle associated	HGNC:9726	11q13.1
F2RL1	F2R like trypsin receptor 1	HGNC:3538	5q13.3
MBOAT4	membrane bound O-acyltransferase domain containing 4	HGNC:32311	8p12
RAMP1	receptor activity modifying protein 1	HGNC:9843	2q37.3
RAMP2	receptor activity modifying protein 2	HGNC:9844	17q21.2
RAMP3	receptor activity modifying protein 3	HGNC:9845	7p13
MC3R	melanocortin 3 receptor	HGNC:6931	20q13.2
RORA	RAR related orphan receptor A	HGNC:10258	15q22.2
GPR84	G protein-coupled receptor 84	HGNC:4535	12q13.13
ACVR2A	activin A receptor type 2A	HGNC:173	2q22.3-q23.1
ACVR2B	activin A receptor type 2B	HGNC:174	3p22.2
PARP1	poly(ADP-ribose) polymerase 1	HGNC:270	1q42.12
PDK4	pyruvate dehydrogenase kinase 4	HGNC:8812	7q21.3
PDK2	pyruvate dehydrogenase kinase 2	HGNC:8810	17q21.33
MPC1	mitochondrial pyruvate carrier 1	HGNC:21606	6q27
MPC2	mitochondrial pyruvate carrier 2	HGNC:24515	1q24.2
PFKL	phosphofructokinase, liver type	HGNC:8876	21q22.3
GPD2	glycerol-3-phosphate dehydrogenase 2	HGNC:4456	2q24.1
NEUROD1	neuronal differentiation 1	HGNC:7762	2q31.3
IRS1	insulin receptor substrate 1	HGNC:6125	2q36.3
SLC2A2	solute carrier family 2 member 2	HGNC:11006	3q26.2
IGF2BP2	insulin like growth factor 2 mRNA binding protein 2	HGNC:28867	3q27.2
WFS1	wolframin ER transmembrane glycoprotein	HGNC:12762	4p16.1
HMGA1	high mobility group AT-hook 1	HGNC:5010	6p21.31
ENPP1	ectonucleotide pyrophosphatase/phosphodiesterase 1	HGNC:3356	6q23.2
IL6	interleukin 6	HGNC:6018	7p15.3
PPP1R3A	protein phosphatase 1 regulatory subunit 3A	HGNC:9291	7q31.1
PAX4	paired box 4	HGNC:8618	7q32.1
SLC30A8	solute carrier family 30 member 8	HGNC:20303	8q24.11
TCF7L2	transcription factor 7 like 2	HGNC:11641	10q25.2-q25.3
MAPK8IP1	mitogen-activated protein kinase 8 interacting protein 1	HGNC:6882	11p11.2
MTNR1B	melatonin receptor 1B	HGNC:7464	11q14.3
HNF1A	HNF1 homeobox A	HGNC:11621	12q24.31
PDX1	pancreatic and duodenal homeobox 1	HGNC:6107	13q12.2
IRS2	insulin receptor substrate 2	HGNC:6126	13q34
LIPC	lipase C, hepatic type	HGNC:6619	15q21.3
HNF1B	HNF1 homeobox B	HGNC:11630	17q12
RETN	resistin	HGNC:20389	19p13.2
AKT2	AKT serine/threonine kinase 2	HGNC:392	19q13.2
HNF4A	hepatocyte nuclear factor 4 alpha	HGNC:5024	20q13.12
SLC16A11	solute carrier family 16 member 11	HGNC:23093	17p13.1
INPPL1	inositol polyphosphate phosphatase like 1	HGNC:6080	11q13.4
ADIPOQ	adiponectin, C1Q and collagen domain containing	HGNC:13633	3q27.3
ANGPTL8	angiopoietin like 8	HGNC:24933	19p13.2
CDKAL1	CDK5 regulatory subunit associated protein 1 like 1	HGNC:21050	6p22.3
KCNQ1	potassium voltage-gated channel subfamily Q member 1	HGNC:6294	11p15.5-p15.4
SLC16A13	solute carrier family 16 member 13	HGNC:31037	17p13.1
MT-ND1	mitochondrially encoded NADH:ubiquinone oxidoreductase core subunit 1	HGNC:7455	mitochondria
MCF2L2	MCF.2 cell line derived transforming sequence-like 2	HGNC:30319	3q27.1
CAPN10	calpain 10	HGNC:1477	2q37.3
IGF1R	insulin like growth factor 1 receptor	HGNC:5465	15q26.3
ADCY5	adenylate cyclase 5	HGNC:236	3q21.1
TGFB1	transforming growth factor beta 1	HGNC:11766	19q13.2
BCL2	BCL2 apoptosis regulator	HGNC:990	18q21.33
PPARGC1A	PPARG coactivator 1 alpha	HGNC:9237	4p15.2
EDN1	endothelin 1	HGNC:3176	6p24.1
EDNRA	endothelin receptor type A	HGNC:3179	4q31.22-q31.23
HMOX1	heme oxygenase 1	HGNC:5013	22q12.3
HP	haptoglobin	HGNC:5141	16q22.2
ICAM1	intercellular adhesion molecule 1	HGNC:5344	19p13.2
LEP	leptin	HGNC:6553	7q32.1
LEPR	leptin receptor	HGNC:6554	1p31.3
NOS3	nitric oxide synthase 3	HGNC:7876	7q36.1
TNF	tumor necrosis factor	HGNC:11892	6p21.33
UCP2	uncoupling protein 2	HGNC:12518	11q13.4
TNFRSF1A	TNF receptor superfamily member 1A	HGNC:11916	12p13.31
NOS2	nitric oxide synthase 2	HGNC:7873	17q11.2
KL	klotho	HGNC:6344	13q13.1
SNAP25	synaptosome associated protein 25	HGNC:11132	20p12.2
EDNRB	endothelin receptor type B	HGNC:3180	13q22.3
ATP2A2	ATPase sarcoplasmic/endoplasmic reticulum Ca2+ transporting 2	HGNC:812	12q24.11
GLIS3	GLIS family zinc finger 3	HGNC:28510	9p24.2
JAZF1	JAZF zinc finger 1	HGNC:28917	7p15.2-p15.1
GCKR	glucokinase regulator	HGNC:4196	2p23.3
FTO	FTO alpha-ketoglutarate dependent dioxygenase	HGNC:24678	16q12.2
THADA	THADA armadillo repeat containing	HGNC:19217	2p21
HMG20A	high mobility group 20A	HGNC:5001	15q24.3
NOTCH2	notch receptor 2	HGNC:7882	1p12
PROX1	prospero homeobox 1	HGNC:9459	1q32.3
UBE2E2	ubiquitin conjugating enzyme E2 E2	HGNC:12478	3p24.3
KCNK16	potassium two pore domain channel subfamily K member 16	HGNC:14464	6p21.2
AP3S2	adaptor related protein complex 3 subunit sigma 2	HGNC:571	15q26.1
MAEA	macrophage erythroblast attacher, E3 ubiquitin ligase	HGNC:13731	4p16.3
GRB14	growth factor receptor bound protein 14	HGNC:4565	2q24.3
PEPD	peptidase D	HGNC:8840	19q13.11
CMIP	c-Maf inducing protein	HGNC:24319	16q23.2-q23.3
ITGA1	integrin subunit alpha 1	HGNC:6134	5q11.2
PAM	peptidylglycine alpha-amidating monooxygenase	HGNC:8596	5q21.1
PLEKHA1	pleckstrin homology domain containing A1	HGNC:14335	10q26.13
ZFAND3	zinc finger AN1-type containing 3	HGNC:18019	6p21.2
DGKD	diacylglycerol kinase delta	HGNC:2851	2q37.1
CCND2	cyclin D2	HGNC:1583	12p13.32
PSMD6	proteasome 26S subunit, non-ATPase 6	HGNC:9564	3p14.1
KSR2	kinase suppressor of ras 2	HGNC:18610	12q24.22-q24.23
NFATC2	nuclear factor of activated T cells 2	HGNC:7776	20q13.2
ZNF257	zinc finger protein 257	HGNC:13498	19p12
KLF14	Kruppel like factor 14	HGNC:23025	7q32.2
CYBA	cytochrome b-245 alpha chain	HGNC:2577	16q24.2
ETS1	ETS proto-oncogene 1, transcription factor	HGNC:3488	11q24.3
FBN1	fibrillin 1	HGNC:3603	15q21.1
CNKSR2	connector enhancer of kinase suppressor of Ras 2	HGNC:19701	Xp22.12
JADE2	jade family PHD finger 2	HGNC:22984	5q31.1
AUTS2	activator of transcription and developmental regulator AUTS2	HGNC:14262	7q11.22
EPC2	enhancer of polycomb homolog 2	HGNC:24543	2q23.1
GNB3	G protein subunit beta 3	HGNC:4400	12p13.31
GP2	glycoprotein 2	HGNC:4441	16p12.3
GSTM1	glutathione S-transferase mu 1	HGNC:4632	1p13.3
HHEX	hematopoietically expressed homeobox	HGNC:4901	10q23.33
IAPP	islet amyloid polypeptide	HGNC:5329	12p12.1
IDE	insulin degrading enzyme	HGNC:5381	10q23.33
IGF2	insulin like growth factor 2	HGNC:5466	11p15.5
IL13RA1	interleukin 13 receptor subunit alpha 1	HGNC:5974	Xq24
LPL	lipoprotein lipase	HGNC:6677	8p21.3
MIR126	microRNA 126	HGNC:31508	9q34.3
MIR375	microRNA 375	HGNC:31868	2q35
MOK	MOK protein kinase	HGNC:9833	14q32.31
RNF6	ring finger protein 6	HGNC:10069	13q12.13
SCTR	secretin receptor	HGNC:10608	2q14.2
SHBG	sex hormone binding globulin	HGNC:10839	17p13.1
ST6GAL1	ST6 beta-galactoside alpha-2,6-sialyltransferase 1	HGNC:10860	3q27.3
SLC1A2	solute carrier family 1 member 2	HGNC:10940	11p13
SLC2A1	solute carrier family 2 member 1	HGNC:11005	1p34.2
SOD1	superoxide dismutase 1	HGNC:11179	21q22.11
SOD2	superoxide dismutase 2	HGNC:11180	6q25.3
SREBF1	sterol regulatory element binding transcription factor 1	HGNC:11289	17p11.2
BRAF	B-Raf proto-oncogene, serine/threonine kinase	HGNC:1097	7q34
FAM234A	family with sequence similarity 234 member A	HGNC:14163	16p13.3
USP48	ubiquitin specific peptidase 48	HGNC:18533	1p36.12
CAT	catalase	HGNC:1516	11p13
VPS26A	VPS26, retromer complex component A	HGNC:12711	10q22.1
TNFRSF1B	TNF receptor superfamily member 1B	HGNC:11917	1p36.22
CASP3	caspase 3	HGNC:1504	4q35.1
OGG1	8-oxoguanine DNA glycosylase	HGNC:8125	3p25.3
SFRP4	secreted frizzled related protein 4	HGNC:10778	7p14.1
EGFR	epidermal growth factor receptor	HGNC:3236	7p11.2
GPX1	glutathione peroxidase 1	HGNC:4553	3p21.31
AR	androgen receptor	HGNC:644	Xq12
MIR27A	microRNA 27a	HGNC:31613	19p13.12
ADAMTS9	ADAM metallopeptidase with thrombospondin type 1 motif 9	HGNC:13202	3p14.1
HBA1	hemoglobin subunit alpha 1	HGNC:4823	16p13.3
MIR144	microRNA 144	HGNC:31531	17q11.2
MIR192	microRNA 192	HGNC:31562	11q13.1
PCSK2	proprotein convertase subtilisin/kexin type 2	HGNC:8744	20p12.1
PRKCB	protein kinase C beta	HGNC:9395	16p12.2-p12.1
TIMP1	TIMP metallopeptidase inhibitor 1	HGNC:11820	Xp11.3
TMEM18	transmembrane protein 18	HGNC:25257	2p25.3
C2CD4A	C2 calcium dependent domain containing 4A	HGNC:33627	15q22.2
MIR221	microRNA 221	HGNC:31601	Xp11.3
ATF3	activating transcription factor 3	HGNC:785	1q32.3
SLC22A3	solute carrier family 22 member 3	HGNC:10967	6q25.3
C2CD4B	C2 calcium dependent domain containing 4B	HGNC:33628	15q22.2
C3	complement C3	HGNC:1318	19p13.3
HK1	hexokinase 1	HGNC:4922	10q22.1
FAS	Fas cell surface death receptor	HGNC:11920	10q23.31
MIR130B	microRNA 130b	HGNC:31515	22q11.21
MIR222	microRNA 222	HGNC:31602	Xp11.3
ATP2A3	ATPase sarcoplasmic/endoplasmic reticulum Ca2+ transporting 3	HGNC:813	17p13.2
CISD2	CDGSH iron sulfur domain 2	HGNC:24212	4q24
MIR423	microRNA 423	HGNC:31880	17q11.2
MIR483	microRNA 483	HGNC:32340	11p15.5
CBS	cystathionine beta-synthase	HGNC:1550	21q22.3
ECE1	endothelin converting enzyme 1	HGNC:3146	1p36.12
HLA-DRB5	major histocompatibility complex, class II, DR beta 5	HGNC:4953	6p21.32
MIR10B	microRNA 10b	HGNC:31498	2q31.1
MIR140	microRNA 140	HGNC:31527	16q22.1
MIR142	microRNA 142	HGNC:31529	17q22
MIR200A	microRNA 200a	HGNC:31578	1p36.33
MIR203A	microRNA 203a	HGNC:31581	14q32.33
MIR204	microRNA 204	HGNC:31582	9q21.12
MIR214	microRNA 214	HGNC:31591	1q24.3
MIR30A	microRNA 30a	HGNC:31624	6q13
MIR98	microRNA 98	HGNC:31649	Xp11.22
MIR377	microRNA 377	HGNC:31870	14q32.31
PAX6	paired box 6	HGNC:8620	11p13
ITLN1	intelectin 1	HGNC:18259	1q23.3
CCDC92	coiled-coil domain containing 92	HGNC:29563	12q24.31
MIR744	microRNA 744	HGNC:33658	17p12
MIR885	microRNA 885	HGNC:33659	3p25.3
MIR939	microRNA 939	HGNC:33682	8q24.3
BCL2L11	BCL2 like 11	HGNC:994	2q13
MIR1249	microRNA 1249	HGNC:35315	22q13.31
MIR1296	microRNA 1296	HGNC:35249	10q21.3
MIR1307	microRNA 1307	HGNC:35372	10q24.33
MIR1306	microRNA 1306	HGNC:35371	22q11.21
MIR1228	microRNA 1228	HGNC:33928	12q13.3
MIR1226	microRNA 1226	HGNC:33922	3p21.31
MIR1260A	microRNA 1260a	HGNC:35325	14q24.3
MIR1301	microRNA 1301	HGNC:35253	2p23.3
MIR1908	microRNA 1908	HGNC:35392	11q12.2
MIR2116	microRNA 2116	HGNC:37310	15q22.2
MIR3173	microRNA 3173	HGNC:38174	14q32.13
MIR1260B	microRNA 1260b	HGNC:38258	11q21
MIR4516	microRNA 4516	HGNC:41617	16p13.3
MIR4482	microRNA 4482	HGNC:41792	10q25.1
MIR7704	microRNA 7704	HGNC:50089	2q31.1
MIR8061	microRNA 8061	HGNC:50077	19q13.42
MIR6741	microRNA 6741	HGNC:50004	1q42.12
MIR6803	microRNA 6803	HGNC:50035	19q13.42
CDO1	cysteine dioxygenase type 1	HGNC:1795	5q22.3
NUS1	NUS1 dehydrodolichyl diphosphate synthase subunit	HGNC:21042	6q22.1
CCR5	C-C motif chemokine receptor 5	HGNC:1606	3p21.31
ADRA2A	adrenoceptor alpha 2A	HGNC:281	10q25.2
CYP1A2	cytochrome P450 family 1 subfamily A member 2	HGNC:2596	15q24.1
KCNU1	potassium calcium-activated channel subfamily U member 1	HGNC:18867	8p11.23
AGER	advanced glycosylation end-product specific receptor	HGNC:320	6p21.32
AKT1	AKT serine/threonine kinase 1	HGNC:391	14q32.33
MRAS	muscle RAS oncogene homolog	HGNC:7227	3q22.3
MTOR	mechanistic target of rapamycin kinase	HGNC:3942	1p36.22
GH1	growth hormone 1	HGNC:4261	17q23.3
GIP	gastric inhibitory polypeptide	HGNC:4270	17q21.32
GPT	glutamic--pyruvic transaminase	HGNC:4552	8q24.3
HIF1A	hypoxia inducible factor 1 subunit alpha	HGNC:4910	14q23.2
HPX	hemopexin	HGNC:5171	11p15.4
ID1	inhibitor of DNA binding 1, HLH protein	HGNC:5360	20q11.21
IGF1	insulin like growth factor 1	HGNC:5464	12q23.2
MIRLET7D	microRNA let-7d	HGNC:31481	9q22.32
MIR125B1	microRNA 125b-1	HGNC:31506	11q24.1
MIR127	microRNA 127	HGNC:31509	14q32.2
MIR141	microRNA 141	HGNC:31528	12p13.31
MIR181C	microRNA 181c	HGNC:31552	19p13.12
MIR195	microRNA 195	HGNC:31566	17p13.1
MIR205	microRNA 205	HGNC:31583	1q32.2
MIR215	microRNA 215	HGNC:31592	1q41
MIR17HG	miR-17-92a-1 cluster host gene	HGNC:23564	13q31.3
SMAD5	SMAD family member 5	HGNC:6771	5q31.1
MAT1A	methionine adenosyltransferase 1A	HGNC:6903	10q22.3
MMP9	matrix metallopeptidase 9	HGNC:7176	20q13.12
MIR151A	microRNA 151a	HGNC:31762	8q24.3
MIR335	microRNA 335	HGNC:31773	7q32.2
MIR339	microRNA 339	HGNC:31776	7p22.3
NFE2L2	NFE2 like bZIP transcription factor 2	HGNC:7782	2q31.2
NKX6-1	NK6 homeobox 1	HGNC:7839	4q21.23
NUCB2	nucleobindin 2	HGNC:8044	11p15.1
PCK1	phosphoenolpyruvate carboxykinase 1	HGNC:8724	20q13.31
PCSK1	proprotein convertase subtilisin/kexin type 1	HGNC:8743	5q15
ZC3HC1	zinc finger C3HC-type containing 1	HGNC:29913	7q32.2
SERPINF1	serpin family F member 1	HGNC:8824	17p13.3
AVP	arginine vasopressin	HGNC:894	20p13
MAPK1	mitogen-activated protein kinase 1	HGNC:6871	22q11.22
MIR409	microRNA 409	HGNC:32055	14q32.31
MIR485	microRNA 485	HGNC:32067	14q32.31
MIR432	microRNA 432	HGNC:32083	14q32.2
RARRES2	retinoic acid receptor responder 2	HGNC:9868	7q36.1
RBP4	retinol binding protein 4	HGNC:9922	10q23.33
BCL2L1	BCL2 like 1	HGNC:992	20q11.21
S100A6	S100 calcium binding protein A6	HGNC:10496	1q21.3
CCL2	C-C motif chemokine ligand 2	HGNC:10618	17q12
BHMT	betaine--homocysteine S-methyltransferase	HGNC:1047	5q14.1
MIR487B	microRNA 487b	HGNC:32533	14q32.31
MIR33B	microRNA 33b	HGNC:32791	17p11.2
MIR532	microRNA 532	HGNC:32795	Xp11.23
MIR628	microRNA 628	HGNC:32884	15q21.3
MIR92B	microRNA 92b	HGNC:32920	1q22
UCP3	uncoupling protein 3	HGNC:12519	11q13.4
CASP8	caspase 8	HGNC:1509	2q33.1
SOCS3	suppressor of cytokine signaling 3	HGNC:19391	17q25.3
CD36	CD36 molecule	HGNC:1663	7q21.11
GSK3B	glycogen synthase kinase 3 beta	HGNC:4617	3q13.33
PIK3R1	phosphoinositide-3-kinase regulatory subunit 1	HGNC:8979	5q13.1
HMGCR	3-hydroxy-3-methylglutaryl-CoA reductase	HGNC:5006	5q13.3
MAFA	MAF bZIP transcription factor A	HGNC:23145	8q24.3
MMP3	matrix metallopeptidase 3	HGNC:7173	11q22.2
NPPB	natriuretic peptide B	HGNC:7940	1p36.22
MAPK3	mitogen-activated protein kinase 3	HGNC:6877	16p11.2
CALCA	calcitonin related polypeptide alpha	HGNC:1437	11p15.2
SERPINA12	serpin family A member 12	HGNC:18359	14q32.13
CRTC2	CREB regulated transcription coactivator 2	HGNC:27301	1q21.3
MMP1	matrix metallopeptidase 1	HGNC:7155	11q22.2
PC	pyruvate carboxylase	HGNC:8636	11q13.2
BAX	BCL2 associated X, apoptosis regulator	HGNC:959	19q13.33
BECN1	beclin 1	HGNC:1034	17q21.31
ABCG2	ATP binding cassette subfamily G member 2 (Junior blood group)	HGNC:74	4q22.1
CD38	CD38 molecule	HGNC:1667	4p15.32
AGTR2	angiotensin II receptor type 2	HGNC:338	Xq23
HTR2C	5-hydroxytryptamine receptor 2C	HGNC:5295	Xq23
PRKN	parkin RBR E3 ubiquitin protein ligase	HGNC:8607	6q26
PRKCZ	protein kinase C zeta	HGNC:9412	1p36.33
PTGDS	prostaglandin D2 synthase	HGNC:9592	9q34.3
TRPC1	transient receptor potential cation channel subfamily C member 1	HGNC:12333	3q23
MADD	MAP kinase activating death domain	HGNC:6766	11p11.2
DCX	doublecortin	HGNC:2714	Xq23
DEFB1	defensin beta 1	HGNC:2766	8p23.1
DNMT1	DNA methyltransferase 1	HGNC:2976	19p13.2
LNPEP	leucyl and cystinyl aminopeptidase	HGNC:6656	5q15
SMAD4	SMAD family member 4	HGNC:6770	18q21.2
ARRB2	arrestin beta 2	HGNC:712	17p13.2
MIF	macrophage migration inhibitory factor	HGNC:7097	22q11.23
TRPC6	transient receptor potential cation channel subfamily C member 6	HGNC:12338	11q22.1
AOC3	amine oxidase copper containing 3	HGNC:550	17q21.31
DNM1L	dynamin 1 like	HGNC:2973	12p11.21
CYP2E1	cytochrome P450 family 2 subfamily E member 1	HGNC:2631	10q26.3
AGRP	agouti related neuropeptide	HGNC:330	16q22.1
FOXM1	forkhead box M1	HGNC:3818	12p13.33
GJA1	gap junction protein alpha 1	HGNC:4274	6q22.31
MTNR1A	melatonin receptor 1A	HGNC:7463	4q35.2
NFE2L1	NFE2 like bZIP transcription factor 1	HGNC:7781	17q21.32
NOS1	nitric oxide synthase 1	HGNC:7872	12q24.22
CYB5R4	cytochrome b5 reductase 4	HGNC:20147	6q14.2
PLAT	plasminogen activator, tissue type	HGNC:9051	8p11.21
PLN	phospholamban	HGNC:9080	6q22.31
UGT1A6	UDP glucuronosyltransferase family 1 member A6	HGNC:12538	2q37.1
UGT1A1	UDP glucuronosyltransferase family 1 member A1	HGNC:12530	2q37.1
PPP1R3C	protein phosphatase 1 regulatory subunit 3C	HGNC:9293	10q23.32
PRKCE	protein kinase C epsilon	HGNC:9401	2p21
SLC9A1	solute carrier family 9 member A1	HGNC:11071	1p36.11
SRD5A1	steroid 5 alpha-reductase 1	HGNC:11284	5p15.31
TGFBR2	transforming growth factor beta receptor 2	HGNC:11773	3p24.1
THBD	thrombomodulin	HGNC:11784	20p11.21
CCKAR	cholecystokinin A receptor	HGNC:1570	4p15.2
NOG	noggin	HGNC:7866	17q22
NR1D1	nuclear receptor subfamily 1 group D member 1	HGNC:7962	17q21.1
CARTPT	CART prepropeptide	HGNC:24323	5q13.2
CASP12	caspase 12 (gene/pseudogene)	HGNC:19004	11q22.3
FEM1B	fem-1 homolog B	HGNC:3649	15q23
CDKN2B	cyclin dependent kinase inhibitor 2B	HGNC:1788	9p21.3
ACOT2	acyl-CoA thioesterase 2	HGNC:18431	14q24.3
ABCC2	ATP binding cassette subfamily C member 2	HGNC:53	10q24.2
COL3A1	collagen type III alpha 1 chain	HGNC:2201	2q32.2
CRHR1	corticotropin releasing hormone receptor 1	HGNC:2357	17q21.31
MAPK14	mitogen-activated protein kinase 14	HGNC:6876	6p21.31
CTF1	cardiotrophin 1	HGNC:2499	16p11.2
AANAT	aralkylamine N-acetyltransferase	HGNC:19	17q25.1
CYP11A1	cytochrome P450 family 11 subfamily A member 1	HGNC:2590	15q24.1
DAG1	dystroglycan 1	HGNC:2666	3p21.31
ARX	aristaless related homeobox	HGNC:18060	Xp21.3
ANKRD23	ankyrin repeat domain 23	HGNC:24470	2q11.2
AK1	adenylate kinase 1	HGNC:361	9q34.11
EPAS1	endothelial PAS domain protein 1	HGNC:3374	2p21
F7	coagulation factor VII	HGNC:3544	13q34
ALDOB	aldolase, fructose-bisphosphate B	HGNC:417	9q31.1
NCOA6	nuclear receptor coactivator 6	HGNC:15936	20q11.22
SDF2L1	stromal cell derived factor 2 like 1	HGNC:10676	22q11.21
HSD3B1	hydroxy-delta-5-steroid dehydrogenase, 3 beta- and steroid delta-isomerase 1	HGNC:5217	1p12
HSD17B3	hydroxysteroid 17-beta dehydrogenase 3	HGNC:5212	9q22.32
KCNMB1	potassium calcium-activated channel subfamily M regulatory beta subunit 1	HGNC:6285	5q35.1
LMNA	lamin A/C	HGNC:6636	1q22
PHOX2A	paired like homeobox 2A	HGNC:691	11q13.4
MKI67	marker of proliferation Ki-67	HGNC:7107	10q26.2
ASIP	agouti signaling protein	HGNC:745	20q11.22
MPST	mercaptopyruvate sulfurtransferase	HGNC:7223	22q12.3
MTR	5-methyltetrahydrofolate-homocysteine methyltransferase	HGNC:7468	1q43
ATP2A1	ATPase sarcoplasmic/endoplasmic reticulum Ca2+ transporting 1	HGNC:811	16p11.2
OXCT1	3-oxoacid CoA-transferase 1	HGNC:8527	5p13.1
ATP5F1B	ATP synthase F1 subunit beta	HGNC:830	12q13.3
CCHCR1	coiled-coil alpha-helical rod protein 1	HGNC:13930	6p21.33
PPP2CA	protein phosphatase 2 catalytic subunit alpha	HGNC:9299	5q31.1
PRKCI	protein kinase C iota	HGNC:9404	3q26.2
BAD	BCL2 associated agonist of cell death	HGNC:936	11q13.1
SCN1B	sodium voltage-gated channel beta subunit 1	HGNC:10586	19q13.11
SRC	SRC proto-oncogene, non-receptor tyrosine kinase	HGNC:11283	20q11.23
STAR	steroidogenic acute regulatory protein	HGNC:11359	8p11.23
TSPAN8	tetraspanin 8	HGNC:11855	12q21.1
BEST1	bestrophin 1	HGNC:12703	11q12.3
CALM1	calmodulin 1	HGNC:1442	14q32.11
PNPLA3	patatin like phospholipase domain containing 3	HGNC:18590	22q13.31
CASP7	caspase 7	HGNC:1508	10q25.3
MAP1LC3A	microtubule associated protein 1 light chain 3 alpha	HGNC:6838	20q11.22
KLF11	Kruppel like factor 11	HGNC:11811	2p25.1
GPT2	glutamic--pyruvic transaminase 2	HGNC:18062	16q11.2
EIF3F	eukaryotic translation initiation factor 3 subunit F	HGNC:3275	11p15.4
GADD45GIP1	GADD45G interacting protein 1	HGNC:29996	19p13.13
ADRB2	adrenoceptor beta 2	HGNC:286	5q32
PTEN	phosphatase and tensin homolog	HGNC:9588	10q23.31
IGFALS	insulin like growth factor binding protein acid labile subunit	HGNC:5468	16p13.3
TRIB3	tribbles pseudokinase 3	HGNC:16228	20p13
MRC1	mannose receptor C-type 1	HGNC:7228	10p12.33
NR4A1	nuclear receptor subfamily 4 group A member 1	HGNC:7980	12q13.13
PLTP	phospholipid transfer protein	HGNC:9093	20q13.12
STS	steroid sulfatase	HGNC:11425	Xp22.31
IGFBP2	insulin like growth factor binding protein 2	HGNC:5471	2q35
PRKAA2	protein kinase AMP-activated catalytic subunit alpha 2	HGNC:9377	1p32.2
PRKAR1A	protein kinase cAMP-dependent type I regulatory subunit alpha	HGNC:9388	17q24.2
ITGAM	integrin subunit alpha M	HGNC:6149	16p11.2
GPX3	glutathione peroxidase 3	HGNC:4555	5q33.1
CPE	carboxypeptidase E	HGNC:2303	4q32.3
CD40	CD40 molecule	HGNC:11919	20q13.12
NR4A3	nuclear receptor subfamily 4 group A member 3	HGNC:7982	9q22
CD163	CD163 molecule	HGNC:1631	12p13.31
AHR	aryl hydrocarbon receptor	HGNC:348	7p21.1
CD68	CD68 molecule	HGNC:1693	17p13.1
XBP1	X-box binding protein 1	HGNC:12801	22q12.1
NEIL1	nei like DNA glycosylase 1	HGNC:18448	15q24.2
MFN2	mitofusin 2	HGNC:16877	1p36.22
GNAS	GNAS complex locus	HGNC:4392	20q13.32
SELENOP	selenoprotein P	HGNC:10751	5p12
BSCL2	BSCL2 lipid droplet biogenesis associated, seipin	HGNC:15832	11q12.3
METRNL	meteorin like, glial cell differentiation regulator	HGNC:27584	17q25.3
SREBF2	sterol regulatory element binding transcription factor 2	HGNC:11290	22q13.2
FIS1	fission, mitochondrial 1	HGNC:21689	7q22.1
PLAC8	placenta associated 8	HGNC:19254	4q21.22
APLN	apelin	HGNC:16665	Xq26.1
PMCH	pro-melanin concentrating hormone	HGNC:9109	12q23.2
PRKCQ	protein kinase C theta	HGNC:9410	10p15.1
HAMP	hepcidin antimicrobial peptide	HGNC:15598	19q13.12
STK11	serine/threonine kinase 11	HGNC:11389	19p13.3
SYN1	synapsin I	HGNC:11494	Xp11.3-p11.23
TF	transferrin	HGNC:11740	3q22.1
PRKCD	protein kinase C delta	HGNC:9399	3p21.1
FGF19	fibroblast growth factor 19	HGNC:3675	11q13.3
PLEKHS1	pleckstrin homology domain containing S1	HGNC:26285	10q25.3
BDKRB1	bradykinin receptor B1	HGNC:1029	14q32.2
FABP4	fatty acid binding protein 4	HGNC:3559	8q21.13
IKBKB	inhibitor of nuclear factor kappa B kinase subunit beta	HGNC:5960	8p11.21
SIRT4	sirtuin 4	HGNC:14932	12q24.31
APOC3	apolipoprotein C3	HGNC:610	11q23.3
HSPD1	heat shock protein family D (Hsp60) member 1	HGNC:5261	2q33.1
ACACA	acetyl-CoA carboxylase alpha	HGNC:84	17q12
ADORA1	adenosine A1 receptor	HGNC:262	1q32.1
PRDX3	peroxiredoxin 3	HGNC:9354	10q26.11
COQ2	coenzyme Q2, polyprenyltransferase	HGNC:25223	4q21.23
G6PD	glucose-6-phosphate dehydrogenase	HGNC:4057	Xq28
FOXO1	forkhead box O1	HGNC:3819	13q14.11
ALDH2	aldehyde dehydrogenase 2 family member	HGNC:404	12q24.12
CNTF	ciliary neurotrophic factor	HGNC:2169	11q12.1
PARL	presenilin associated rhomboid like	HGNC:18253	3q27.1
ATM	ATM serine/threonine kinase	HGNC:795	11q22.3
SLC27A1	solute carrier family 27 member 1	HGNC:10995	19p13.11
ARG1	arginase 1	HGNC:663	6q23.2
MT-CO2	mitochondrially encoded cytochrome c oxidase II	HGNC:7421	mitochondria
MT-CYB	mitochondrially encoded cytochrome b	HGNC:7427	mitochondria
G6PC1	glucose-6-phosphatase catalytic subunit 1	HGNC:4056	17q21.31
