# Supplementary material for: Integrating experimental model, LC-MS/MS chemical analysis, and systems biology approach to investigate the possible antidiabetic effect and mechanisms of Matricaria aurea (Golden Chamomile) in type 2 diabetes mellitus
Source: Front Pharmacol. 2022 Sep 7;13:924478. doi: 10.3389/fphar.2022.924478 (PMC9490514; doi:10.3389/fphar.2022.924478)
Supplement: Supplementary file 4 [file Table6.XLSX]

## Sheet: Sheet1
363 target in PPI network		123 Hub target in PPI			51 Major HUB target in PPI			40 Major Hubs or core key targets after exclusion of 11 targets affected by < 7 compounds
INS		AKT1			AKT1			AKT1
AKT1		INS			INS			TNF
TNF		MAPK3			TNF			IL6
MAPK3		TNF			MAPK3			MAPK3
IL6		RELA			IL6			RELA
SRC		SRC			RELA			IL1B
RELA		IL6			MAPK1			MTOR
MAPK1		MAPK1			SRC			PPARG
EGFR		EGFR			EGFR			IRS1
PPARGC1A		IL1B			IRS1			MAPK1
IL1B		FOXO1			IL1B			CASP3
PPARG		PPARG			HIF1A			VEGFA
IRS1		IRS1			VEGFA			LEP
LEP		NFKB1			PPARG			SIRT1
CASP3		HIF1A			IGF1			EGFR
IGF1		MAPK8			MTOR			HIF1A
NFKB1		PPARGC1A			FOXO1			FOXO1
FOXO1		SIRT1			SIRT1			NFKB1
MAPK8		MTOR			CASP3			MAPK8
SIRT1		VEGFA			PIK3R1			AKT2
VEGFA		IGF1			MAPK8			PPARGC1A
PIK3R1		LEP			PTEN			CASP8
MTOR		CASP3			LEP			MMP9
HIF1A		RXRA			NFKB1			IRS2
RXRA		EDN1			MAPK14			PIK3R1
PPARA		PTEN			AKT2			IKBKB
EDN1		PIK3R1			PRKCZ			ADIPOQ
IL10		MAPK14			EDN1			CCL2
PTEN		PRKCZ			NR3C1			SREBF1
AKT2		AKT2			PPARGC1A			TGFB1
SREBF1		ADIPOQ			RXRA			PPARA
NR3C1		IRS2			AR			BCL2L1
IRS2		NR3C1			IRS2			NOS2
PRKCZ		SREBF1			ADIPOQ			SLC2A4
BCL2L1		CCL2			IKBKB			CAT
ADIPOQ		PPARA			CASP8			NOS3
MAPK14		BCL2L1			MMP9			IL10
CASP8		CASP8			IGF1R			PRKCB
CCL2		AR			SREBF1			SERPINE1
IGF1R		IKBKB			PPARA			MAPK14
CAT		IGF1R			TGFB1
PRKCD		NOS3			CCL2
AR		MMP9			SLC2A4
MMP9		HDAC1			NOS3
IKBKB		IL10			BCL2L1
SMAD4		BECN1			NOS2
HDAC1		CAT			SERPINE1
ITGAM		NOS2			CAT
BECN1		PTGS2			PRKCB
PRKCB		PRKCB			IL10
ARRB2		PRKCD			HDAC1
NOS3		TGFB1
PTGS2		SERPINE1
CD40		SLC2A4
MAPK9		BCL2
TGFB1		MAPK9
NOS2		INSR
SERPINE1		SMAD4
INSR		CD40
LPL		PPP2CA
SLC2A4		TNFRSF1A
BCL2		ICAM1
PPP2CA		HMOX1
MAPK10		ARRB2
TNFRSF1A		STK11
PRKAG1		PRKAG1
GNAS		ITGAM
ICAM1		PRKCE
BCL2L11		PRKCI
GCK		LPL
PRKAA1		G6PC
HMOX1		PRKAA1
G6PC		IL1A
PRKCE		RETN
PRKAA2		LEPR
REN		PRKAA2
RETN		PRKAR1A
LEPR		NR4A1
SOCS3		TIMP1
PARP1		ADRB2
PRKCI		RXRG
PRKAB1		PARP1
CPT1A		PRKAB1
GSK3B		REN
PTPN1		FGF21
BAD		CCR5
HNF4A		GNAS
IL1A		ATM
PRKCQ		NOS1
TIMP1		ETS1
HMGCR		GCK
SLC2A2		CPT1A
ADRB2		SLC9A1
CCR5		NFKB2
PRKAR1A		HNF4A
NFKB2		GHRL
CYP2E1		CFTR
STK11		SOD1
IL18		BAX
ACACA		LMNA
FGF21		NFE2L2
SOD1		SOD2
BAX		PCK1
NR4A1		CTGF
MMP1		SLC2A2
MMP3		HNF1A
SCD		EDNRA
FABP4		SLC2A1
GHRL		MT-CO2
NFE2L2		TCF7L2
BRAF		NR1H4
PIK3CG		GPT
RXRG		PARK2
SOD2		IDE
NOS1		RORA
HP		S100B
TCF7L2		HP
ETS1		FBP1
ARG1		KCNJ11
SLC9A1		IAPP
PRKN		SCD
FAS		HSD11B1
GH1		SI
IFNB1
IGF2
MT-CO2
FGFR1
NCOA6
NR1H4
KCNJ11
S100B
ATM
HK1
CD163
MRC1
CCN2
ABCA1
FBP1
IDE
CFTR
RELB
EDNRA
LMNA
SLC2A1
CD68
RORA
CASP1
ITGA1
GPX1
PCK1
KL
HNF1A
SREBF2
ACACB
DGAT1
AGTR2
GPT
CASP7
SI
IAPP
WFS1
HSD3B1
HSD11B1
LIPC
DPP4
RBP4
HTR2C
AGER
AHR
CYP1A2
CYBA
GRB14
CRTC2
ALDOB
APOC3
MGAM
GLP1R
MFN2
GPX3
CD36
REL
CDKAL1
HHEX
IGF2BP2
TGFBR2
PTGS1
SLC5A2
PLTP
ACOT2
PFKL
JAZF1
TRIB3
ATP2A3
ATP2A2
ESRRA
DNM1L
MTNR1B
PNPLA3
CNTF
GSTP1
DNMT1
EPAS1
PDX1
IL7R
UGT1A6
UGT1A1
ABCC8
SERPINA12
SHBG
RARRES2
ADRB3
LNPEP
ALDH2
G6PD
ATF3
ATP2A1
PLN
MT-CYB
CBS
CALCA
TNFRSF1B
CD38
SIRT4
CEL
GSTM1
EDNRB
PPARD
UCP2
PLAT
SMAD5
ABCC2
AVP
AMY2A
PYGM
DRD2
CNR1
CRHR1
ATP5F1B
MAP1LC3A
MAT1A
C3
THBD
RAMP1
CALCR
PRDX3
CCND2
CYP11A1
PDK4
DAG1
FIS1
XBP1
GJA1
HPX
IGFBP2
ABCG2
ACE2
ACSL4
MAOB
AOC3
GAA
APLN
MTTP
HTR2A
NOTCH2
TRPC6
CISD2
BHMT
MTR
CNKSR2
TF
COL3A1
MADD
PCSK1
HSD17B3
STAR
ECE1
SLC5A1
PC
HSD11B2
NKX6-1
MT-ND1
UCP3
ABCB11
SLC10A2
ABCC9
SLC47A1
ADAMTS9
TSPAN8
ADORA1
S100A6
PDK2
OGG1
HSPD1
UBE2E2
MKI67
CDKN2B
ENPP1
CTF1
FBN1
CPE
ESRRG
FOXM1
GPD2
SELENOP
HBA1
HMGA1
NPPB
IL13RA1
SLC1A2
NR1D1
PTGDS
TBXAS1
SLC29A1
ADRA2A
RNF6
COQ2
BDKRB1
BSCL2
ANGPTL8
C2CD4A
MPST
CCKAR
CCKBR
MIF
DCX
DRD1
EIF3F
ID1
F7
GCKR
GPD1
GPT2
HAMP
HNF1B
PROX1
KCNJ10
KCNMB1
KCNU1
MPC1
MPC2
MTNR1A
NR4A3
USP48
SLC22A3
AUTS2
CCDC92
CCHCR1
CDO1
F2RL1
HCAR2
KLF11
MCF2L2
METAP2
METRNL
NFE2L1
NUCB2
OXCT1
PPP1R3C
REG3A
SDF2L1
SERPINF1
SLC16A13
ST6GAL1
