# Supplementary material for: Integrating experimental model, LC-MS/MS chemical analysis, and systems biology approach to investigate the possible antidiabetic effect and mechanisms of Matricaria aurea (Golden Chamomile) in type 2 diabetes mellitus
Source: Front Pharmacol. 2022 Sep 7;13:924478. doi: 10.3389/fphar.2022.924478 (PMC9490514; doi:10.3389/fphar.2022.924478)
Supplement: Supplementary file 6 [file Table4.xlsx]

## Sheet: Sheet1
								Compound	Target	Target name
								Apigenin	ABCA1	ATP binding cassette subfamily A member 1
								Apigenin	ABCG2	ATP binding cassette subfamily G member 2 (Junior blood group)
								Apigenin	ACACA	acetyl-CoA carboxylase alpha
								Apigenin	ACACB	acetyl-CoA carboxylase beta
								Apigenin	ADORA1	adenosine A1 receptor
								Apigenin	AHR	aryl hydrocarbon receptor
								Apigenin	AKT1	AKT serine/threonine kinase 1
								Apigenin	AMY2A	amylase alpha 2A
								Apigenin	AR	androgen receptor
								Apigenin	BAX	BCL2 associated X, apoptosis regulator
								Apigenin	BCL2	BCL2 apoptosis regulator
								Apigenin	BCL2L1	BCL2 like 1
								Apigenin	BECN1	beclin 1
								Apigenin	CASP1	caspase 1
								Apigenin	CASP12	caspase 12 (gene/pseudogene)
								Apigenin	CASP3	caspase 3
								Apigenin	CASP7	caspase 7
								Apigenin	CASP8	caspase 8
								Apigenin	CAT	catalase
								Apigenin	CCL2	C-C motif chemokine ligand 2
								Apigenin	CD36	CD36 molecule
								Apigenin	CD38	CD38 molecule
								Apigenin	CD40	CD40 molecule
								Apigenin	CDKAL1	CDK5 regulatory subunit associated protein 1 like 1
								Apigenin	CFTR	CF transmembrane conductance regulator
								Apigenin	CYP11A1	cytochrome P450 family 11 subfamily A member 1
								Apigenin	CYP1A2	cytochrome P450 family 1 subfamily A member 2
								Apigenin	CYP2E1	cytochrome P450 family 2 subfamily E member 1
								Apigenin	DGAT1	diacylglycerol O-acyltransferase 1
								Apigenin	DPP4	dipeptidyl peptidase 4
								Apigenin	DRD2	dopamine receptor D2
								Apigenin	EGFR	epidermal growth factor receptor
								Apigenin	FAS	Fas cell surface death receptor
								Apigenin	FBP1	fructose-bisphosphatase 1
								Apigenin	FOXO1	forkhead box O1
								Apigenin	GAA	alpha glucosidase
								Apigenin	GPX1	glutathione peroxidase 1
								Apigenin	GSK3B	glycogen synthase kinase 3 beta
								Apigenin	HIF1A	hypoxia inducible factor 1 subunit alpha
								Apigenin	HMOX1	heme oxygenase 1
								Apigenin	ICAM1	intercellular adhesion molecule 1
								Apigenin	IKBKB	inhibitor of nuclear factor kappa B kinase subunit beta
								Apigenin	IL10	interleukin 10
								Apigenin	IL1B	interleukin 1 beta
								Apigenin	IL6	interleukin 6
								Apigenin	LEP	leptin
								Apigenin	MAOB	monoamine oxidase B
								Apigenin	MAPK1	mitogen-activated protein kinase 1
								Apigenin	MAPK10	mitogen-activated protein kinase 10
								Apigenin	MAPK3	mitogen-activated protein kinase 3
								Apigenin	MAPK8	mitogen-activated protein kinase 8
								Apigenin	MAPK9	mitogen-activated protein kinase 9
								Apigenin	MMP1	matrix metallopeptidase 1
								Apigenin	MMP9	matrix metallopeptidase 9
								Apigenin	NFE2L2	NFE2 like bZIP transcription factor 2
								Apigenin	NFKB1	nuclear factor kappa B subunit 1
								Apigenin	NFKB2	nuclear factor kappa B subunit 2
								Apigenin	NOS2	nitric oxide synthase 2
								Apigenin	NOS3	nitric oxide synthase 3
								Apigenin	NR1H4	nuclear receptor subfamily 1 group H member 4
								Apigenin	PARP1	poly(ADP-ribose) polymerase 1
								Apigenin	PCK1	phosphoenolpyruvate carboxykinase 1
								Apigenin	PPARA	peroxisome proliferator activated receptor alpha
								Apigenin	PPARG	peroxisome proliferator activated receptor gamma
								Apigenin	PPARGC1A	PPARG coactivator 1 alpha
								Apigenin	PRKAA1	protein kinase AMP-activated catalytic subunit alpha 1
								Apigenin	PTGS2	prostaglandin-endoperoxide synthase 2
								Apigenin	PTPN1	protein tyrosine phosphatase non-receptor type 1
								Apigenin	RELA	RELA proto-oncogene, NF-kB subunit
								Apigenin	SCD	stearoyl-CoA desaturase
								Apigenin	SHBG	sex hormone binding globulin
								Apigenin	SIRT1	sirtuin 1
								Apigenin	SLC2A1	solute carrier family 2 member 1
								Apigenin	SLC2A4	solute carrier family 2 member 4
								Apigenin	SLC5A1	solute carrier family 5 member 1
								Apigenin	SOCS3	suppressor of cytokine signaling 3
								Apigenin	SOD1	superoxide dismutase 1
								Apigenin	SOD2	superoxide dismutase 2
								Apigenin	SRC	SRC proto-oncogene, non-receptor tyrosine kinase
								Apigenin	SREBF1	sterol regulatory element binding transcription factor 1
								Apigenin	TNF	tumor necrosis factor
								Apigenin	UGT1A1	UDP glucuronosyltransferase family 1 member A1
								Apigenin	UGT1A6	UDP glucuronosyltransferase family 1 member A6
								Apigenin	USP48	ubiquitin specific peptidase 48
								Apigenin	VEGFA	vascular endothelial growth factor A
								Apigenin	G6PC	glucose-6-phosphatase catalytic subunit 1
								Luteolin	ABCC2	ATP binding cassette subfamily C member 2
								Luteolin	ABCG2	ATP binding cassette subfamily G member 2 (Junior blood group)
								Luteolin	ACACB	acetyl-CoA carboxylase beta
								Luteolin	ADORA1	adenosine A1 receptor
								Luteolin	ADRB3	adrenoceptor beta 3
								Luteolin	AGER	advanced glycosylation end-product specific receptor
								Luteolin	AHR	aryl hydrocarbon receptor
								Luteolin	AKT1	AKT serine/threonine kinase 1
								Luteolin	AKT2	AKT serine/threonine kinase 2
								Luteolin	AMY2A	amylase alpha 2A
								Luteolin	ARG1	arginase 1
								Luteolin	BAX	BCL2 associated X, apoptosis regulator
								Luteolin	BCL2	BCL2 apoptosis regulator
								Luteolin	BCL2L1	BCL2 like 1
								Luteolin	BECN1	beclin 1
								Luteolin	C3	complement C3
								Luteolin	CASP1	caspase 1
								Luteolin	CASP3	caspase 3
								Luteolin	CASP7	caspase 7
								Luteolin	CASP8	caspase 8
								Luteolin	CAT	catalase
								Luteolin	CCL2	C-C motif chemokine ligand 2
								Luteolin	CD36	CD36 molecule
								Luteolin	CD38	CD38 molecule
								Luteolin	CD40	CD40 molecule
								Luteolin	CPT1A	carnitine palmitoyltransferase 1A
								Luteolin	CYP1A2	cytochrome P450 family 1 subfamily A member 2
								Luteolin	CYP2E1	cytochrome P450 family 2 subfamily E member 1
								Luteolin	DGAT1	diacylglycerol O-acyltransferase 1
								Luteolin	DPP4	dipeptidyl peptidase 4
								Luteolin	EGFR	epidermal growth factor receptor
								Luteolin	FABP4	fatty acid binding protein 4
								Luteolin	FAS	Fas cell surface death receptor
								Luteolin	FBP1	fructose-bisphosphatase 1
								Luteolin	FOXO1	forkhead box O1
								Luteolin	GAA	alpha glucosidase
								Luteolin	GCK	glucokinase
								Luteolin	GPX1	glutathione peroxidase 1
								Luteolin	GSK3B	glycogen synthase kinase 3 beta
								Luteolin	HIF1A	hypoxia inducible factor 1 subunit alpha
								Luteolin	HMOX1	heme oxygenase 1
								Luteolin	HNF1A	HNF1 homeobox A
								Luteolin	HNF4A	hepatocyte nuclear factor 4 alpha
								Luteolin	ICAM1	intercellular adhesion molecule 1
								Luteolin	IFNB1	interferon beta 1
								Luteolin	IGF1	insulin like growth factor 1
								Luteolin	IGF2	insulin like growth factor 2
								Luteolin	IKBKB	inhibitor of nuclear factor kappa B kinase subunit beta
								Luteolin	IL10	interleukin 10
								Luteolin	IL1B	interleukin 1 beta
								Luteolin	IL6	interleukin 6
								Luteolin	INSR	insulin receptor
								Luteolin	IRS1	insulin receptor substrate 1
								Luteolin	IRS2	insulin receptor substrate 2
								Luteolin	LPL	lipoprotein lipase
								Luteolin	MAPK1	mitogen-activated protein kinase 1
								Luteolin	MAPK10	mitogen-activated protein kinase 10
								Luteolin	MAPK3	mitogen-activated protein kinase 3
								Luteolin	MAPK8	mitogen-activated protein kinase 8
								Luteolin	MAPK9	mitogen-activated protein kinase 9
								Luteolin	MMP1	matrix metallopeptidase 1
								Luteolin	MMP9	matrix metallopeptidase 9
								Luteolin	MTOR	mechanistic target of rapamycin kinase
								Luteolin	MTTP	microsomal triglyceride transfer protein
								Luteolin	NFE2L2	NFE2 like bZIP transcription factor 2
								Luteolin	NFKB1	nuclear factor kappa B subunit 1
								Luteolin	NOS1	nitric oxide synthase 1
								Luteolin	NOS2	nitric oxide synthase 2
								Luteolin	NOS3	nitric oxide synthase 3
								Luteolin	NR1D1	nuclear receptor subfamily 1 group D member 1
								Luteolin	PARP1	poly(ADP-ribose) polymerase 1
								Luteolin	PCK1	phosphoenolpyruvate carboxykinase 1
								Luteolin	PIK3R1	phosphoinositide-3-kinase regulatory subunit 1
								Luteolin	PPARA	peroxisome proliferator activated receptor alpha
								Luteolin	PPARG	peroxisome proliferator activated receptor gamma
								Luteolin	PPARGC1A	PPARG coactivator 1 alpha
								Luteolin	PRKAA1	protein kinase AMP-activated catalytic subunit alpha 1
								Luteolin	PTEN	phosphatase and tensin homolog
								Luteolin	PTGS2	prostaglandin-endoperoxide synthase 2
								Luteolin	PTPN1	protein tyrosine phosphatase non-receptor type 1
								Luteolin	RELA	RELA proto-oncogene, NF-kB subunit
								Luteolin	SIRT1	sirtuin 1
								Luteolin	SLC2A4	solute carrier family 2 member 4
								Luteolin	SLC5A1	solute carrier family 5 member 1
								Luteolin	SOD1	superoxide dismutase 1
								Luteolin	SOD2	superoxide dismutase 2
								Luteolin	SREBF1	sterol regulatory element binding transcription factor 1
								Luteolin	STAR	steroidogenic acute regulatory protein
								Luteolin	TNF	tumor necrosis factor
								Luteolin	UGT1A1	UDP glucuronosyltransferase family 1 member A1
								Luteolin	VEGFA	vascular endothelial growth factor A
								Luteolin	XBP1	X-box binding protein 1
								Luteolin	G6PC	glucose-6-phosphatase catalytic subunit 1
								Quercetin	ABCA1	ATP binding cassette subfamily A member 1
								Quercetin	ABCB11	ATP binding cassette subfamily B member 11
								Quercetin	ABCC2	ATP binding cassette subfamily C member 2
								Quercetin	ABCG2	ATP binding cassette subfamily G member 2 (Junior blood group)
								Quercetin	ACACA	acetyl-CoA carboxylase alpha
								Quercetin	ACE2	angiotensin converting enzyme 2
								Quercetin	ADIPOQ	adiponectin, C1Q and collagen domain containing
								Quercetin	ADORA1	adenosine A1 receptor
								Quercetin	ADRA2A	adrenoceptor alpha 2A
								Quercetin	AGER	advanced glycosylation end-product specific receptor
								Quercetin	AHR	aryl hydrocarbon receptor
								Quercetin	AKT1	AKT serine/threonine kinase 1
								Quercetin	AKT2	AKT serine/threonine kinase 2
								Quercetin	ALDH2	aldehyde dehydrogenase 2 family member
								Quercetin	AMY2A	amylase alpha 2A
								Quercetin	ANGPTL8	angiopoietin like 8
								Quercetin	AOC3	amine oxidase copper containing 3
								Quercetin	APLN	apelin
								Quercetin	APOC3	apolipoprotein C3
								Quercetin	AR	androgen receptor
								Quercetin	ARG1	arginase 1
								Quercetin	ATF3	activating transcription factor 3
								Quercetin	ATM	ATM serine/threonine kinase
								Quercetin	ATP2A1	ATPase sarcoplasmic/endoplasmic reticulum Ca2+ transporting 1
								Quercetin	ATP2A2	ATPase sarcoplasmic/endoplasmic reticulum Ca2+ transporting 2
								Quercetin	ATP5F1B	ATP synthase F1 subunit beta
								Quercetin	BAD	BCL2 associated agonist of cell death
								Quercetin	BAX	BCL2 associated X, apoptosis regulator
								Quercetin	BCL2	BCL2 apoptosis regulator
								Quercetin	BCL2L1	BCL2 like 1
								Quercetin	BCL2L11	BCL2 like 11
								Quercetin	BECN1	beclin 1
								Quercetin	BHMT	betaine--homocysteine S-methyltransferase
								Quercetin	BRAF	B-Raf proto-oncogene, serine/threonine kinase
								Quercetin	BSCL2	BSCL2 lipid droplet biogenesis associated, seipin
								Quercetin	C2CD4A	C2 calcium dependent domain containing 4A
								Quercetin	CALCR	calcitonin receptor
								Quercetin	CASP1	caspase 1
								Quercetin	CASP12	caspase 12 (gene/pseudogene)
								Quercetin	CASP3	caspase 3
								Quercetin	CASP7	caspase 7
								Quercetin	CASP8	caspase 8
								Quercetin	CAT	catalase
								Quercetin	CBS	cystathionine beta-synthase
								Quercetin	CCDC92	coiled-coil domain containing 92
								Quercetin	CCHCR1	coiled-coil alpha-helical rod protein 1
								Quercetin	CCKAR	cholecystokinin A receptor
								Quercetin	CCL2	C-C motif chemokine ligand 2
								Quercetin	CCN2	cellular communication network factor 2
								Quercetin	CCND2	cyclin D2
								Quercetin	CD36	CD36 molecule
								Quercetin	CD38	CD38 molecule
								Quercetin	CD40	CD40 molecule
								Quercetin	CD68	CD68 molecule
								Quercetin	CDKAL1	CDK5 regulatory subunit associated protein 1 like 1
								Quercetin	CDKN2B	cyclin dependent kinase inhibitor 2B
								Quercetin	CDO1	cysteine dioxygenase type 1
								Quercetin	CEL	carboxyl ester lipase
								Quercetin	CFTR	CF transmembrane conductance regulator
								Quercetin	COL3A1	collagen type III alpha 1 chain
								Quercetin	CPT1A	carnitine palmitoyltransferase 1A
								Quercetin	CYBA	cytochrome b-245 alpha chain
								Quercetin	CYP11A1	cytochrome P450 family 11 subfamily A member 1
								Quercetin	CYP1A2	cytochrome P450 family 1 subfamily A member 2
								Quercetin	CYP2E1	cytochrome P450 family 2 subfamily E member 1
								Quercetin	DNMT1	DNA methyltransferase 1
								Quercetin	DPP4	dipeptidyl peptidase 4
								Quercetin	DRD1	dopamine receptor D1
								Quercetin	DRD2	dopamine receptor D2
								Quercetin	EDN1	endothelin 1
								Quercetin	EDNRB	endothelin receptor type B
								Quercetin	EGFR	epidermal growth factor receptor
								Quercetin	EIF3F	eukaryotic translation initiation factor 3 subunit F
								Quercetin	ENPP1	ectonucleotide pyrophosphatase/phosphodiesterase 1
								Quercetin	EPAS1	endothelial PAS domain protein 1
								Quercetin	F2RL1	F2R like trypsin receptor 1
								Quercetin	F7	coagulation factor VII
								Quercetin	FAS	Fas cell surface death receptor
								Quercetin	FBP1	fructose-bisphosphatase 1
								Quercetin	FOXM1	forkhead box M1
								Quercetin	FOXO1	forkhead box O1
								Quercetin	G6PD	glucose-6-phosphate dehydrogenase
								Quercetin	GAA	alpha glucosidase
								Quercetin	GCKR	glucokinase regulator
								Quercetin	GHRL	ghrelin and obestatin prepropeptide
								Quercetin	GJA1	gap junction protein alpha 1
								Quercetin	GPT	glutamic--pyruvic transaminase
								Quercetin	GPT2	glutamic--pyruvic transaminase 2
								Quercetin	GPX1	glutathione peroxidase 1
								Quercetin	GPX3	glutathione peroxidase 3
								Quercetin	GRB14	growth factor receptor bound protein 14
								Quercetin	GSK3B	glycogen synthase kinase 3 beta
								Quercetin	GSTP1	glutathione S-transferase pi 1
								Quercetin	HAMP	hepcidin antimicrobial peptide
								Quercetin	HBA1	hemoglobin subunit alpha 1
								Quercetin	HDAC1	histone deacetylase 1
								Quercetin	HHEX	hematopoietically expressed homeobox
								Quercetin	HIF1A	hypoxia inducible factor 1 subunit alpha
								Quercetin	HMGA1	high mobility group AT-hook 1
								Quercetin	HMGCR	3-hydroxy-3-methylglutaryl-CoA reductase
								Quercetin	HMOX1	heme oxygenase 1
								Quercetin	HP	haptoglobin
								Quercetin	HSD11B1	hydroxysteroid 11-beta dehydrogenase 1
								Quercetin	HSD11B2	hydroxysteroid 11-beta dehydrogenase 2
								Quercetin	HSD17B3	hydroxysteroid 17-beta dehydrogenase 3
								Quercetin	HSD3B1	hydroxy-delta-5-steroid dehydrogenase, 3 beta- and steroid delta-isomerase 1
								Quercetin	HSPD1	heat shock protein family D (Hsp60) member 1
								Quercetin	HTR2A	5-hydroxytryptamine receptor 2A
								Quercetin	HTR2C	5-hydroxytryptamine receptor 2C
								Quercetin	ICAM1	intercellular adhesion molecule 1
								Quercetin	ID1	inhibitor of DNA binding 1, HLH protein
								Quercetin	IFNB1	interferon beta 1
								Quercetin	IGF1	insulin like growth factor 1
								Quercetin	IGF1R	insulin like growth factor 1 receptor
								Quercetin	IGF2	insulin like growth factor 2
								Quercetin	IGFBP2	insulin like growth factor binding protein 2
								Quercetin	IKBKB	inhibitor of nuclear factor kappa B kinase subunit beta
								Quercetin	IL10	interleukin 10
								Quercetin	IL18	interleukin 18
								Quercetin	IL1A	interleukin 1 alpha
								Quercetin	IL1B	interleukin 1 beta
								Quercetin	IL6	interleukin 6
								Quercetin	INS	insulin
								Quercetin	INSR	insulin receptor
								Quercetin	IRS1	insulin receptor substrate 1
								Quercetin	ITGAM	integrin subunit alpha M
								Quercetin	KCNJ10	potassium inwardly rectifying channel subfamily J member 10
								Quercetin	KCNU1	potassium calcium-activated channel subfamily U member 1
								Quercetin	LEP	leptin
								Quercetin	LEPR	leptin receptor
								Quercetin	LIPC	lipase C, hepatic type
								Quercetin	LMNA	lamin A/C
								Quercetin	LNPEP	leucyl and cystinyl aminopeptidase
								Quercetin	MAOB	monoamine oxidase B
								Quercetin	MAPK1	mitogen-activated protein kinase 1
								Quercetin	MAPK10	mitogen-activated protein kinase 10
								Quercetin	MAPK14	mitogen-activated protein kinase 14
								Quercetin	MAPK3	mitogen-activated protein kinase 3
								Quercetin	MAPK8	mitogen-activated protein kinase 8
								Quercetin	MAPK9	mitogen-activated protein kinase 9
								Quercetin	MAT1A	methionine adenosyltransferase 1A
								Quercetin	METRNL	meteorin like, glial cell differentiation regulator
								Quercetin	MIF	macrophage migration inhibitory factor
								Quercetin	MKI67	marker of proliferation Ki-67
								Quercetin	MMP1	matrix metallopeptidase 1
								Quercetin	MMP3	matrix metallopeptidase 3
								Quercetin	MMP9	matrix metallopeptidase 9
								Quercetin	MPC1	mitochondrial pyruvate carrier 1
								Quercetin	MPC2	mitochondrial pyruvate carrier 2
								Quercetin	MTOR	mechanistic target of rapamycin kinase
								Quercetin	MTR	5-methyltetrahydrofolate-homocysteine methyltransferase
								Quercetin	MTTP	microsomal triglyceride transfer protein
								Quercetin	NFE2L2	NFE2 like bZIP transcription factor 2
								Quercetin	NFKB1	nuclear factor kappa B subunit 1
								Quercetin	NFKB2	nuclear factor kappa B subunit 2
								Quercetin	NOS1	nitric oxide synthase 1
								Quercetin	NOS2	nitric oxide synthase 2
								Quercetin	NOS3	nitric oxide synthase 3
								Quercetin	NPPB	natriuretic peptide B
								Quercetin	NR1D1	nuclear receptor subfamily 1 group D member 1
								Quercetin	NR1H4	nuclear receptor subfamily 1 group H member 4
								Quercetin	NR3C1	nuclear receptor subfamily 3 group C member 1
								Quercetin	NR4A1	nuclear receptor subfamily 4 group A member 1
								Quercetin	NR4A3	nuclear receptor subfamily 4 group A member 3
								Quercetin	NUCB2	nucleobindin 2
								Quercetin	OGG1	8-oxoguanine DNA glycosylase
								Quercetin	PARP1	poly(ADP-ribose) polymerase 1
								Quercetin	PCK1	phosphoenolpyruvate carboxykinase 1
								Quercetin	PDK2	pyruvate dehydrogenase kinase 2
								Quercetin	PDK4	pyruvate dehydrogenase kinase 4
								Quercetin	PDX1	pancreatic and duodenal homeobox 1
								Quercetin	PIK3CG	phosphatidylinositol-4,5-bisphosphate 3-kinase catalytic subunit gamma
								Quercetin	PIK3R1	phosphoinositide-3-kinase regulatory subunit 1
								Quercetin	PLAT	plasminogen activator, tissue type
								Quercetin	PLTP	phospholipid transfer protein
								Quercetin	PNPLA3	patatin like phospholipase domain containing 3
								Quercetin	PPARA	peroxisome proliferator activated receptor alpha
								Quercetin	PPARD	peroxisome proliferator activated receptor delta
								Quercetin	PPARG	peroxisome proliferator activated receptor gamma
								Quercetin	PPARGC1A	PPARG coactivator 1 alpha
								Quercetin	PPP1R3C	protein phosphatase 1 regulatory subunit 3C
								Quercetin	PRDX3	peroxiredoxin 3
								Quercetin	PRKAA1	protein kinase AMP-activated catalytic subunit alpha 1
								Quercetin	PRKAB1	protein kinase AMP-activated non-catalytic subunit beta 1
								Quercetin	PRKCB	protein kinase C beta
								Quercetin	PRKCD	protein kinase C delta
								Quercetin	PRKCE	protein kinase C epsilon
								Quercetin	PRKCI	protein kinase C iota
								Quercetin	PRKCQ	protein kinase C theta
								Quercetin	PRKCZ	protein kinase C zeta
								Quercetin	PROX1	prospero homeobox 1
								Quercetin	PTEN	phosphatase and tensin homolog
								Quercetin	PTGDS	prostaglandin D2 synthase
								Quercetin	PTGS1	prostaglandin-endoperoxide synthase 1
								Quercetin	PTGS2	prostaglandin-endoperoxide synthase 2
								Quercetin	PTPN1	protein tyrosine phosphatase non-receptor type 1
								Quercetin	PYGM	glycogen phosphorylase, muscle associated
								Quercetin	RAMP1	receptor activity modifying protein 1
								Quercetin	RARRES2	retinoic acid receptor responder 2
								Quercetin	RBP4	retinol binding protein 4
								Quercetin	RELA	RELA proto-oncogene, NF-kB subunit
								Quercetin	RELB	RELB proto-oncogene, NF-kB subunit
								Quercetin	REN	renin
								Quercetin	RORA	RAR related orphan receptor A
								Quercetin	RXRG	retinoid X receptor gamma
								Quercetin	S100A6	S100 calcium binding protein A6
								Quercetin	S100B	S100 calcium binding protein B
								Quercetin	SCD	stearoyl-CoA desaturase
								Quercetin	SDF2L1	stromal cell derived factor 2 like 1
								Quercetin	SERPINE1	serpin family E member 1
								Quercetin	SERPINF1	serpin family F member 1
								Quercetin	SHBG	sex hormone binding globulin
								Quercetin	SI	sucrase-isomaltase
								Quercetin	SIRT1	sirtuin 1
								Quercetin	SIRT4	sirtuin 4
								Quercetin	SLC1A2	solute carrier family 1 member 2
								Quercetin	SLC22A3	solute carrier family 22 member 3
								Quercetin	SLC29A1	solute carrier family 29 member 1 (Augustine blood group)
								Quercetin	SLC2A1	solute carrier family 2 member 1
								Quercetin	SLC2A2	solute carrier family 2 member 2
								Quercetin	SLC2A4	solute carrier family 2 member 4
								Quercetin	SLC5A1	solute carrier family 5 member 1
								Quercetin	SLC9A1	solute carrier family 9 member A1
								Quercetin	SMAD4	SMAD family member 4
								Quercetin	SMAD5	SMAD family member 5
								Quercetin	SOCS3	suppressor of cytokine signaling 3
								Quercetin	SOD1	superoxide dismutase 1
								Quercetin	SOD2	superoxide dismutase 2
								Quercetin	SRC	SRC proto-oncogene, non-receptor tyrosine kinase
								Quercetin	SREBF1	sterol regulatory element binding transcription factor 1
								Quercetin	SREBF2	sterol regulatory element binding transcription factor 2
								Quercetin	ST6GAL1	ST6 beta-galactoside alpha-2,6-sialyltransferase 1
								Quercetin	STAR	steroidogenic acute regulatory protein
								Quercetin	STK11	serine/threonine kinase 11
								Quercetin	TCF7L2	transcription factor 7 like 2
								Quercetin	TF	transferrin
								Quercetin	TGFB1	transforming growth factor beta 1
								Quercetin	TGFBR2	transforming growth factor beta receptor 2
								Quercetin	TIMP1	TIMP metallopeptidase inhibitor 1
								Quercetin	TNF	tumor necrosis factor
								Quercetin	TNFRSF1A	TNF receptor superfamily member 1A
								Quercetin	TNFRSF1B	TNF receptor superfamily member 1B
								Quercetin	TRIB3	tribbles pseudokinase 3
								Quercetin	TSPAN8	tetraspanin 8
								Quercetin	UBE2E2	ubiquitin conjugating enzyme E2 E2
								Quercetin	UCP2	uncoupling protein 2
								Quercetin	UCP3	uncoupling protein 3
								Quercetin	UGT1A1	UDP glucuronosyltransferase family 1 member A1
								Quercetin	UGT1A6	UDP glucuronosyltransferase family 1 member A6
								Quercetin	VEGFA	vascular endothelial growth factor A
								Quercetin	XBP1	X-box binding protein 1
								Quercetin	G6PC	glucose-6-phosphatase catalytic subunit 1
								Quercetin	MT-CO2	mitochondrially encoded cytochrome c oxidase II
								Quercetin	MT-ND1	mitochondrially encoded NADH:ubiquinone oxidoreductase core subunit 1
								Quercetin	MT-CYB	mitochondrially encoded cytochrome b
								Ferulic acid	ACACA	acetyl-CoA carboxylase alpha
								Ferulic acid	ACOT2	acyl-CoA thioesterase 2
								Ferulic acid	ADIPOQ	adiponectin, C1Q and collagen domain containing
								Ferulic acid	AKT1	AKT serine/threonine kinase 1
								Ferulic acid	AKT2	AKT serine/threonine kinase 2
								Ferulic acid	AMY2A	amylase alpha 2A
								Ferulic acid	BAX	BCL2 associated X, apoptosis regulator
								Ferulic acid	C3	complement C3
								Ferulic acid	CASP3	caspase 3
								Ferulic acid	CAT	catalase
								Ferulic acid	CCL2	C-C motif chemokine ligand 2
								Ferulic acid	CYP1A2	cytochrome P450 family 1 subfamily A member 2
								Ferulic acid	DNM1L	dynamin 1 like
								Ferulic acid	G6PD	glucose-6-phosphate dehydrogenase
								Ferulic acid	GAA	alpha glucosidase
								Ferulic acid	GCK	glucokinase
								Ferulic acid	GPX1	glutathione peroxidase 1
								Ferulic acid	HMGCR	3-hydroxy-3-methylglutaryl-CoA reductase
								Ferulic acid	HMOX1	heme oxygenase 1
								Ferulic acid	IL13RA1	interleukin 13 receptor subunit alpha 1
								Ferulic acid	IL18	interleukin 18
								Ferulic acid	IL1A	interleukin 1 alpha
								Ferulic acid	IL1B	interleukin 1 beta
								Ferulic acid	IL6	interleukin 6
								Ferulic acid	IL7R	interleukin 7 receptor
								Ferulic acid	LEP	leptin
								Ferulic acid	MAPK1	mitogen-activated protein kinase 1
								Ferulic acid	MAPK3	mitogen-activated protein kinase 3
								Ferulic acid	MAPK8	mitogen-activated protein kinase 8
								Ferulic acid	MFN2	mitofusin 2
								Ferulic acid	NFE2L2	NFE2 like bZIP transcription factor 2
								Ferulic acid	NFKB1	nuclear factor kappa B subunit 1
								Ferulic acid	NOS2	nitric oxide synthase 2
								Ferulic acid	PCK1	phosphoenolpyruvate carboxykinase 1
								Ferulic acid	PIK3R1	phosphoinositide-3-kinase regulatory subunit 1
								Ferulic acid	PPARG	peroxisome proliferator activated receptor gamma
								Ferulic acid	PPARGC1A	PPARG coactivator 1 alpha
								Ferulic acid	PRKAA1	protein kinase AMP-activated catalytic subunit alpha 1
								Ferulic acid	PTGS1	prostaglandin-endoperoxide synthase 1
								Ferulic acid	PTGS2	prostaglandin-endoperoxide synthase 2
								Ferulic acid	PTPN1	protein tyrosine phosphatase non-receptor type 1
								Ferulic acid	RELA	RELA proto-oncogene, NF-kB subunit
								Ferulic acid	SCD	stearoyl-CoA desaturase
								Ferulic acid	SLC2A2	solute carrier family 2 member 2
								Ferulic acid	SLC2A4	solute carrier family 2 member 4
								Ferulic acid	SOD1	superoxide dismutase 1
								Ferulic acid	SOD2	superoxide dismutase 2
								Ferulic acid	STAR	steroidogenic acute regulatory protein
								Ferulic acid	TGFB1	transforming growth factor beta 1
								Ferulic acid	TNF	tumor necrosis factor
								Ferulic acid	G6PC	glucose-6-phosphatase catalytic subunit 1
								P- coumaric acid	ACACA	acetyl-CoA carboxylase alpha
								P- coumaric acid	ALDOB	aldolase, fructose-bisphosphate B
								P- coumaric acid	BAD	BCL2 associated agonist of cell death
								P- coumaric acid	BAX	BCL2 associated X, apoptosis regulator
								P- coumaric acid	BCL2	BCL2 apoptosis regulator
								P- coumaric acid	BCL2L1	BCL2 like 1
								P- coumaric acid	BCL2L11	BCL2 like 11
								P- coumaric acid	CASP3	caspase 3
								P- coumaric acid	CAT	catalase
								P- coumaric acid	CCL2	C-C motif chemokine ligand 2
								P- coumaric acid	CD40	CD40 molecule
								P- coumaric acid	CPT1A	carnitine palmitoyltransferase 1A
								P- coumaric acid	CYP1A2	cytochrome P450 family 1 subfamily A member 2
								P- coumaric acid	CYP2E1	cytochrome P450 family 2 subfamily E member 1
								P- coumaric acid	F2RL1	F2R like trypsin receptor 1
								P- coumaric acid	FBP1	fructose-bisphosphatase 1
								P- coumaric acid	GCK	glucokinase
								P- coumaric acid	GPX1	glutathione peroxidase 1
								P- coumaric acid	GSK3B	glycogen synthase kinase 3 beta
								P- coumaric acid	HCAR2	hydroxycarboxylic acid receptor 2
								P- coumaric acid	HMGCR	3-hydroxy-3-methylglutaryl-CoA reductase
								P- coumaric acid	HMOX1	heme oxygenase 1
								P- coumaric acid	IKBKB	inhibitor of nuclear factor kappa B kinase subunit beta
								P- coumaric acid	IL1B	interleukin 1 beta
								P- coumaric acid	IL6	interleukin 6
								P- coumaric acid	INSR	insulin receptor
								P- coumaric acid	LEP	leptin
								P- coumaric acid	MAPK1	mitogen-activated protein kinase 1
								P- coumaric acid	MAPK14	mitogen-activated protein kinase 14
								P- coumaric acid	MAPK8	mitogen-activated protein kinase 8
								P- coumaric acid	MTNR1B	melatonin receptor 1B
								P- coumaric acid	MTOR	mechanistic target of rapamycin kinase
								P- coumaric acid	NFE2L2	NFE2 like bZIP transcription factor 2
								P- coumaric acid	NOS2	nitric oxide synthase 2
								P- coumaric acid	NOS3	nitric oxide synthase 3
								P- coumaric acid	PCK1	phosphoenolpyruvate carboxykinase 1
								P- coumaric acid	PFKL	phosphofructokinase, liver type
								P- coumaric acid	PIK3R1	phosphoinositide-3-kinase regulatory subunit 1
								P- coumaric acid	PPARA	peroxisome proliferator activated receptor alpha
								P- coumaric acid	PPARG	peroxisome proliferator activated receptor gamma
								P- coumaric acid	PRKAA1	protein kinase AMP-activated catalytic subunit alpha 1
								P- coumaric acid	PTGS1	prostaglandin-endoperoxide synthase 1
								P- coumaric acid	PTGS2	prostaglandin-endoperoxide synthase 2
								P- coumaric acid	PTPN1	protein tyrosine phosphatase non-receptor type 1
								P- coumaric acid	RELA	RELA proto-oncogene, NF-kB subunit
								P- coumaric acid	RETN	resistin
								P- coumaric acid	SCD	stearoyl-CoA desaturase
								P- coumaric acid	SLC2A1	solute carrier family 2 member 1
								P- coumaric acid	SLC2A2	solute carrier family 2 member 2
								P- coumaric acid	SLC2A4	solute carrier family 2 member 4
								P- coumaric acid	SOD1	superoxide dismutase 1
								P- coumaric acid	SOD2	superoxide dismutase 2
								P- coumaric acid	SREBF1	sterol regulatory element binding transcription factor 1
								P- coumaric acid	TBXAS1	thromboxane A synthase 1
								P- coumaric acid	TGFB1	transforming growth factor beta 1
								P- coumaric acid	TNF	tumor necrosis factor
								P- coumaric acid	VEGFA	vascular endothelial growth factor A
								P- coumaric acid	G6PC	glucose-6-phosphatase catalytic subunit 1
								Apigetrin	ADIPOQ	adiponectin, C1Q and collagen domain containing
								Apigetrin	AMY2A	amylase alpha 2A
								Apigetrin	GAA	alpha glucosidase
								Apigetrin	GSK3B	glycogen synthase kinase 3 beta
								Apigetrin	IL6	interleukin 6
								Apigetrin	PPARG	peroxisome proliferator activated receptor gamma
								Apigetrin	SLC2A4	solute carrier family 2 member 4
								Apigetrin	SREBF1	sterol regulatory element binding transcription factor 1
								Apigetrin	TNF	tumor necrosis factor
								Chlorogenic acid	ABCC2	ATP binding cassette subfamily C member 2
								Chlorogenic acid	AR	androgen receptor
								Chlorogenic acid	BAX	BCL2 associated X, apoptosis regulator
								Chlorogenic acid	BCL2	BCL2 apoptosis regulator
								Chlorogenic acid	CASP3	caspase 3
								Chlorogenic acid	CASP8	caspase 8
								Chlorogenic acid	CAT	catalase
								Chlorogenic acid	CCL2	C-C motif chemokine ligand 2
								Chlorogenic acid	CYP2E1	cytochrome P450 family 2 subfamily E member 1
								Chlorogenic acid	FBN1	fibrillin 1
								Chlorogenic acid	GPT	glutamic--pyruvic transaminase
								Chlorogenic acid	GPX1	glutathione peroxidase 1
								Chlorogenic acid	GSK3B	glycogen synthase kinase 3 beta
								Chlorogenic acid	GSTP1	glutathione S-transferase pi 1
								Chlorogenic acid	HDAC1	histone deacetylase 1
								Chlorogenic acid	HMGCR	3-hydroxy-3-methylglutaryl-CoA reductase
								Chlorogenic acid	HMOX1	heme oxygenase 1
								Chlorogenic acid	IL1A	interleukin 1 alpha
								Chlorogenic acid	IL1B	interleukin 1 beta
								Chlorogenic acid	IL6	interleukin 6
								Chlorogenic acid	LEP	leptin
								Chlorogenic acid	LPL	lipoprotein lipase
								Chlorogenic acid	GAA	alpha glucosidase
								Chlorogenic acid	MAOB	monoamine oxidase B
								Chlorogenic acid	MAPK1	mitogen-activated protein kinase 1
								Chlorogenic acid	MAPK14	mitogen-activated protein kinase 14
								Chlorogenic acid	MAPK3	mitogen-activated protein kinase 3
								Chlorogenic acid	MAPK9	mitogen-activated protein kinase 9
								Chlorogenic acid	MMP9	matrix metallopeptidase 9
								Chlorogenic acid	NFE2L2	NFE2 like bZIP transcription factor 2
								Chlorogenic acid	NFKB2	nuclear factor kappa B subunit 2
								Chlorogenic acid	NOS2	nitric oxide synthase 2
								Chlorogenic acid	NOS3	nitric oxide synthase 3
								Chlorogenic acid	PIK3R1	phosphoinositide-3-kinase regulatory subunit 1
								Chlorogenic acid	PPARG	peroxisome proliferator activated receptor gamma
								Chlorogenic acid	PPARGC1A	PPARG coactivator 1 alpha
								Chlorogenic acid	PRKCD	protein kinase C delta
								Chlorogenic acid	PTGS2	prostaglandin-endoperoxide synthase 2
								Chlorogenic acid	RELA	RELA proto-oncogene, NF-kB subunit
								Chlorogenic acid	RXRA	retinoid X receptor alpha
								Chlorogenic acid	SLC2A4	solute carrier family 2 member 4
								Chlorogenic acid	SOD2	superoxide dismutase 2
								Chlorogenic acid	STAR	steroidogenic acute regulatory protein
								Chlorogenic acid	TNF	tumor necrosis factor
								Chlorogenic acid	PRKAA2	protein kinase AMP-activated catalytic subunit alpha 2
								Chlorogenic acid	PRKAA1	protein kinase AMP-activated catalytic subunit alpha 1
								Chlorogenic acid	PPARA	peroxisome proliferator activated receptor alpha
								Chlorogenic acid	G6PC	glucose-6-phosphatase catalytic subunit 1
								Chlorogenic acid	ACACA	acetyl-CoA carboxylase alpha
								p-Hydroxybenzoic acid	ABCA1	ATP binding cassette subfamily A member 1
								p-Hydroxybenzoic acid	ADIPOQ	adiponectin, C1Q and collagen domain containing
								p-Hydroxybenzoic acid	AMY2A	amylase alpha 2A
								p-Hydroxybenzoic acid	AVP	arginine vasopressin
								p-Hydroxybenzoic acid	COQ2	coenzyme Q2, polyprenyltransferase
								p-Hydroxybenzoic acid	DRD1	dopamine receptor D1
								p-Hydroxybenzoic acid	EGFR	epidermal growth factor receptor
								p-Hydroxybenzoic acid	GAA	alpha glucosidase
								p-Hydroxybenzoic acid	IKBKB	inhibitor of nuclear factor kappa B kinase subunit beta
								p-Hydroxybenzoic acid	IL1B	interleukin 1 beta
								p-Hydroxybenzoic acid	INS	insulin
								p-Hydroxybenzoic acid	LEP	leptin
								p-Hydroxybenzoic acid	MAPK9	mitogen-activated protein kinase 9
								p-Hydroxybenzoic acid	METRNL	meteorin like, glial cell differentiation regulator
								p-Hydroxybenzoic acid	NR1D1	nuclear receptor subfamily 1 group D member 1
								p-Hydroxybenzoic acid	PCK1	phosphoenolpyruvate carboxykinase 1
								p-Hydroxybenzoic acid	PPARA	peroxisome proliferator activated receptor alpha
								p-Hydroxybenzoic acid	PPARG	peroxisome proliferator activated receptor gamma
								p-Hydroxybenzoic acid	PPARGC1A	PPARG coactivator 1 alpha
								p-Hydroxybenzoic acid	PTGS1	prostaglandin-endoperoxide synthase 1
								p-Hydroxybenzoic acid	PTGS2	prostaglandin-endoperoxide synthase 2
								p-Hydroxybenzoic acid	SERPINE1	serpin family E member 1
								p-Hydroxybenzoic acid	SLC2A2	solute carrier family 2 member 2
								p-Hydroxybenzoic acid	TNF	tumor necrosis factor
								p-Hydroxybenzoic acid	G6PC	glucose-6-phosphatase catalytic subunit 1
								Myricetin	ABCC2	ATP binding cassette subfamily C member 2
								Myricetin	ABCG2	ATP binding cassette subfamily G member 2 (Junior blood group)
								Myricetin	ADORA1	adenosine A1 receptor
								Myricetin	AHR	aryl hydrocarbon receptor
								Myricetin	AKT1	AKT serine/threonine kinase 1
								Myricetin	AKT2	AKT serine/threonine kinase 2
								Myricetin	AMY2A	amylase alpha 2A
								Myricetin	BAX	BCL2 associated X, apoptosis regulator
								Myricetin	BCL2	BCL2 apoptosis regulator
								Myricetin	CASP3	caspase 3
								Myricetin	CASP8	caspase 8
								Myricetin	CAT	catalase
								Myricetin	CD36	CD36 molecule
								Myricetin	CYP11A1	cytochrome P450 family 11 subfamily A member 1
								Myricetin	CYP1A2	cytochrome P450 family 1 subfamily A member 2
								Myricetin	CYP2E1	cytochrome P450 family 2 subfamily E member 1
								Myricetin	DNMT1	DNA methyltransferase 1
								Myricetin	DPP4	dipeptidyl peptidase 4
								Myricetin	EGFR	epidermal growth factor receptor
								Myricetin	FBP1	fructose-bisphosphatase 1
								Myricetin	G6PD	glucose-6-phosphate dehydrogenase
								Myricetin	GAA	alpha glucosidase
								Myricetin	GLP1R	glucagon like peptide 1 receptor
								Myricetin	GPX1	glutathione peroxidase 1
								Myricetin	GSK3B	glycogen synthase kinase 3 beta
								Myricetin	HIF1A	hypoxia inducible factor 1 subunit alpha
								Myricetin	HMGCR	3-hydroxy-3-methylglutaryl-CoA reductase
								Myricetin	HMOX1	heme oxygenase 1
								Myricetin	HSD3B1	hydroxy-delta-5-steroid dehydrogenase, 3 beta- and steroid delta-isomerase 1
								Myricetin	IGF1R	insulin like growth factor 1 receptor
								Myricetin	IKBKB	inhibitor of nuclear factor kappa B kinase subunit beta
								Myricetin	IL1B	interleukin 1 beta
								Myricetin	IL6	interleukin 6
								Myricetin	INSR	insulin receptor
								Myricetin	IRS1	insulin receptor substrate 1
								Myricetin	IRS2	insulin receptor substrate 2
								Myricetin	LPL	lipoprotein lipase
								Myricetin	MAPK1	mitogen-activated protein kinase 1
								Myricetin	MAPK10	mitogen-activated protein kinase 10
								Myricetin	MAPK14	mitogen-activated protein kinase 14
								Myricetin	MAPK3	mitogen-activated protein kinase 3
								Myricetin	MAPK8	mitogen-activated protein kinase 8
								Myricetin	MAPK9	mitogen-activated protein kinase 9
								Myricetin	MMP1	matrix metallopeptidase 1
								Myricetin	MMP3	matrix metallopeptidase 3
								Myricetin	MMP9	matrix metallopeptidase 9
								Myricetin	MTOR	mechanistic target of rapamycin kinase
								Myricetin	NFE2L2	NFE2 like bZIP transcription factor 2
								Myricetin	NOS2	nitric oxide synthase 2
								Myricetin	PARP1	poly(ADP-ribose) polymerase 1
								Myricetin	PCK1	phosphoenolpyruvate carboxykinase 1
								Myricetin	PIK3CG	phosphatidylinositol-4,5-bisphosphate 3-kinase catalytic subunit gamma
								Myricetin	PIK3R1	phosphoinositide-3-kinase regulatory subunit 1
								Myricetin	PPARA	peroxisome proliferator activated receptor alpha
								Myricetin	PPARG	peroxisome proliferator activated receptor gamma
								Myricetin	PRKAA1	protein kinase AMP-activated catalytic subunit alpha 1
								Myricetin	PTGS2	prostaglandin-endoperoxide synthase 2
								Myricetin	PTPN1	protein tyrosine phosphatase non-receptor type 1
								Myricetin	RELA	RELA proto-oncogene, NF-kB subunit
								Myricetin	SIRT1	sirtuin 1
								Myricetin	SLC2A1	solute carrier family 2 member 1
								Myricetin	SLC2A2	solute carrier family 2 member 2
								Myricetin	SLC2A4	solute carrier family 2 member 4
								Myricetin	SOD1	superoxide dismutase 1
								Myricetin	SOD2	superoxide dismutase 2
								Myricetin	SRC	SRC proto-oncogene, non-receptor tyrosine kinase
								Myricetin	SREBF1	sterol regulatory element binding transcription factor 1
								Myricetin	SREBF2	sterol regulatory element binding transcription factor 2
								Myricetin	STAR	steroidogenic acute regulatory protein
								Myricetin	TGFB1	transforming growth factor beta 1
								Myricetin	TNF	tumor necrosis factor
								Myricetin	VEGFA	vascular endothelial growth factor A
								eriodictyol 7Glu	HMOX1	heme oxygenase 1
								eriodictyol 7Glu	MTTP	microsomal triglyceride transfer protein
								eriodictyol 7Glu	NFE2L2	NFE2 like bZIP transcription factor 2
								Afzelin	AKT1	AKT serine/threonine kinase 1
								Afzelin	AKT2	AKT serine/threonine kinase 2
								Afzelin	GAA	alpha glucosidase
								Afzelin	PTPN1	protein tyrosine phosphatase non-receptor type 1
								5-Methoxysalicylic acid	EDNRA	endothelin receptor type A
								5-Methoxysalicylic acid	IKBKB	inhibitor of nuclear factor kappa B kinase subunit beta
								5-Methoxysalicylic acid	NFKB1	nuclear factor kappa B subunit 1
								5-Methoxysalicylic acid	NFKB2	nuclear factor kappa B subunit 2
								5-Methoxysalicylic acid	PRKAA1	protein kinase AMP-activated catalytic subunit alpha 1
								5-Methoxysalicylic acid	PRKAA2	protein kinase AMP-activated catalytic subunit alpha 2
								5-Methoxysalicylic acid	PRKAB1	protein kinase AMP-activated non-catalytic subunit beta 1
								5-Methoxysalicylic acid	PRKAG1	protein kinase AMP-activated non-catalytic subunit gamma 1
								5-Methoxysalicylic acid	PTGS1	prostaglandin-endoperoxide synthase 1
								5-Methoxysalicylic acid	PTGS2	prostaglandin-endoperoxide synthase 2
								rosmarinic acid	ACACA	acetyl-CoA carboxylase alpha
								rosmarinic acid	ADIPOQ	adiponectin, C1Q and collagen domain containing
								rosmarinic acid	AKT1	AKT serine/threonine kinase 1
								rosmarinic acid	AMY2A	amylase alpha 2A
								rosmarinic acid	CASP3	caspase 3
								rosmarinic acid	CAT	catalase
								rosmarinic acid	CCL2	C-C motif chemokine ligand 2
								rosmarinic acid	CCN2	cellular communication network factor 2
								rosmarinic acid	CD68	CD68 molecule
								rosmarinic acid	COL3A1	collagen type III alpha 1 chain
								rosmarinic acid	DNMT1	DNA methyltransferase 1
								rosmarinic acid	DPP4	dipeptidyl peptidase 4
								rosmarinic acid	FABP4	fatty acid binding protein 4
								rosmarinic acid	FBP1	fructose-bisphosphatase 1
								rosmarinic acid	GAA	alpha glucosidase
								rosmarinic acid	GPT	glutamic--pyruvic transaminase
								rosmarinic acid	GPX1	glutathione peroxidase 1
								rosmarinic acid	GSK3B	glycogen synthase kinase 3 beta
								rosmarinic acid	HMOX1	heme oxygenase 1
								rosmarinic acid	IKBKB	inhibitor of nuclear factor kappa B kinase subunit beta
								rosmarinic acid	IL10	interleukin 10
								rosmarinic acid	IL1B	interleukin 1 beta
								rosmarinic acid	IL6	interleukin 6
								rosmarinic acid	KCNU1	potassium calcium-activated channel subfamily U member 1
								rosmarinic acid	MAOB	monoamine oxidase B
								rosmarinic acid	MAPK1	mitogen-activated protein kinase 1
								rosmarinic acid	MAPK3	mitogen-activated protein kinase 3
								rosmarinic acid	MAPK8	mitogen-activated protein kinase 8
								rosmarinic acid	MAPK9	mitogen-activated protein kinase 9
								rosmarinic acid	MMP1	matrix metallopeptidase 1
								rosmarinic acid	MMP9	matrix metallopeptidase 9
								rosmarinic acid	NFE2L2	NFE2 like bZIP transcription factor 2
								rosmarinic acid	NFKB1	nuclear factor kappa B subunit 1
								rosmarinic acid	NOS2	nitric oxide synthase 2
								rosmarinic acid	NOS3	nitric oxide synthase 3
								rosmarinic acid	OGG1	8-oxoguanine DNA glycosylase
								rosmarinic acid	PCK1	phosphoenolpyruvate carboxykinase 1
								rosmarinic acid	PPARA	peroxisome proliferator activated receptor alpha
								rosmarinic acid	PPARD	peroxisome proliferator activated receptor delta
								rosmarinic acid	PPARG	peroxisome proliferator activated receptor gamma
								rosmarinic acid	PPARGC1A	PPARG coactivator 1 alpha
								rosmarinic acid	PRKAA1	protein kinase AMP-activated catalytic subunit alpha 1
								rosmarinic acid	PTEN	phosphatase and tensin homolog
								rosmarinic acid	PTGS2	prostaglandin-endoperoxide synthase 2
								rosmarinic acid	PTPN1	protein tyrosine phosphatase non-receptor type 1
								rosmarinic acid	PYGM	glycogen phosphorylase, muscle associated
								rosmarinic acid	RELA	RELA proto-oncogene, NF-kB subunit
								rosmarinic acid	SERPINE1	serpin family E member 1
								rosmarinic acid	SLC2A4	solute carrier family 2 member 4
								rosmarinic acid	SOD1	superoxide dismutase 1
								rosmarinic acid	SOD2	superoxide dismutase 2
								rosmarinic acid	SREBF1	sterol regulatory element binding transcription factor 1
								rosmarinic acid	TGFB1	transforming growth factor beta 1
								rosmarinic acid	TNF	tumor necrosis factor
								rosmarinic acid	G6PC	glucose-6-phosphatase catalytic subunit 1
								quercitrin	AKT1	AKT serine/threonine kinase 1
								quercitrin	AKT2	AKT serine/threonine kinase 2
								quercitrin	AMY2A	amylase alpha 2A
								quercitrin	AR	androgen receptor
								quercitrin	BAX	BCL2 associated X, apoptosis regulator
								quercitrin	BDKRB1	bradykinin receptor B1
								quercitrin	CASP3	caspase 3
								quercitrin	CASP8	caspase 8
								quercitrin	CD38	CD38 molecule
								quercitrin	COL3A1	collagen type III alpha 1 chain
								quercitrin	EPAS1	endothelial PAS domain protein 1
								quercitrin	F2RL1	F2R like trypsin receptor 1
								quercitrin	FAS	Fas cell surface death receptor
								quercitrin	GAA	alpha glucosidase
								quercitrin	GSTP1	glutathione S-transferase pi 1
								quercitrin	HNF4A	hepatocyte nuclear factor 4 alpha
								quercitrin	IGF1R	insulin like growth factor 1 receptor
								quercitrin	IL1B	interleukin 1 beta
								quercitrin	INSR	insulin receptor
								quercitrin	NOS2	nitric oxide synthase 2
								quercitrin	PARP1	poly(ADP-ribose) polymerase 1
								quercitrin	PIK3R1	phosphoinositide-3-kinase regulatory subunit 1
								quercitrin	PRKCB	protein kinase C beta
								quercitrin	PTPN1	protein tyrosine phosphatase non-receptor type 1
								quercitrin	RELA	RELA proto-oncogene, NF-kB subunit
								quercitrin	SLC16A13	solute carrier family 16 member 13
								quercitrin	SRC	SRC proto-oncogene, non-receptor tyrosine kinase
								quercitrin	TNF	tumor necrosis factor
								quercitrin	TNFRSF1A	TNF receptor superfamily member 1A
								quercitrin	TNFRSF1B	TNF receptor superfamily member 1B
								Myricitrin	AKT1	AKT serine/threonine kinase 1
								Myricitrin	BAX	BCL2 associated X, apoptosis regulator
								Myricitrin	BCL2	BCL2 apoptosis regulator
								Myricitrin	CASP3	caspase 3
								Myricitrin	CAT	catalase
								Myricitrin	CCL2	C-C motif chemokine ligand 2
								Myricitrin	CPT1A	carnitine palmitoyltransferase 1A
								Myricitrin	CYP2E1	cytochrome P450 family 2 subfamily E member 1
								Myricitrin	GCK	glucokinase
								Myricitrin	GPT	glutamic--pyruvic transaminase
								Myricitrin	GPX1	glutathione peroxidase 1
								Myricitrin	GSK3B	glycogen synthase kinase 3 beta
								Myricitrin	ICAM1	intercellular adhesion molecule 1
								Myricitrin	IL1B	interleukin 1 beta
								Myricitrin	IL6	interleukin 6
								Myricitrin	IRS1	insulin receptor substrate 1
								Myricitrin	MAPK1	mitogen-activated protein kinase 1
								Myricitrin	MAPK3	mitogen-activated protein kinase 3
								Myricitrin	MAPK8	mitogen-activated protein kinase 8
								Myricitrin	NFE2L2	NFE2 like bZIP transcription factor 2
								Myricitrin	NFKB1	nuclear factor kappa B subunit 1
								Myricitrin	NFKB2	nuclear factor kappa B subunit 2
								Myricitrin	NOS3	nitric oxide synthase 3
								Myricitrin	PCK1	phosphoenolpyruvate carboxykinase 1
								Myricitrin	PIK3R1	phosphoinositide-3-kinase regulatory subunit 1
								Myricitrin	PPARG	peroxisome proliferator activated receptor gamma
								Myricitrin	PRKAA1	protein kinase AMP-activated catalytic subunit alpha 1
								Myricitrin	PTGS2	prostaglandin-endoperoxide synthase 2
								Myricitrin	SLC2A4	solute carrier family 2 member 4
								Myricitrin	SOD1	superoxide dismutase 1
								Myricitrin	TGFB1	transforming growth factor beta 1
								Myricitrin	TNF	tumor necrosis factor
								Myricitrin	G6PC	glucose-6-phosphatase catalytic subunit 1
								7,8-Dihydroxycoumarin	AKT1	AKT serine/threonine kinase 1
								7,8-Dihydroxycoumarin	AKT2	AKT serine/threonine kinase 2
								7,8-Dihydroxycoumarin	BAX	BCL2 associated X, apoptosis regulator
								7,8-Dihydroxycoumarin	BCL2	BCL2 apoptosis regulator
								7,8-Dihydroxycoumarin	CYP2E1	cytochrome P450 family 2 subfamily E member 1
								7,8-Dihydroxycoumarin	EGFR	epidermal growth factor receptor
								7,8-Dihydroxycoumarin	GAA	alpha glucosidase
								7,8-Dihydroxycoumarin	GPT	glutamic--pyruvic transaminase
								7,8-Dihydroxycoumarin	HMOX1	heme oxygenase 1
								7,8-Dihydroxycoumarin	IL1B	interleukin 1 beta
								7,8-Dihydroxycoumarin	IL6	interleukin 6
								7,8-Dihydroxycoumarin	MAPK1	mitogen-activated protein kinase 1
								7,8-Dihydroxycoumarin	MAPK3	mitogen-activated protein kinase 3
								7,8-Dihydroxycoumarin	NFE2L2	NFE2 like bZIP transcription factor 2
								7,8-Dihydroxycoumarin	NFKB1	nuclear factor kappa B subunit 1
								7,8-Dihydroxycoumarin	NFKB2	nuclear factor kappa B subunit 2
								7,8-Dihydroxycoumarin	PIK3R1	phosphoinositide-3-kinase regulatory subunit 1
								7,8-Dihydroxycoumarin	PNPLA3	patatin like phospholipase domain containing 3
								7,8-Dihydroxycoumarin	PPARA	peroxisome proliferator activated receptor alpha
								7,8-Dihydroxycoumarin	PRKAA1	protein kinase AMP-activated catalytic subunit alpha 1
								7,8-Dihydroxycoumarin	PTPN1	protein tyrosine phosphatase non-receptor type 1
								7,8-Dihydroxycoumarin	RELA	RELA proto-oncogene, NF-kB subunit
								7,8-Dihydroxycoumarin	SREBF1	sterol regulatory element binding transcription factor 1
								7,8-Dihydroxycoumarin	TNF	tumor necrosis factor
								Shikimic acid	IL1B	interleukin 1 beta
								Shikimic acid	TNF	tumor necrosis factor
								Gibberellin A4	NFKB1	nuclear factor kappa B subunit 1
								protocatechuic acid	ACACA	acetyl-CoA carboxylase alpha
								protocatechuic acid	ADIPOQ	adiponectin, C1Q and collagen domain containing
								protocatechuic acid	AGER	advanced glycosylation end-product specific receptor
								protocatechuic acid	AKT1	AKT serine/threonine kinase 1
								protocatechuic acid	AKT2	AKT serine/threonine kinase 2
								protocatechuic acid	AMY2A	amylase alpha 2A
								protocatechuic acid	BAX	BCL2 associated X, apoptosis regulator
								protocatechuic acid	BCL2	BCL2 apoptosis regulator
								protocatechuic acid	CASP3	caspase 3
								protocatechuic acid	CAT	catalase
								protocatechuic acid	CCL2	C-C motif chemokine ligand 2
								protocatechuic acid	CYP1A2	cytochrome P450 family 1 subfamily A member 2
								protocatechuic acid	CYP2E1	cytochrome P450 family 2 subfamily E member 1
								protocatechuic acid	FABP4	fatty acid binding protein 4
								protocatechuic acid	G6PD	glucose-6-phosphate dehydrogenase
								protocatechuic acid	GAA	alpha glucosidase
								protocatechuic acid	GPX1	glutathione peroxidase 1
								protocatechuic acid	HIF1A	hypoxia inducible factor 1 subunit alpha
								protocatechuic acid	HNF4A	hepatocyte nuclear factor 4 alpha
								protocatechuic acid	IKBKB	inhibitor of nuclear factor kappa B kinase subunit beta
								protocatechuic acid	IL10	interleukin 10
								protocatechuic acid	IL1B	interleukin 1 beta
								protocatechuic acid	IL6	interleukin 6
								protocatechuic acid	IRS1	insulin receptor substrate 1
								protocatechuic acid	MAPK8	mitogen-activated protein kinase 8
								protocatechuic acid	MAPK9	mitogen-activated protein kinase 9
								protocatechuic acid	MTOR	mechanistic target of rapamycin kinase
								protocatechuic acid	NFE2L2	NFE2 like bZIP transcription factor 2
								protocatechuic acid	NOS2	nitric oxide synthase 2
								protocatechuic acid	NOS3	nitric oxide synthase 3
								protocatechuic acid	PARP1	poly(ADP-ribose) polymerase 1
								protocatechuic acid	PCK1	phosphoenolpyruvate carboxykinase 1
								protocatechuic acid	PIK3R1	phosphoinositide-3-kinase regulatory subunit 1
								protocatechuic acid	PPARA	peroxisome proliferator activated receptor alpha
								protocatechuic acid	PPARG	peroxisome proliferator activated receptor gamma
								protocatechuic acid	PPARGC1A	PPARG coactivator 1 alpha
								protocatechuic acid	PRKAA1	protein kinase AMP-activated catalytic subunit alpha 1
								protocatechuic acid	PRKAA2	protein kinase AMP-activated catalytic subunit alpha 2
								protocatechuic acid	PRKAB1	protein kinase AMP-activated non-catalytic subunit beta 1
								protocatechuic acid	PRKCB	protein kinase C beta
								protocatechuic acid	PRKCD	protein kinase C delta
								protocatechuic acid	PTGS1	prostaglandin-endoperoxide synthase 1
								protocatechuic acid	PTGS2	prostaglandin-endoperoxide synthase 2
								protocatechuic acid	PTPN1	protein tyrosine phosphatase non-receptor type 1
								protocatechuic acid	RELA	RELA proto-oncogene, NF-kB subunit
								protocatechuic acid	SLC2A1	solute carrier family 2 member 1
								protocatechuic acid	SLC2A4	solute carrier family 2 member 4
								protocatechuic acid	SOD1	superoxide dismutase 1
								protocatechuic acid	SOD2	superoxide dismutase 2
								protocatechuic acid	SREBF1	sterol regulatory element binding transcription factor 1
								protocatechuic acid	TNF	tumor necrosis factor
								protocatechuic acid	VEGFA	vascular endothelial growth factor A
								protocatechuic acid	G6PC	glucose-6-phosphatase catalytic subunit 1
								Puerarin	ACACA	acetyl-CoA carboxylase alpha
								Puerarin	ACACB	acetyl-CoA carboxylase beta
								Puerarin	AKT1	AKT serine/threonine kinase 1
								Puerarin	AR	androgen receptor
								Puerarin	BAX	BCL2 associated X, apoptosis regulator
								Puerarin	BCL2	BCL2 apoptosis regulator
								Puerarin	CASP3	caspase 3
								Puerarin	CASP8	caspase 8
								Puerarin	CAT	catalase
								Puerarin	CCN2	cellular communication network factor 2
								Puerarin	COL3A1	collagen type III alpha 1 chain
								Puerarin	CPT1A	carnitine palmitoyltransferase 1A
								Puerarin	CYP2E1	cytochrome P450 family 2 subfamily E member 1
								Puerarin	FABP4	fatty acid binding protein 4
								Puerarin	FBN1	fibrillin 1
								Puerarin	FOXO1	forkhead box O1
								Puerarin	GPT	glutamic--pyruvic transaminase
								Puerarin	GSK3B	glycogen synthase kinase 3 beta
								Puerarin	HK1	hexokinase 1
								Puerarin	HMGCR	3-hydroxy-3-methylglutaryl-CoA reductase
								Puerarin	HMOX1	heme oxygenase 1
								Puerarin	HTR2C	5-hydroxytryptamine receptor 2C
								Puerarin	ICAM1	intercellular adhesion molecule 1
								Puerarin	IGF1	insulin like growth factor 1
								Puerarin	IL1A	interleukin 1 alpha
								Puerarin	IL1B	interleukin 1 beta
								Puerarin	IL6	interleukin 6
								Puerarin	INSR	insulin receptor
								Puerarin	KL	klotho
								Puerarin	LPL	lipoprotein lipase
								Puerarin	MAPK1	mitogen-activated protein kinase 1
								Puerarin	MAPK3	mitogen-activated protein kinase 3
								Puerarin	MAPK8	mitogen-activated protein kinase 8
								Puerarin	MAPK9	mitogen-activated protein kinase 9
								Puerarin	MTOR	mechanistic target of rapamycin kinase
								Puerarin	NFE2L2	NFE2 like bZIP transcription factor 2
								Puerarin	NFKB1	nuclear factor kappa B subunit 1
								Puerarin	NOS1	nitric oxide synthase 1
								Puerarin	NOS2	nitric oxide synthase 2
								Puerarin	NOS3	nitric oxide synthase 3
								Puerarin	PARP1	poly(ADP-ribose) polymerase 1
								Puerarin	PCK1	phosphoenolpyruvate carboxykinase 1
								Puerarin	PPARA	peroxisome proliferator activated receptor alpha
								Puerarin	PPARG	peroxisome proliferator activated receptor gamma
								Puerarin	PPARGC1A	PPARG coactivator 1 alpha
								Puerarin	PRKCD	protein kinase C delta
								Puerarin	PTGS2	prostaglandin-endoperoxide synthase 2
								Puerarin	RELA	RELA proto-oncogene, NF-kB subunit
								Puerarin	SIRT1	sirtuin 1
								Puerarin	SLC2A1	solute carrier family 2 member 1
								Puerarin	SREBF1	sterol regulatory element binding transcription factor 1
								Puerarin	TGFB1	transforming growth factor beta 1
								Puerarin	TIMP1	TIMP metallopeptidase inhibitor 1
								Puerarin	TNF	tumor necrosis factor
								Puerarin	UCP2	uncoupling protein 2
								Puerarin	UGT1A1	UDP glucuronosyltransferase family 1 member A1
								Puerarin	UGT1A6	UDP glucuronosyltransferase family 1 member A6
								Puerarin	VEGFA	vascular endothelial growth factor A
								Puerarin	G6PC	glucose-6-phosphatase catalytic subunit 1
								Puerarin	MT-CO2	mitochondrially encoded cytochrome c oxidase II
								Mesna	ADORA1	adenosine A1 receptor
								Mesna	AVP	arginine vasopressin
								Mesna	CASP3	caspase 3
								Mesna	GSTP1	glutathione S-transferase pi 1
								Mesna	MAPK8	mitogen-activated protein kinase 8
								Isorhamnetin	ADIPOQ	adiponectin, C1Q and collagen domain containing
								Isorhamnetin	AHR	aryl hydrocarbon receptor
								Isorhamnetin	AKT1	AKT serine/threonine kinase 1
								Isorhamnetin	AKT2	AKT serine/threonine kinase 2
								Isorhamnetin	AMY2A	amylase alpha 2A
								Isorhamnetin	BCL2	BCL2 apoptosis regulator
								Isorhamnetin	BCL2L1	BCL2 like 1
								Isorhamnetin	CASP3	caspase 3
								Isorhamnetin	CAT	catalase
								Isorhamnetin	CCL2	C-C motif chemokine ligand 2
								Isorhamnetin	CD36	CD36 molecule
								Isorhamnetin	CPT1A	carnitine palmitoyltransferase 1A
								Isorhamnetin	CYP1A2	cytochrome P450 family 1 subfamily A member 2
								Isorhamnetin	DPP4	dipeptidyl peptidase 4
								Isorhamnetin	EDN1	endothelin 1
								Isorhamnetin	FABP4	fatty acid binding protein 4
								Isorhamnetin	GAA	alpha glucosidase
								Isorhamnetin	GPT	glutamic--pyruvic transaminase
								Isorhamnetin	GSK3B	glycogen synthase kinase 3 beta
								Isorhamnetin	HMOX1	heme oxygenase 1
								Isorhamnetin	ICAM1	intercellular adhesion molecule 1
								Isorhamnetin	IGF1R	insulin like growth factor 1 receptor
								Isorhamnetin	IL1B	interleukin 1 beta
								Isorhamnetin	IL6	interleukin 6
								Isorhamnetin	LPL	lipoprotein lipase
								Isorhamnetin	MAPK10	mitogen-activated protein kinase 10
								Isorhamnetin	MAPK8	mitogen-activated protein kinase 8
								Isorhamnetin	MAPK9	mitogen-activated protein kinase 9
								Isorhamnetin	MTOR	mechanistic target of rapamycin kinase
								Isorhamnetin	NFE2L2	NFE2 like bZIP transcription factor 2
								Isorhamnetin	NOS1	nitric oxide synthase 1
								Isorhamnetin	NOS2	nitric oxide synthase 2
								Isorhamnetin	NOS3	nitric oxide synthase 3
								Isorhamnetin	PARP1	poly(ADP-ribose) polymerase 1
								Isorhamnetin	PPARD	peroxisome proliferator activated receptor delta
								Isorhamnetin	PPARG	peroxisome proliferator activated receptor gamma
								Isorhamnetin	PPARGC1A	PPARG coactivator 1 alpha
								Isorhamnetin	PRKAA1	protein kinase AMP-activated catalytic subunit alpha 1
								Isorhamnetin	PRKCD	protein kinase C delta
								Isorhamnetin	PTGS2	prostaglandin-endoperoxide synthase 2
								Isorhamnetin	PTPN1	protein tyrosine phosphatase non-receptor type 1
								Isorhamnetin	RELA	RELA proto-oncogene, NF-kB subunit
								Isorhamnetin	SERPINE1	serpin family E member 1
								Isorhamnetin	SLC2A2	solute carrier family 2 member 2
								Isorhamnetin	TGFB1	transforming growth factor beta 1
								Isorhamnetin	TNF	tumor necrosis factor
								Esculetin	ACACA	acetyl-CoA carboxylase alpha
								Esculetin	AGTR2	angiotensin II receptor type 2
								Esculetin	AKT1	AKT serine/threonine kinase 1
								Esculetin	BAX	BCL2 associated X, apoptosis regulator
								Esculetin	BCL2	BCL2 apoptosis regulator
								Esculetin	BCL2L1	BCL2 like 1
								Esculetin	CASP3	caspase 3
								Esculetin	CASP7	caspase 7
								Esculetin	CASP8	caspase 8
								Esculetin	CAT	catalase
								Esculetin	CCL2	C-C motif chemokine ligand 2
								Esculetin	FABP4	fatty acid binding protein 4
								Esculetin	FAS	Fas cell surface death receptor
								Esculetin	FBP1	fructose-bisphosphatase 1
								Esculetin	GAA	alpha glucosidase
								Esculetin	GCK	glucokinase
								Esculetin	GPX1	glutathione peroxidase 1
								Esculetin	HMOX1	heme oxygenase 1
								Esculetin	IL1B	interleukin 1 beta
								Esculetin	IL6	interleukin 6
								Esculetin	MAPK1	mitogen-activated protein kinase 1
								Esculetin	MAPK14	mitogen-activated protein kinase 14
								Esculetin	MAPK3	mitogen-activated protein kinase 3
								Esculetin	MAPK8	mitogen-activated protein kinase 8
								Esculetin	MAPK9	mitogen-activated protein kinase 9
								Esculetin	NFE2L2	NFE2 like bZIP transcription factor 2
								Esculetin	NFKB1	nuclear factor kappa B subunit 1
								Esculetin	NOS2	nitric oxide synthase 2
								Esculetin	NOS3	nitric oxide synthase 3
								Esculetin	PARP1	poly(ADP-ribose) polymerase 1
								Esculetin	PPARA	peroxisome proliferator activated receptor alpha
								Esculetin	PPARG	peroxisome proliferator activated receptor gamma
								Esculetin	PRKAA1	protein kinase AMP-activated catalytic subunit alpha 1
								Esculetin	PTGS1	prostaglandin-endoperoxide synthase 1
								Esculetin	PTGS2	prostaglandin-endoperoxide synthase 2
								Esculetin	PTPN1	protein tyrosine phosphatase non-receptor type 1
								Esculetin	RELA	RELA proto-oncogene, NF-kB subunit
								Esculetin	SOD1	superoxide dismutase 1
								Esculetin	TGFB1	transforming growth factor beta 1
								Esculetin	TNF	tumor necrosis factor
								Esculetin	G6PC	glucose-6-phosphatase catalytic subunit 1
								Kaempferol-3-Glucuronide	AKT1	AKT serine/threonine kinase 1
								Kaempferol-3-Glucuronide	PTGS2	prostaglandin-endoperoxide synthase 2
								4-methylumbelliferone	ABCG2	ATP binding cassette subfamily G member 2 (Junior blood group)
								4-methylumbelliferone	ADIPOQ	adiponectin, C1Q and collagen domain containing
								4-methylumbelliferone	CAT	catalase
								4-methylumbelliferone	CCL2	C-C motif chemokine ligand 2
								4-methylumbelliferone	CYP2E1	cytochrome P450 family 2 subfamily E member 1
								4-methylumbelliferone	FABP4	fatty acid binding protein 4
								4-methylumbelliferone	FBN1	fibrillin 1
								4-methylumbelliferone	GPX1	glutathione peroxidase 1
								4-methylumbelliferone	GSTM1	glutathione S-transferase mu 1
								4-methylumbelliferone	HSD17B3	hydroxysteroid 17-beta dehydrogenase 3
								4-methylumbelliferone	IL1B	interleukin 1 beta
								4-methylumbelliferone	PPARG	peroxisome proliferator activated receptor gamma
								4-methylumbelliferone	PPARGC1A	PPARG coactivator 1 alpha
								4-methylumbelliferone	SLC2A4	solute carrier family 2 member 4
								4-methylumbelliferone	SOD1	superoxide dismutase 1
								4-methylumbelliferone	SOD2	superoxide dismutase 2
								4-methylumbelliferone	UGT1A1	UDP glucuronosyltransferase family 1 member A1
								4-methylumbelliferone	UGT1A6	UDP glucuronosyltransferase family 1 member A6
								Isorhamnetin-3 glu	AMY2A	amylase alpha 2A
								Isorhamnetin-3 glu	CAT	catalase
								Isorhamnetin-3 glu	DPP4	dipeptidyl peptidase 4
								Isorhamnetin-3 glu	GAA	alpha glucosidase
								Isorhamnetin-3 glu	GSK3B	glycogen synthase kinase 3 beta
								Isorhamnetin-3 glu	LEP	leptin
								Isorhamnetin-3 glu	MMP9	matrix metallopeptidase 9
								Isorhamnetin-3 glu	PPARG	peroxisome proliferator activated receptor gamma
								Isorhamnetin-3 glu	PRKAA1	protein kinase AMP-activated catalytic subunit alpha 1
								Isorhamnetin-3 glu	PRKAB1	protein kinase AMP-activated non-catalytic subunit beta 1
								Isorhamnetin-3 glu	PTPN1	protein tyrosine phosphatase non-receptor type 1
								Isorhamnetin-3 glu	SLC2A4	solute carrier family 2 member 4
								Isorhamnetin-3 glu	SREBF1	sterol regulatory element binding transcription factor 1
								Isorhamnetin-3 glu	TIMP1	TIMP metallopeptidase inhibitor 1
								Kaempferide	CYP1A2	cytochrome P450 family 1 subfamily A member 2
								Kaempferide	PTPN1	protein tyrosine phosphatase non-receptor type 1
								Kaempferide	SLC2A1	solute carrier family 2 member 1
								Kaempferide	SOD1	superoxide dismutase 1
								Kaempferide	VEGFA	vascular endothelial growth factor A
								Acacetin	ABCA1	ATP binding cassette subfamily A member 1
								Acacetin	ACACA	acetyl-CoA carboxylase alpha
								Acacetin	AKT2	AKT serine/threonine kinase 2
								Acacetin	ALDH2	aldehyde dehydrogenase 2 family member
								Acacetin	BAX	BCL2 associated X, apoptosis regulator
								Acacetin	BCL2	BCL2 apoptosis regulator
								Acacetin	CASP3	caspase 3
								Acacetin	CAT	catalase
								Acacetin	CCL2	C-C motif chemokine ligand 2
								Acacetin	CPT1A	carnitine palmitoyltransferase 1A
								Acacetin	CYP1A2	cytochrome P450 family 1 subfamily A member 2
								Acacetin	CYP2E1	cytochrome P450 family 2 subfamily E member 1
								Acacetin	DPP4	dipeptidyl peptidase 4
								Acacetin	EGFR	epidermal growth factor receptor
								Acacetin	FABP4	fatty acid binding protein 4
								Acacetin	GAA	alpha glucosidase
								Acacetin	HBA1	hemoglobin subunit alpha 1
								Acacetin	HMOX1	heme oxygenase 1
								Acacetin	IL1B	interleukin 1 beta
								Acacetin	IL6	interleukin 6
								Acacetin	IRS1	insulin receptor substrate 1
								Acacetin	LPL	lipoprotein lipase
								Acacetin	MAOB	monoamine oxidase B
								Acacetin	MAPK1	mitogen-activated protein kinase 1
								Acacetin	MAPK10	mitogen-activated protein kinase 10
								Acacetin	MAPK3	mitogen-activated protein kinase 3
								Acacetin	MAPK8	mitogen-activated protein kinase 8
								Acacetin	MAPK9	mitogen-activated protein kinase 9
								Acacetin	MTOR	mechanistic target of rapamycin kinase
								Acacetin	NFE2L2	NFE2 like bZIP transcription factor 2
								Acacetin	NR3C1	nuclear receptor subfamily 3 group C member 1
								Acacetin	PIK3R1	phosphoinositide-3-kinase regulatory subunit 1
								Acacetin	PPARA	peroxisome proliferator activated receptor alpha
								Acacetin	PPARG	peroxisome proliferator activated receptor gamma
								Acacetin	PRKAA1	protein kinase AMP-activated catalytic subunit alpha 1
								Acacetin	PTGS2	prostaglandin-endoperoxide synthase 2
								Acacetin	RELA	RELA proto-oncogene, NF-kB subunit
								Acacetin	SIRT1	sirtuin 1
								Acacetin	SOD1	superoxide dismutase 1
								Acacetin	SOD2	superoxide dismutase 2
								Acacetin	SREBF1	sterol regulatory element binding transcription factor 1
								Acacetin	TGFB1	transforming growth factor beta 1
								Acacetin	TNF	tumor necrosis factor
								Acacetin	UGT1A1	UDP glucuronosyltransferase family 1 member A1
								Acacetin	VEGFA	vascular endothelial growth factor A
								Naringenin	ABCG2	ATP binding cassette subfamily G member 2 (Junior blood group)
								Naringenin	ACACA	acetyl-CoA carboxylase alpha
								Naringenin	ADIPOQ	adiponectin, C1Q and collagen domain containing
								Naringenin	AHR	aryl hydrocarbon receptor
								Naringenin	AKT1	AKT serine/threonine kinase 1
								Naringenin	AKT2	AKT serine/threonine kinase 2
								Naringenin	AMY2A	amylase alpha 2A
								Naringenin	BAX	BCL2 associated X, apoptosis regulator
								Naringenin	BCL2	BCL2 apoptosis regulator
								Naringenin	BCL2L1	BCL2 like 1
								Naringenin	C3	complement C3
								Naringenin	CASP3	caspase 3
								Naringenin	CASP7	caspase 7
								Naringenin	CAT	catalase
								Naringenin	CCL2	C-C motif chemokine ligand 2
								Naringenin	CD36	CD36 molecule
								Naringenin	CFTR	CF transmembrane conductance regulator
								Naringenin	CNR1	cannabinoid receptor 1
								Naringenin	CPT1A	carnitine palmitoyltransferase 1A
								Naringenin	CYP1A2	cytochrome P450 family 1 subfamily A member 2
								Naringenin	CYP2E1	cytochrome P450 family 2 subfamily E member 1
								Naringenin	DGAT1	diacylglycerol O-acyltransferase 1
								Naringenin	DPP4	dipeptidyl peptidase 4
								Naringenin	DRD2	dopamine receptor D2
								Naringenin	EGFR	epidermal growth factor receptor
								Naringenin	FBP1	fructose-bisphosphatase 1
								Naringenin	FGF21	fibroblast growth factor 21
								Naringenin	G6PD	glucose-6-phosphate dehydrogenase
								Naringenin	GAA	alpha glucosidase
								Naringenin	GCK	glucokinase
								Naringenin	GPT	glutamic--pyruvic transaminase
								Naringenin	GPX1	glutathione peroxidase 1
								Naringenin	GPX3	glutathione peroxidase 3
								Naringenin	GSK3B	glycogen synthase kinase 3 beta
								Naringenin	HMGA1	high mobility group AT-hook 1
								Naringenin	HMGCR	3-hydroxy-3-methylglutaryl-CoA reductase
								Naringenin	HMOX1	heme oxygenase 1
								Naringenin	IL1B	interleukin 1 beta
								Naringenin	IL6	interleukin 6
								Naringenin	IRS1	insulin receptor substrate 1
								Naringenin	KCNU1	potassium calcium-activated channel subfamily U member 1
								Naringenin	LEPR	leptin receptor
								Naringenin	LMNA	lamin A/C
								Naringenin	LPL	lipoprotein lipase
								Naringenin	MAPK1	mitogen-activated protein kinase 1
								Naringenin	MAPK14	mitogen-activated protein kinase 14
								Naringenin	MAPK3	mitogen-activated protein kinase 3
								Naringenin	MAPK8	mitogen-activated protein kinase 8
								Naringenin	MAPK9	mitogen-activated protein kinase 9
								Naringenin	MMP9	matrix metallopeptidase 9
								Naringenin	MTTP	microsomal triglyceride transfer protein
								Naringenin	NFE2L2	NFE2 like bZIP transcription factor 2
								Naringenin	NFKB1	nuclear factor kappa B subunit 1
								Naringenin	NFKB2	nuclear factor kappa B subunit 2
								Naringenin	NOS2	nitric oxide synthase 2
								Naringenin	PARP1	poly(ADP-ribose) polymerase 1
								Naringenin	PCK1	phosphoenolpyruvate carboxykinase 1
								Naringenin	PDX1	pancreatic and duodenal homeobox 1
								Naringenin	PIK3R1	phosphoinositide-3-kinase regulatory subunit 1
								Naringenin	PPARA	peroxisome proliferator activated receptor alpha
								Naringenin	PPARG	peroxisome proliferator activated receptor gamma
								Naringenin	PPARGC1A	PPARG coactivator 1 alpha
								Naringenin	PRKAA1	protein kinase AMP-activated catalytic subunit alpha 1
								Naringenin	PRKCB	protein kinase C beta
								Naringenin	PTGS1	prostaglandin-endoperoxide synthase 1
								Naringenin	PTGS2	prostaglandin-endoperoxide synthase 2
								Naringenin	PTPN1	protein tyrosine phosphatase non-receptor type 1
								Naringenin	RELA	RELA proto-oncogene, NF-kB subunit
								Naringenin	FOXO1	forkhead box O1
								Naringenin	SCD	stearoyl-CoA desaturase
								Naringenin	SERPINE1	serpin family E member 1
								Naringenin	SHBG	sex hormone binding globulin
								Naringenin	SI	sucrase-isomaltase
								Naringenin	SIRT1	sirtuin 1
								Naringenin	SLC2A1	solute carrier family 2 member 1
								Naringenin	SLC2A4	solute carrier family 2 member 4
								Naringenin	SLC5A1	solute carrier family 5 member 1
								Naringenin	SOCS3	suppressor of cytokine signaling 3
								Naringenin	SOD1	superoxide dismutase 1
								Naringenin	SOD2	superoxide dismutase 2
								Naringenin	SREBF1	sterol regulatory element binding transcription factor 1
								Naringenin	TGFB1	transforming growth factor beta 1
								Naringenin	TNF	tumor necrosis factor
								Naringenin	UCP2	uncoupling protein 2
								Naringenin	UGT1A1	UDP glucuronosyltransferase family 1 member A1
								Naringenin	G6PC	glucose-6-phosphatase catalytic subunit 1
								Kaempferol 3-arabinoside	ADIPOQ	adiponectin, C1Q and collagen domain containing
								Kaempferol 3-arabinoside	FABP4	fatty acid binding protein 4
								Kaempferol 3-arabinoside	LEP	leptin
								Kaempferol 3-arabinoside	PRKAA1	protein kinase AMP-activated catalytic subunit alpha 1
								Kaempferol 3-arabinoside	SIRT1	sirtuin 1
								Kaempferol 3-arabinoside	SLC2A4	solute carrier family 2 member 4
								Kaempferol 3-arabinoside	SREBF1	sterol regulatory element binding transcription factor 1
								Formononetin	ABCC2	ATP binding cassette subfamily C member 2
								Formononetin	ACACA	acetyl-CoA carboxylase alpha
								Formononetin	ADIPOQ	adiponectin, C1Q and collagen domain containing
								Formononetin	AHR	aryl hydrocarbon receptor
								Formononetin	AKT1	AKT serine/threonine kinase 1
								Formononetin	AKT2	AKT serine/threonine kinase 2
								Formononetin	BAX	BCL2 associated X, apoptosis regulator
								Formononetin	BCL2	BCL2 apoptosis regulator
								Formononetin	CASP3	caspase 3
								Formononetin	CASP8	caspase 8
								Formononetin	CAT	catalase
								Formononetin	CPT1A	carnitine palmitoyltransferase 1A
								Formononetin	CYP1A2	cytochrome P450 family 1 subfamily A member 2
								Formononetin	FABP4	fatty acid binding protein 4
								Formononetin	GAA	alpha glucosidase
								Formononetin	GCK	glucokinase
								Formononetin	GSK3B	glycogen synthase kinase 3 beta
								Formononetin	HIF1A	hypoxia inducible factor 1 subunit alpha
								Formononetin	HMOX1	heme oxygenase 1
								Formononetin	ICAM1	intercellular adhesion molecule 1
								Formononetin	IL1B	interleukin 1 beta
								Formononetin	IRS2	insulin receptor substrate 2
								Formononetin	NFE2L2	NFE2 like bZIP transcription factor 2
								Formononetin	NOS3	nitric oxide synthase 3
								Formononetin	PDX1	pancreatic and duodenal homeobox 1
								Formononetin	PIK3R1	phosphoinositide-3-kinase regulatory subunit 1
								Formononetin	PPARA	peroxisome proliferator activated receptor alpha
								Formononetin	PPARG	peroxisome proliferator activated receptor gamma
								Formononetin	PPARGC1A	PPARG coactivator 1 alpha
								Formononetin	PRKAA1	protein kinase AMP-activated catalytic subunit alpha 1
								Formononetin	RELA	RELA proto-oncogene, NF-kB subunit
								Formononetin	RORA	RAR related orphan receptor A
								Formononetin	SIRT1	sirtuin 1
								Formononetin	SLC2A2	solute carrier family 2 member 2
								Formononetin	SLC2A4	solute carrier family 2 member 4
								Formononetin	SLC5A2	solute carrier family 5 member 2
								Formononetin	SOD1	superoxide dismutase 1
								Formononetin	SREBF1	sterol regulatory element binding transcription factor 1
								Formononetin	TNF	tumor necrosis factor
								Formononetin	UGT1A1	UDP glucuronosyltransferase family 1 member A1
								VITEXIN	ABCA1	ATP binding cassette subfamily A member 1
								VITEXIN	ACACA	acetyl-CoA carboxylase alpha
								VITEXIN	ADIPOQ	adiponectin, C1Q and collagen domain containing
								VITEXIN	AKT1	AKT serine/threonine kinase 1
								VITEXIN	AKT2	AKT serine/threonine kinase 2
								VITEXIN	AMY2A	amylase alpha 2A
								VITEXIN	BAX	BCL2 associated X, apoptosis regulator
								VITEXIN	BCL2	BCL2 apoptosis regulator
								VITEXIN	CASP3	caspase 3
								VITEXIN	CAT	catalase
								VITEXIN	CCL2	C-C motif chemokine ligand 2
								VITEXIN	CPT1A	carnitine palmitoyltransferase 1A
								VITEXIN	DPP4	dipeptidyl peptidase 4
								VITEXIN	DRD2	dopamine receptor D2
								VITEXIN	FABP4	fatty acid binding protein 4
								VITEXIN	GAA	alpha glucosidase
								VITEXIN	GPX1	glutathione peroxidase 1
								VITEXIN	HIF1A	hypoxia inducible factor 1 subunit alpha
								VITEXIN	HMOX1	heme oxygenase 1
								VITEXIN	IKBKB	inhibitor of nuclear factor kappa B kinase subunit beta
								VITEXIN	IL10	interleukin 10
								VITEXIN	IL1B	interleukin 1 beta
								VITEXIN	IL6	interleukin 6
								VITEXIN	IRS1	insulin receptor substrate 1
								VITEXIN	IRS2	insulin receptor substrate 2
								VITEXIN	LEPR	leptin receptor
								VITEXIN	MAPK1	mitogen-activated protein kinase 1
								VITEXIN	MAPK3	mitogen-activated protein kinase 3
								VITEXIN	MAPK8	mitogen-activated protein kinase 8
								VITEXIN	MAPK9	mitogen-activated protein kinase 9
								VITEXIN	MMP1	matrix metallopeptidase 1
								VITEXIN	MMP9	matrix metallopeptidase 9
								VITEXIN	MTOR	mechanistic target of rapamycin kinase
								VITEXIN	NFE2L2	NFE2 like bZIP transcription factor 2
								VITEXIN	NFKB1	nuclear factor kappa B subunit 1
								VITEXIN	NFKB2	nuclear factor kappa B subunit 2
								VITEXIN	PCK1	phosphoenolpyruvate carboxykinase 1
								VITEXIN	PIK3R1	phosphoinositide-3-kinase regulatory subunit 1
								VITEXIN	PPARA	peroxisome proliferator activated receptor alpha
								VITEXIN	PPARG	peroxisome proliferator activated receptor gamma
								VITEXIN	PRKAA1	protein kinase AMP-activated catalytic subunit alpha 1
								VITEXIN	PTGS1	prostaglandin-endoperoxide synthase 1
								VITEXIN	PTGS2	prostaglandin-endoperoxide synthase 2
								VITEXIN	PTPN1	protein tyrosine phosphatase non-receptor type 1
								VITEXIN	RELA	RELA proto-oncogene, NF-kB subunit
								VITEXIN	RELB	RELB proto-oncogene, NF-kB subunit
								VITEXIN	SIRT1	sirtuin 1
								VITEXIN	SLC2A2	solute carrier family 2 member 2
								VITEXIN	SLC2A4	solute carrier family 2 member 4
								VITEXIN	SOD1	superoxide dismutase 1
								VITEXIN	SOD2	superoxide dismutase 2
								VITEXIN	SREBF1	sterol regulatory element binding transcription factor 1
								VITEXIN	TNF	tumor necrosis factor
								VITEXIN	VEGFA	vascular endothelial growth factor A
								Baicalin	ABCC2	ATP binding cassette subfamily C member 2
								Baicalin	AHR	aryl hydrocarbon receptor
								Baicalin	AKT1	AKT serine/threonine kinase 1
								Baicalin	AKT2	AKT serine/threonine kinase 2
								Baicalin	BAX	BCL2 associated X, apoptosis regulator
								Baicalin	BCL2	BCL2 apoptosis regulator
								Baicalin	BECN1	beclin 1
								Baicalin	CASP3	caspase 3
								Baicalin	CASP8	caspase 8
								Baicalin	CAT	catalase
								Baicalin	CCL2	C-C motif chemokine ligand 2
								Baicalin	CPT1A	carnitine palmitoyltransferase 1A
								Baicalin	CYP1A2	cytochrome P450 family 1 subfamily A member 2
								Baicalin	CYP2E1	cytochrome P450 family 2 subfamily E member 1
								Baicalin	EGFR	epidermal growth factor receptor
								Baicalin	FABP4	fatty acid binding protein 4
								Baicalin	FOXO1	forkhead box O1
								Baicalin	GPT	glutamic--pyruvic transaminase
								Baicalin	GSK3B	glycogen synthase kinase 3 beta
								Baicalin	HIF1A	hypoxia inducible factor 1 subunit alpha
								Baicalin	HMOX1	heme oxygenase 1
								Baicalin	HNF1A	HNF1 homeobox A
								Baicalin	HNF4A	hepatocyte nuclear factor 4 alpha
								Baicalin	IGF2	insulin like growth factor 2
								Baicalin	IL1B	interleukin 1 beta
								Baicalin	IL6	interleukin 6
								Baicalin	INSR	insulin receptor
								Baicalin	IRS1	insulin receptor substrate 1
								Baicalin	MAPK1	mitogen-activated protein kinase 1
								Baicalin	MAPK8	mitogen-activated protein kinase 8
								Baicalin	NOS1	nitric oxide synthase 1
								Baicalin	NOS2	nitric oxide synthase 2
								Baicalin	NOS3	nitric oxide synthase 3
								Baicalin	PCK1	phosphoenolpyruvate carboxykinase 1
								Baicalin	PIK3R1	phosphoinositide-3-kinase regulatory subunit 1
								Baicalin	PPARA	peroxisome proliferator activated receptor alpha
								Baicalin	PPARG	peroxisome proliferator activated receptor gamma
								Baicalin	PPARGC1A	PPARG coactivator 1 alpha
								Baicalin	PRKAA1	protein kinase AMP-activated catalytic subunit alpha 1
								Baicalin	PTGS2	prostaglandin-endoperoxide synthase 2
								Baicalin	RELA	RELA proto-oncogene, NF-kB subunit
								Baicalin	REN	renin
								Baicalin	SLC2A1	solute carrier family 2 member 1
								Baicalin	SLC2A4	solute carrier family 2 member 4
								Baicalin	SOD1	superoxide dismutase 1
								Baicalin	SOD2	superoxide dismutase 2
								Baicalin	SREBF1	sterol regulatory element binding transcription factor 1
								Baicalin	TGFB1	transforming growth factor beta 1
								Baicalin	TNF	tumor necrosis factor
								Baicalin	VEGFA	vascular endothelial growth factor A
								Baicalin	G6PC	glucose-6-phosphatase catalytic subunit 1
								Quercetin-3-Arabinoside	AMY2A	amylase alpha 2A
								Quercetin-3-Arabinoside	GAA	alpha glucosidase
								P-AMINOBENZOIC ACID	ABCA1	ATP binding cassette subfamily A member 1
								P-AMINOBENZOIC ACID	ADAMTS9	ADAM metallopeptidase with thrombospondin type 1 motif 9
								P-AMINOBENZOIC ACID	ADIPOQ	adiponectin, C1Q and collagen domain containing
								P-AMINOBENZOIC ACID	AOC3	amine oxidase copper containing 3
								P-AMINOBENZOIC ACID	AVP	arginine vasopressin
								P-AMINOBENZOIC ACID	BAX	BCL2 associated X, apoptosis regulator
								P-AMINOBENZOIC ACID	BCL2	BCL2 apoptosis regulator
								P-AMINOBENZOIC ACID	BCL2L1	BCL2 like 1
								P-AMINOBENZOIC ACID	CFTR	CF transmembrane conductance regulator
								P-AMINOBENZOIC ACID	CNTF	ciliary neurotrophic factor
								P-AMINOBENZOIC ACID	CYP1A2	cytochrome P450 family 1 subfamily A member 2
								P-AMINOBENZOIC ACID	HCAR2	hydroxycarboxylic acid receptor 2
								P-AMINOBENZOIC ACID	IKBKB	inhibitor of nuclear factor kappa B kinase subunit beta
								P-AMINOBENZOIC ACID	IL1B	interleukin 1 beta
								P-AMINOBENZOIC ACID	IL6	interleukin 6
								P-AMINOBENZOIC ACID	INS	insulin
								P-AMINOBENZOIC ACID	KCNMB1	potassium calcium-activated channel subfamily M regulatory beta subunit 1
								P-AMINOBENZOIC ACID	MAOB	monoamine oxidase B
								P-AMINOBENZOIC ACID	MAPK9	mitogen-activated protein kinase 9
								P-AMINOBENZOIC ACID	METRNL	meteorin like, glial cell differentiation regulator
								P-AMINOBENZOIC ACID	NFKB1	nuclear factor kappa B subunit 1
								P-AMINOBENZOIC ACID	NR1D1	nuclear receptor subfamily 1 group D member 1
								P-AMINOBENZOIC ACID	NR1H4	nuclear receptor subfamily 1 group H member 4
								P-AMINOBENZOIC ACID	PLAT	plasminogen activator, tissue type
								P-AMINOBENZOIC ACID	PPARA	peroxisome proliferator activated receptor alpha
								P-AMINOBENZOIC ACID	PPARG	peroxisome proliferator activated receptor gamma
								P-AMINOBENZOIC ACID	PTGS1	prostaglandin-endoperoxide synthase 1
								P-AMINOBENZOIC ACID	PTGS2	prostaglandin-endoperoxide synthase 2
								P-AMINOBENZOIC ACID	SIRT1	sirtuin 1
								P-AMINOBENZOIC ACID	SRC	SRC proto-oncogene, non-receptor tyrosine kinase
								P-AMINOBENZOIC ACID	THBD	thrombomodulin
								P-AMINOBENZOIC ACID	TNF	tumor necrosis factor
								Rhamnetin	AMY2A	amylase alpha 2A
								Rhamnetin	GAA	alpha glucosidase
								Rhamnetin	IL10	interleukin 10
								Rhamnetin	IL1B	interleukin 1 beta
								Rhamnetin	IL6	interleukin 6
								Rhamnetin	MAPK1	mitogen-activated protein kinase 1
								Rhamnetin	MAPK3	mitogen-activated protein kinase 3
								Rhamnetin	MAPK8	mitogen-activated protein kinase 8
								Rhamnetin	MAPK9	mitogen-activated protein kinase 9
								Rhamnetin	PPARG	peroxisome proliferator activated receptor gamma
								Rhamnetin	PTGS2	prostaglandin-endoperoxide synthase 2
								Rhamnetin	SOD1	superoxide dismutase 1
								Rhamnetin	TNF	tumor necrosis factor
								Isoorientin	AKT1	AKT serine/threonine kinase 1
								Isoorientin	AKT2	AKT serine/threonine kinase 2
								Isoorientin	AMY2A	amylase alpha 2A
								Isoorientin	BCL2	BCL2 apoptosis regulator
								Isoorientin	FABP4	fatty acid binding protein 4
								Isoorientin	GAA	alpha glucosidase
								Isoorientin	GSK3B	glycogen synthase kinase 3 beta
								Isoorientin	HMOX1	heme oxygenase 1
								Isoorientin	IL1B	interleukin 1 beta
								Isoorientin	IL6	interleukin 6
								Isoorientin	INSR	insulin receptor
								Isoorientin	IRS1	insulin receptor substrate 1
								Isoorientin	IRS2	insulin receptor substrate 2
								Isoorientin	LPL	lipoprotein lipase
								Isoorientin	MAPK1	mitogen-activated protein kinase 1
								Isoorientin	MAPK3	mitogen-activated protein kinase 3
								Isoorientin	NFE2L2	NFE2 like bZIP transcription factor 2
								Isoorientin	PIK3R1	phosphoinositide-3-kinase regulatory subunit 1
								Isoorientin	PPARA	peroxisome proliferator activated receptor alpha
								Isoorientin	PPARG	peroxisome proliferator activated receptor gamma
								Isoorientin	PRKAA1	protein kinase AMP-activated catalytic subunit alpha 1
								Isoorientin	PRKAA2	protein kinase AMP-activated catalytic subunit alpha 2
								Isoorientin	PTGS2	prostaglandin-endoperoxide synthase 2
								Isoorientin	PTPN1	protein tyrosine phosphatase non-receptor type 1
								Isoorientin	RELA	RELA proto-oncogene, NF-kB subunit
								Isoorientin	SLC2A1	solute carrier family 2 member 1
								Isoorientin	SLC2A4	solute carrier family 2 member 4
								Isoorientin	SREBF1	sterol regulatory element binding transcription factor 1
								Isoorientin	TGFB1	transforming growth factor beta 1
								Isoorientin	TNF	tumor necrosis factor
								Cyanidin-3-glu	ABCA1	ATP binding cassette subfamily A member 1
								Cyanidin-3-glu	ACACA	acetyl-CoA carboxylase alpha
								Cyanidin-3-glu	ADIPOQ	adiponectin, C1Q and collagen domain containing
								Cyanidin-3-glu	AHR	aryl hydrocarbon receptor
								Cyanidin-3-glu	AKT1	AKT serine/threonine kinase 1
								Cyanidin-3-glu	AKT2	AKT serine/threonine kinase 2
								Cyanidin-3-glu	AMY2A	amylase alpha 2A
								Cyanidin-3-glu	BAX	BCL2 associated X, apoptosis regulator
								Cyanidin-3-glu	BCL2	BCL2 apoptosis regulator
								Cyanidin-3-glu	CASP3	caspase 3
								Cyanidin-3-glu	CASP8	caspase 8
								Cyanidin-3-glu	CAT	catalase
								Cyanidin-3-glu	CCL2	C-C motif chemokine ligand 2
								Cyanidin-3-glu	CD38	CD38 molecule
								Cyanidin-3-glu	CPT1A	carnitine palmitoyltransferase 1A
								Cyanidin-3-glu	DPP4	dipeptidyl peptidase 4
								Cyanidin-3-glu	FAS	Fas cell surface death receptor
								Cyanidin-3-glu	GAA	alpha glucosidase
								Cyanidin-3-glu	GSK3B	glycogen synthase kinase 3 beta
								Cyanidin-3-glu	HMOX1	heme oxygenase 1
								Cyanidin-3-glu	ICAM1	intercellular adhesion molecule 1
								Cyanidin-3-glu	IL1B	interleukin 1 beta
								Cyanidin-3-glu	IL6	interleukin 6
								Cyanidin-3-glu	INSR	insulin receptor
								Cyanidin-3-glu	MAPK1	mitogen-activated protein kinase 1
								Cyanidin-3-glu	MAPK3	mitogen-activated protein kinase 3
								Cyanidin-3-glu	MAPK8	mitogen-activated protein kinase 8
								Cyanidin-3-glu	MAPK9	mitogen-activated protein kinase 9
								Cyanidin-3-glu	MGAM	maltase-glucoamylase
								Cyanidin-3-glu	MTOR	mechanistic target of rapamycin kinase
								Cyanidin-3-glu	NFE2L2	NFE2 like bZIP transcription factor 2
								Cyanidin-3-glu	NFKB1	nuclear factor kappa B subunit 1
								Cyanidin-3-glu	NFKB2	nuclear factor kappa B subunit 2
								Cyanidin-3-glu	NOS3	nitric oxide synthase 3
								Cyanidin-3-glu	PARP1	poly(ADP-ribose) polymerase 1
								Cyanidin-3-glu	PDK4	pyruvate dehydrogenase kinase 4
								Cyanidin-3-glu	PIK3R1	phosphoinositide-3-kinase regulatory subunit 1
								Cyanidin-3-glu	PPARA	peroxisome proliferator activated receptor alpha
								Cyanidin-3-glu	PPARG	peroxisome proliferator activated receptor gamma
								Cyanidin-3-glu	PPARGC1A	PPARG coactivator 1 alpha
								Cyanidin-3-glu	PRKAA1	protein kinase AMP-activated catalytic subunit alpha 1
								Cyanidin-3-glu	PRKAA2	protein kinase AMP-activated catalytic subunit alpha 2
								Cyanidin-3-glu	RELA	RELA proto-oncogene, NF-kB subunit
								Cyanidin-3-glu	SI	sucrase-isomaltase
								Cyanidin-3-glu	SIRT1	sirtuin 1
								Cyanidin-3-glu	SLC2A1	solute carrier family 2 member 1
								Cyanidin-3-glu	SLC2A4	solute carrier family 2 member 4
								Cyanidin-3-glu	SOD1	superoxide dismutase 1
								Cyanidin-3-glu	SOD2	superoxide dismutase 2
								Cyanidin-3-glu	TGFB1	transforming growth factor beta 1
								Cyanidin-3-glu	TNF	tumor necrosis factor
								Cyanidin-3-glu	UCP2	uncoupling protein 2
								Cyanidin-3-glu	UCP3	uncoupling protein 3
								Cyanidin-3-glu	VEGFA	vascular endothelial growth factor A
								Diosmetin 7-O-rutinoside	AHR	aryl hydrocarbon receptor
								Diosmetin 7-O-rutinoside	AMY2A	amylase alpha 2A
								Diosmetin 7-O-rutinoside	BAD	BCL2 associated agonist of cell death
								Diosmetin 7-O-rutinoside	BAX	BCL2 associated X, apoptosis regulator
								Diosmetin 7-O-rutinoside	BCL2	BCL2 apoptosis regulator
								Diosmetin 7-O-rutinoside	CASP3	caspase 3
								Diosmetin 7-O-rutinoside	CASP7	caspase 7
								Diosmetin 7-O-rutinoside	CAT	catalase
								Diosmetin 7-O-rutinoside	CYP2E1	cytochrome P450 family 2 subfamily E member 1
								Diosmetin 7-O-rutinoside	FBP1	fructose-bisphosphatase 1
								Diosmetin 7-O-rutinoside	GAA	alpha glucosidase
								Diosmetin 7-O-rutinoside	GCK	glucokinase
								Diosmetin 7-O-rutinoside	GSK3B	glycogen synthase kinase 3 beta
								Diosmetin 7-O-rutinoside	IL1B	interleukin 1 beta
								Diosmetin 7-O-rutinoside	IL6	interleukin 6
								Diosmetin 7-O-rutinoside	LPL	lipoprotein lipase
								Diosmetin 7-O-rutinoside	MKI67	marker of proliferation Ki-67
								Diosmetin 7-O-rutinoside	NOS2	nitric oxide synthase 2
								Diosmetin 7-O-rutinoside	NR3C1	nuclear receptor subfamily 3 group C member 1
								Diosmetin 7-O-rutinoside	PARP1	poly(ADP-ribose) polymerase 1
								Diosmetin 7-O-rutinoside	PCK1	phosphoenolpyruvate carboxykinase 1
								Diosmetin 7-O-rutinoside	PTGS2	prostaglandin-endoperoxide synthase 2
								Diosmetin 7-O-rutinoside	RELA	RELA proto-oncogene, NF-kB subunit
								Diosmetin 7-O-rutinoside	SLC2A4	solute carrier family 2 member 4
								Diosmetin 7-O-rutinoside	SOD1	superoxide dismutase 1
								Diosmetin 7-O-rutinoside	SOD2	superoxide dismutase 2
								Diosmetin 7-O-rutinoside	TNF	tumor necrosis factor
								Diosmetin 7-O-rutinoside	G6PC	glucose-6-phosphatase catalytic subunit 1
								Scopoletin	ACACA	acetyl-CoA carboxylase alpha
								Scopoletin	ADIPOQ	adiponectin, C1Q and collagen domain containing
								Scopoletin	AKT1	AKT serine/threonine kinase 1
								Scopoletin	AKT2	AKT serine/threonine kinase 2
								Scopoletin	AMY2A	amylase alpha 2A
								Scopoletin	CASP3	caspase 3
								Scopoletin	CAT	catalase
								Scopoletin	CCL2	C-C motif chemokine ligand 2
								Scopoletin	CPT1A	carnitine palmitoyltransferase 1A
								Scopoletin	FABP4	fatty acid binding protein 4
								Scopoletin	GAA	alpha glucosidase
								Scopoletin	GPT	glutamic--pyruvic transaminase
								Scopoletin	GPX1	glutathione peroxidase 1
								Scopoletin	HMOX1	heme oxygenase 1
								Scopoletin	IL10	interleukin 10
								Scopoletin	IL1A	interleukin 1 alpha
								Scopoletin	IL6	interleukin 6
								Scopoletin	IRS1	insulin receptor substrate 1
								Scopoletin	LPL	lipoprotein lipase
								Scopoletin	NFE2L2	NFE2 like bZIP transcription factor 2
								Scopoletin	PIK3R1	phosphoinositide-3-kinase regulatory subunit 1
								Scopoletin	PPARA	peroxisome proliferator activated receptor alpha
								Scopoletin	PPARG	peroxisome proliferator activated receptor gamma
								Scopoletin	PPP2CA	protein phosphatase 2 catalytic subunit alpha
								Scopoletin	PRKAA1	protein kinase AMP-activated catalytic subunit alpha 1
								Scopoletin	PRKAA2	protein kinase AMP-activated catalytic subunit alpha 2
								Scopoletin	PRKCB	protein kinase C beta
								Scopoletin	PRKCI	protein kinase C iota
								Scopoletin	PRKCZ	protein kinase C zeta
								Scopoletin	PTPN1	protein tyrosine phosphatase non-receptor type 1
								Scopoletin	RELA	RELA proto-oncogene, NF-kB subunit
								Scopoletin	SLC2A2	solute carrier family 2 member 2
								Scopoletin	SLC2A4	solute carrier family 2 member 4
								Scopoletin	SREBF1	sterol regulatory element binding transcription factor 1
								Scopoletin	TNF	tumor necrosis factor
								Scopoletin	UGT1A1	UDP glucuronosyltransferase family 1 member A1
								Scopoletin	UGT1A6	UDP glucuronosyltransferase family 1 member A6
								Scopoletin	G6PC	glucose-6-phosphatase catalytic subunit 1
								eriodictyol	ACACA	acetyl-CoA carboxylase alpha
								eriodictyol	AKT1	AKT serine/threonine kinase 1
								eriodictyol	AKT2	AKT serine/threonine kinase 2
								eriodictyol	AMY2A	amylase alpha 2A
								eriodictyol	BAX	BCL2 associated X, apoptosis regulator
								eriodictyol	BCL2	BCL2 apoptosis regulator
								eriodictyol	CASP3	caspase 3
								eriodictyol	CAT	catalase
								eriodictyol	CCL2	C-C motif chemokine ligand 2
								eriodictyol	CD36	CD36 molecule
								eriodictyol	CNR1	cannabinoid receptor 1
								eriodictyol	CPT1A	carnitine palmitoyltransferase 1A
								eriodictyol	DPP4	dipeptidyl peptidase 4
								eriodictyol	DRD2	dopamine receptor D2
								eriodictyol	GAA	alpha glucosidase
								eriodictyol	GCK	glucokinase
								eriodictyol	GLP1R	glucagon like peptide 1 receptor
								eriodictyol	GPT	glutamic--pyruvic transaminase
								eriodictyol	GSTP1	glutathione S-transferase pi 1
								eriodictyol	HMGCR	3-hydroxy-3-methylglutaryl-CoA reductase
								eriodictyol	HMOX1	heme oxygenase 1
								eriodictyol	HSD3B1	hydroxy-delta-5-steroid dehydrogenase, 3 beta- and steroid delta-isomerase 1
								eriodictyol	ICAM1	intercellular adhesion molecule 1
								eriodictyol	IL10	interleukin 10
								eriodictyol	IL1B	interleukin 1 beta
								eriodictyol	IL6	interleukin 6
								eriodictyol	IRS2	insulin receptor substrate 2
								eriodictyol	LEP	leptin
								eriodictyol	LPL	lipoprotein lipase
								eriodictyol	MAPK8	mitogen-activated protein kinase 8
								eriodictyol	MTTP	microsomal triglyceride transfer protein
								eriodictyol	NFE2L2	NFE2 like bZIP transcription factor 2
								eriodictyol	PCK1	phosphoenolpyruvate carboxykinase 1
								eriodictyol	PIK3R1	phosphoinositide-3-kinase regulatory subunit 1
								eriodictyol	PPARA	peroxisome proliferator activated receptor alpha
								eriodictyol	PPARG	peroxisome proliferator activated receptor gamma
								eriodictyol	PTGS2	prostaglandin-endoperoxide synthase 2
								eriodictyol	RELA	RELA proto-oncogene, NF-kB subunit
								eriodictyol	SCD	stearoyl-CoA desaturase
								eriodictyol	SERPINE1	serpin family E member 1
								eriodictyol	SOD1	superoxide dismutase 1
								eriodictyol	SOD2	superoxide dismutase 2
								eriodictyol	SREBF1	sterol regulatory element binding transcription factor 1
								eriodictyol	TNF	tumor necrosis factor
								eriodictyol	VEGFA	vascular endothelial growth factor A
								eriodictyol	G6PC	glucose-6-phosphatase catalytic subunit 1
								sinapaldehyde	PTGS1	prostaglandin-endoperoxide synthase 1
								sinapaldehyde	PTGS2	prostaglandin-endoperoxide synthase 2
								linarin	NOS3	nitric oxide synthase 3
								linarin	PRKAA1	protein kinase AMP-activated catalytic subunit alpha 1
								linarin	PRKAA2	protein kinase AMP-activated catalytic subunit alpha 2
								linarin	PCK1	phosphoenolpyruvate carboxykinase 1
								linarin	ACACA	acetyl-CoA carboxylase alpha
								Pyridoxamine	ADIPOQ	adiponectin, C1Q and collagen domain containing
								Pyridoxamine	AGER	advanced glycosylation end-product specific receptor
								Pyridoxamine	AMY2A	amylase alpha 2A
								Pyridoxamine	CCL2	C-C motif chemokine ligand 2
								Pyridoxamine	CD36	CD36 molecule
								Pyridoxamine	GAA	alpha glucosidase
								Pyridoxamine	IL1B	interleukin 1 beta
								Pyridoxamine	LPL	lipoprotein lipase
								Pyridoxamine	MAPK1	mitogen-activated protein kinase 1
								Pyridoxamine	MAPK3	mitogen-activated protein kinase 3
								Pyridoxamine	MAPK8	mitogen-activated protein kinase 8
								Pyridoxamine	MGAM	maltase-glucoamylase
								Pyridoxamine	NFE2L2	NFE2 like bZIP transcription factor 2
								Pyridoxamine	PTGS1	prostaglandin-endoperoxide synthase 1
								Pyridoxamine	PTGS2	prostaglandin-endoperoxide synthase 2
								Pyridoxamine	RELA	RELA proto-oncogene, NF-kB subunit
								Pyridoxamine	SOD2	superoxide dismutase 2
								Pyridoxamine	SREBF1	sterol regulatory element binding transcription factor 1
								Pyridoxamine	TGFB1	transforming growth factor beta 1
								Pyridoxamine	TNF	tumor necrosis factor
								Resveratrol	ABCA1	ATP binding cassette subfamily A member 1
								Resveratrol	ABCC2	ATP binding cassette subfamily C member 2
								Resveratrol	ABCC8	ATP binding cassette subfamily C member 8
								Resveratrol	ABCC9	ATP binding cassette subfamily C member 9
								Resveratrol	ABCG2	ATP binding cassette subfamily G member 2 (Junior blood group)
								Resveratrol	ACACA	acetyl-CoA carboxylase alpha
								Resveratrol	ACACB	acetyl-CoA carboxylase beta
								Resveratrol	ACOT2	acyl-CoA thioesterase 2
								Resveratrol	ACSL4	acyl-CoA synthetase long chain family member 4
								Resveratrol	ADIPOQ	adiponectin, C1Q and collagen domain containing
								Resveratrol	ADORA1	adenosine A1 receptor
								Resveratrol	ADRA2A	adrenoceptor alpha 2A
								Resveratrol	ADRB2	adrenoceptor beta 2
								Resveratrol	ADRB3	adrenoceptor beta 3
								Resveratrol	AGER	advanced glycosylation end-product specific receptor
								Resveratrol	AHR	aryl hydrocarbon receptor
								Resveratrol	AKT1	AKT serine/threonine kinase 1
								Resveratrol	AKT2	AKT serine/threonine kinase 2
								Resveratrol	ALDH2	aldehyde dehydrogenase 2 family member
								Resveratrol	APLN	apelin
								Resveratrol	AR	androgen receptor
								Resveratrol	ARG1	arginase 1
								Resveratrol	ARRB2	arrestin beta 2
								Resveratrol	ATF3	activating transcription factor 3
								Resveratrol	ATM	ATM serine/threonine kinase
								Resveratrol	ATP2A2	ATPase sarcoplasmic/endoplasmic reticulum Ca2+ transporting 2
								Resveratrol	ATP2A3	ATPase sarcoplasmic/endoplasmic reticulum Ca2+ transporting 3
								Resveratrol	ATP5F1B	ATP synthase F1 subunit beta
								Resveratrol	AUTS2	activator of transcription and developmental regulator AUTS2
								Resveratrol	BAD	BCL2 associated agonist of cell death
								Resveratrol	BAX	BCL2 associated X, apoptosis regulator
								Resveratrol	BCL2	BCL2 apoptosis regulator
								Resveratrol	BCL2L1	BCL2 like 1
								Resveratrol	BCL2L11	BCL2 like 11
								Resveratrol	BECN1	beclin 1
								Resveratrol	BHMT	betaine--homocysteine S-methyltransferase
								Resveratrol	BRAF	B-Raf proto-oncogene, serine/threonine kinase
								Resveratrol	BSCL2	BSCL2 lipid droplet biogenesis associated, seipin
								Resveratrol	C3	complement C3
								Resveratrol	CALCA	calcitonin related polypeptide alpha
								Resveratrol	CALCR	calcitonin receptor
								Resveratrol	CASP1	caspase 1
								Resveratrol	CASP12	caspase 12 (gene/pseudogene)
								Resveratrol	CASP3	caspase 3
								Resveratrol	CASP7	caspase 7
								Resveratrol	CASP8	caspase 8
								Resveratrol	CAT	catalase
								Resveratrol	CCKAR	cholecystokinin A receptor
								Resveratrol	CCKBR	cholecystokinin B receptor
								Resveratrol	CCL2	C-C motif chemokine ligand 2
								Resveratrol	CCN2	cellular communication network factor 2
								Resveratrol	CCND2	cyclin D2
								Resveratrol	CCR5	C-C motif chemokine receptor 5
								Resveratrol	CD163	CD163 molecule
								Resveratrol	CD36	CD36 molecule
								Resveratrol	CD38	CD38 molecule
								Resveratrol	CD40	CD40 molecule
								Resveratrol	CD68	CD68 molecule
								Resveratrol	CDKAL1	CDK5 regulatory subunit associated protein 1 like 1
								Resveratrol	CDKN2B	cyclin dependent kinase inhibitor 2B
								Resveratrol	CEL	carboxyl ester lipase
								Resveratrol	CFTR	CF transmembrane conductance regulator
								Resveratrol	CISD2	CDGSH iron sulfur domain 2
								Resveratrol	COL3A1	collagen type III alpha 1 chain
								Resveratrol	COQ2	coenzyme Q2, polyprenyltransferase
								Resveratrol	CPE	carboxypeptidase E
								Resveratrol	CPT1A	carnitine palmitoyltransferase 1A
								Resveratrol	CRTC2	CREB regulated transcription coactivator 2
								Resveratrol	CTF1	cardiotrophin 1
								Resveratrol	CYBA	cytochrome b-245 alpha chain
								Resveratrol	CYP11A1	cytochrome P450 family 11 subfamily A member 1
								Resveratrol	CYP1A2	cytochrome P450 family 1 subfamily A member 2
								Resveratrol	CYP2E1	cytochrome P450 family 2 subfamily E member 1
								Resveratrol	DAG1	dystroglycan 1
								Resveratrol	DCX	doublecortin
								Resveratrol	DNM1L	dynamin 1 like
								Resveratrol	DNMT1	DNA methyltransferase 1
								Resveratrol	DPP4	dipeptidyl peptidase 4
								Resveratrol	ECE1	endothelin converting enzyme 1
								Resveratrol	EDN1	endothelin 1
								Resveratrol	EGFR	epidermal growth factor receptor
								Resveratrol	ENPP1	ectonucleotide pyrophosphatase/phosphodiesterase 1
								Resveratrol	ESRRA	estrogen related receptor alpha
								Resveratrol	ESRRG	estrogen related receptor gamma
								Resveratrol	ETS1	ETS proto-oncogene 1, transcription factor
								Resveratrol	FABP4	fatty acid binding protein 4
								Resveratrol	FAS	Fas cell surface death receptor
								Resveratrol	FBN1	fibrillin 1
								Resveratrol	FBP1	fructose-bisphosphatase 1
								Resveratrol	FGF21	fibroblast growth factor 21
								Resveratrol	FGFR1	fibroblast growth factor receptor 1
								Resveratrol	FIS1	fission, mitochondrial 1
								Resveratrol	FOXM1	forkhead box M1
								Resveratrol	FOXO1	forkhead box O1
								Resveratrol	G6PD	glucose-6-phosphate dehydrogenase
								Resveratrol	GAA	alpha glucosidase
								Resveratrol	GCK	glucokinase
								Resveratrol	GH1	growth hormone 1
								Resveratrol	GJA1	gap junction protein alpha 1
								Resveratrol	GNAS	GNAS complex locus
								Resveratrol	GPD1	glycerol-3-phosphate dehydrogenase 1
								Resveratrol	GPD2	glycerol-3-phosphate dehydrogenase 2
								Resveratrol	GPT	glutamic--pyruvic transaminase
								Resveratrol	GPX1	glutathione peroxidase 1
								Resveratrol	GPX3	glutathione peroxidase 3
								Resveratrol	GSK3B	glycogen synthase kinase 3 beta
								Resveratrol	GSTM1	glutathione S-transferase mu 1
								Resveratrol	GSTP1	glutathione S-transferase pi 1
								Resveratrol	HAMP	hepcidin antimicrobial peptide
								Resveratrol	HBA1	hemoglobin subunit alpha 1
								Resveratrol	HDAC1	histone deacetylase 1
								Resveratrol	HIF1A	hypoxia inducible factor 1 subunit alpha
								Resveratrol	HK1	hexokinase 1
								Resveratrol	HMGCR	3-hydroxy-3-methylglutaryl-CoA reductase
								Resveratrol	HMOX1	heme oxygenase 1
								Resveratrol	HNF1A	HNF1 homeobox A
								Resveratrol	HNF1B	HNF1 homeobox B
								Resveratrol	HNF4A	hepatocyte nuclear factor 4 alpha
								Resveratrol	HP	haptoglobin
								Resveratrol	HPX	hemopexin
								Resveratrol	HSD11B1	hydroxysteroid 11-beta dehydrogenase 1
								Resveratrol	HSD3B1	hydroxy-delta-5-steroid dehydrogenase, 3 beta- and steroid delta-isomerase 1
								Resveratrol	HSPD1	heat shock protein family D (Hsp60) member 1
								Resveratrol	IAPP	islet amyloid polypeptide
								Resveratrol	ICAM1	intercellular adhesion molecule 1
								Resveratrol	ID1	inhibitor of DNA binding 1, HLH protein
								Resveratrol	IDE	insulin degrading enzyme
								Resveratrol	IFNB1	interferon beta 1
								Resveratrol	IGF1	insulin like growth factor 1
								Resveratrol	IGF1R	insulin like growth factor 1 receptor
								Resveratrol	IGF2	insulin like growth factor 2
								Resveratrol	IGF2BP2	insulin like growth factor 2 mRNA binding protein 2
								Resveratrol	IGFBP2	insulin like growth factor binding protein 2
								Resveratrol	IKBKB	inhibitor of nuclear factor kappa B kinase subunit beta
								Resveratrol	IL10	interleukin 10
								Resveratrol	IL18	interleukin 18
								Resveratrol	IL1A	interleukin 1 alpha
								Resveratrol	IL1B	interleukin 1 beta
								Resveratrol	IL6	interleukin 6
								Resveratrol	IL7R	interleukin 7 receptor
								Resveratrol	INS	insulin
								Resveratrol	INSR	insulin receptor
								Resveratrol	IRS1	insulin receptor substrate 1
								Resveratrol	IRS2	insulin receptor substrate 2
								Resveratrol	ITGA1	integrin subunit alpha 1
								Resveratrol	ITGAM	integrin subunit alpha M
								Resveratrol	KCNJ11	potassium inwardly rectifying channel subfamily J member 11
								Resveratrol	KL	klotho
								Resveratrol	KLF11	Kruppel like factor 11
								Resveratrol	LEP	leptin
								Resveratrol	LEPR	leptin receptor
								Resveratrol	LMNA	lamin A/C
								Resveratrol	LPL	lipoprotein lipase
								Resveratrol	MADD	MAP kinase activating death domain
								Resveratrol	MAOB	monoamine oxidase B
								Resveratrol	MAP1LC3A	microtubule associated protein 1 light chain 3 alpha
								Resveratrol	MAPK1	mitogen-activated protein kinase 1
								Resveratrol	MAPK14	mitogen-activated protein kinase 14
								Resveratrol	MAPK3	mitogen-activated protein kinase 3
								Resveratrol	MAPK8	mitogen-activated protein kinase 8
								Resveratrol	MAPK9	mitogen-activated protein kinase 9
								Resveratrol	METAP2	methionyl aminopeptidase 2
								Resveratrol	METRNL	meteorin like, glial cell differentiation regulator
								Resveratrol	MFN2	mitofusin 2
								Resveratrol	MIF	macrophage migration inhibitory factor
								Resveratrol	MKI67	marker of proliferation Ki-67
								Resveratrol	MMP1	matrix metallopeptidase 1
								Resveratrol	MMP3	matrix metallopeptidase 3
								Resveratrol	MMP9	matrix metallopeptidase 9
								Resveratrol	MPST	mercaptopyruvate sulfurtransferase
								Resveratrol	MRC1	mannose receptor C-type 1
								Resveratrol	MTNR1A	melatonin receptor 1A
								Resveratrol	MTNR1B	melatonin receptor 1B
								Resveratrol	MTOR	mechanistic target of rapamycin kinase
								Resveratrol	NCOA6	nuclear receptor coactivator 6
								Resveratrol	NFE2L1	NFE2 like bZIP transcription factor 1
								Resveratrol	NFE2L2	NFE2 like bZIP transcription factor 2
								Resveratrol	NFKB1	nuclear factor kappa B subunit 1
								Resveratrol	NFKB2	nuclear factor kappa B subunit 2
								Resveratrol	NKX6-1	NK6 homeobox 1
								Resveratrol	NOS1	nitric oxide synthase 1
								Resveratrol	NOS2	nitric oxide synthase 2
								Resveratrol	NOS3	nitric oxide synthase 3
								Resveratrol	NOTCH2	notch receptor 2
								Resveratrol	NPPB	natriuretic peptide B
								Resveratrol	NR1D1	nuclear receptor subfamily 1 group D member 1
								Resveratrol	NR1H4	nuclear receptor subfamily 1 group H member 4
								Resveratrol	NR3C1	nuclear receptor subfamily 3 group C member 1
								Resveratrol	NR4A1	nuclear receptor subfamily 4 group A member 1
								Resveratrol	NUCB2	nucleobindin 2
								Resveratrol	OGG1	8-oxoguanine DNA glycosylase
								Resveratrol	OXCT1	3-oxoacid CoA-transferase 1
								Resveratrol	PARP1	poly(ADP-ribose) polymerase 1
								Resveratrol	PC	pyruvate carboxylase
								Resveratrol	PCK1	phosphoenolpyruvate carboxykinase 1
								Resveratrol	PCSK1	proprotein convertase subtilisin/kexin type 1
								Resveratrol	PDK4	pyruvate dehydrogenase kinase 4
								Resveratrol	PDX1	pancreatic and duodenal homeobox 1
								Resveratrol	PIK3CG	phosphatidylinositol-4,5-bisphosphate 3-kinase catalytic subunit gamma
								Resveratrol	PIK3R1	phosphoinositide-3-kinase regulatory subunit 1
								Resveratrol	PLAT	plasminogen activator, tissue type
								Resveratrol	PLN	phospholamban
								Resveratrol	PPARA	peroxisome proliferator activated receptor alpha
								Resveratrol	PPARD	peroxisome proliferator activated receptor delta
								Resveratrol	PPARG	peroxisome proliferator activated receptor gamma
								Resveratrol	PPARGC1A	PPARG coactivator 1 alpha
								Resveratrol	PPP1R3C	protein phosphatase 1 regulatory subunit 3C
								Resveratrol	PPP2CA	protein phosphatase 2 catalytic subunit alpha
								Resveratrol	PRKAA1	protein kinase AMP-activated catalytic subunit alpha 1
								Resveratrol	PRKAA2	protein kinase AMP-activated catalytic subunit alpha 2
								Resveratrol	PRKAG1	protein kinase AMP-activated non-catalytic subunit gamma 1
								Resveratrol	PRKAR1A	protein kinase cAMP-dependent type I regulatory subunit alpha
								Resveratrol	PRKCB	protein kinase C beta
								Resveratrol	PRKCD	protein kinase C delta
								Resveratrol	PRKCI	protein kinase C iota
								Resveratrol	PRKCQ	protein kinase C theta
								Resveratrol	PRKN	parkin RBR E3 ubiquitin protein ligase
								Resveratrol	PTEN	phosphatase and tensin homolog
								Resveratrol	PTGDS	prostaglandin D2 synthase
								Resveratrol	PTGS1	prostaglandin-endoperoxide synthase 1
								Resveratrol	PTGS2	prostaglandin-endoperoxide synthase 2
								Resveratrol	PTPN1	protein tyrosine phosphatase non-receptor type 1
								Resveratrol	RBP4	retinol binding protein 4
								Resveratrol	REG3A	regenerating family member 3 alpha
								Resveratrol	REL	REL proto-oncogene, NF-kB subunit
								Resveratrol	RELA	RELA proto-oncogene, NF-kB subunit
								Resveratrol	RELB	RELB proto-oncogene, NF-kB subunit
								Resveratrol	RETN	resistin
								Resveratrol	RNF6	ring finger protein 6
								Resveratrol	RXRA	retinoid X receptor alpha
								Resveratrol	S100A6	S100 calcium binding protein A6
								Resveratrol	S100B	S100 calcium binding protein B
								Resveratrol	SCD	stearoyl-CoA desaturase
								Resveratrol	SDF2L1	stromal cell derived factor 2 like 1
								Resveratrol	SELENOP	selenoprotein P
								Resveratrol	SERPINA12	serpin family A member 12
								Resveratrol	SERPINE1	serpin family E member 1
								Resveratrol	SERPINF1	serpin family F member 1
								Resveratrol	SIRT1	sirtuin 1
								Resveratrol	SIRT4	sirtuin 4
								Resveratrol	SLC10A2	solute carrier family 10 member 2
								Resveratrol	SLC1A2	solute carrier family 1 member 2
								Resveratrol	SLC2A1	solute carrier family 2 member 1
								Resveratrol	SLC2A2	solute carrier family 2 member 2
								Resveratrol	SLC2A4	solute carrier family 2 member 4
								Resveratrol	SLC5A1	solute carrier family 5 member 1
								Resveratrol	SLC9A1	solute carrier family 9 member A1
								Resveratrol	SMAD4	SMAD family member 4
								Resveratrol	SMAD5	SMAD family member 5
								Resveratrol	SOCS3	suppressor of cytokine signaling 3
								Resveratrol	SOD1	superoxide dismutase 1
								Resveratrol	SOD2	superoxide dismutase 2
								Resveratrol	SRC	SRC proto-oncogene, non-receptor tyrosine kinase
								Resveratrol	SREBF1	sterol regulatory element binding transcription factor 1
								Resveratrol	SREBF2	sterol regulatory element binding transcription factor 2
								Resveratrol	STAR	steroidogenic acute regulatory protein
								Resveratrol	STK11	serine/threonine kinase 11
								Resveratrol	TCF7L2	transcription factor 7 like 2
								Resveratrol	TF	transferrin
								Resveratrol	TGFB1	transforming growth factor beta 1
								Resveratrol	TGFBR2	transforming growth factor beta receptor 2
								Resveratrol	THBD	thrombomodulin
								Resveratrol	TIMP1	TIMP metallopeptidase inhibitor 1
								Resveratrol	TNF	tumor necrosis factor
								Resveratrol	TNFRSF1A	TNF receptor superfamily member 1A
								Resveratrol	TNFRSF1B	TNF receptor superfamily member 1B
								Resveratrol	TRPC6	transient receptor potential cation channel subfamily C member 6
								Resveratrol	TSPAN8	tetraspanin 8
								Resveratrol	UCP2	uncoupling protein 2
								Resveratrol	UCP3	uncoupling protein 3
								Resveratrol	UGT1A1	UDP glucuronosyltransferase family 1 member A1
								Resveratrol	VEGFA	vascular endothelial growth factor A
								Resveratrol	WFS1	wolframin ER transmembrane glycoprotein
								Resveratrol	XBP1	X-box binding protein 1
								Resveratrol	MT-CO2	mitochondrially encoded cytochrome c oxidase II
								Resveratrol	G6PC	glucose-6-phosphatase catalytic subunit 1
								Resveratrol	MT-ND1	mitochondrially encoded NADH:ubiquinone oxidoreductase core subunit 1
								epicatechin	ABCB11	ATP binding cassette subfamily B member 11
								epicatechin	ABCG2	ATP binding cassette subfamily G member 2 (Junior blood group)
								epicatechin	ACACB	acetyl-CoA carboxylase beta
								epicatechin	ADIPOQ	adiponectin, C1Q and collagen domain containing
								epicatechin	AKT1	AKT serine/threonine kinase 1
								epicatechin	APLN	apelin
								epicatechin	ATM	ATM serine/threonine kinase
								epicatechin	BAX	BCL2 associated X, apoptosis regulator
								epicatechin	BCL2	BCL2 apoptosis regulator
								epicatechin	C3	complement C3
								epicatechin	CASP3	caspase 3
								epicatechin	CASP7	caspase 7
								epicatechin	CASP8	caspase 8
								epicatechin	CAT	catalase
								epicatechin	CCKBR	cholecystokinin B receptor
								epicatechin	CCL2	C-C motif chemokine ligand 2
								epicatechin	CCN2	cellular communication network factor 2
								epicatechin	CD68	CD68 molecule
								epicatechin	CNKSR2	connector enhancer of kinase suppressor of Ras 2
								epicatechin	CNR1	cannabinoid receptor 1
								epicatechin	CRHR1	corticotropin releasing hormone receptor 1
								epicatechin	CYP1A2	cytochrome P450 family 1 subfamily A member 2
								epicatechin	CYP2E1	cytochrome P450 family 2 subfamily E member 1
								epicatechin	DNMT1	DNA methyltransferase 1
								epicatechin	EDN1	endothelin 1
								epicatechin	FAS	Fas cell surface death receptor
								epicatechin	GCKR	glucokinase regulator
								epicatechin	HIF1A	hypoxia inducible factor 1 subunit alpha
								epicatechin	HMOX1	heme oxygenase 1
								epicatechin	HSD11B1	hydroxysteroid 11-beta dehydrogenase 1
								epicatechin	HSPD1	heat shock protein family D (Hsp60) member 1
								epicatechin	ICAM1	intercellular adhesion molecule 1
								epicatechin	IL10	interleukin 10
								epicatechin	IL1B	interleukin 1 beta
								epicatechin	IL6	interleukin 6
								epicatechin	INS	insulin
								epicatechin	INSR	insulin receptor
								epicatechin	IRS1	insulin receptor substrate 1
								epicatechin	IRS2	insulin receptor substrate 2
								epicatechin	JAZF1	JAZF zinc finger 1
								epicatechin	LEP	leptin
								epicatechin	LPL	lipoprotein lipase
								epicatechin	MAPK1	mitogen-activated protein kinase 1
								epicatechin	MAPK3	mitogen-activated protein kinase 3
								epicatechin	MCF2L2	MCF.2 cell line derived transforming sequence-like 2
								epicatechin	MIF	macrophage migration inhibitory factor
								epicatechin	MPC1	mitochondrial pyruvate carrier 1
								epicatechin	MTOR	mechanistic target of rapamycin kinase
								epicatechin	MTTP	microsomal triglyceride transfer protein
								epicatechin	NFE2L2	NFE2 like bZIP transcription factor 2
								epicatechin	NOS1	nitric oxide synthase 1
								epicatechin	NOS2	nitric oxide synthase 2
								epicatechin	NOS3	nitric oxide synthase 3
								epicatechin	PARP1	poly(ADP-ribose) polymerase 1
								epicatechin	PLAT	plasminogen activator, tissue type
								epicatechin	PPARA	peroxisome proliferator activated receptor alpha
								epicatechin	PPARG	peroxisome proliferator activated receptor gamma
								epicatechin	PPARGC1A	PPARG coactivator 1 alpha
								epicatechin	PPP1R3C	protein phosphatase 1 regulatory subunit 3C
								epicatechin	PPP2CA	protein phosphatase 2 catalytic subunit alpha
								epicatechin	PRKCB	protein kinase C beta
								epicatechin	PTGS1	prostaglandin-endoperoxide synthase 1
								epicatechin	PTGS2	prostaglandin-endoperoxide synthase 2
								epicatechin	PTPN1	protein tyrosine phosphatase non-receptor type 1
								epicatechin	RELA	RELA proto-oncogene, NF-kB subunit
[truncated: 15 more rows]
