# Supplementary material for: Integrating experimental model, LC-MS/MS chemical analysis, and systems biology approach to investigate the possible antidiabetic effect and mechanisms of Matricaria aurea (Golden Chamomile) in type 2 diabetes mellitus
Source: Front Pharmacol. 2022 Sep 7;13:924478. doi: 10.3389/fphar.2022.924478 (PMC9490514; doi:10.3389/fphar.2022.924478)
Supplement: Supplementary file 7 [file Table1.XLSX]

## Sheet: Sheet1
compounds	bioavailability score	Lipinski #violations		Final compounds included in network		judgement
Ferulic acid	0.85	0		Luteolin		accepted
5-Methoxysalicylic acid	0.85	0		Apigenin		accepted
P-HYDROXYBENZOIC ACID	0.85	0		Naringenin		accepted
p-Coumaric acid (4-Hydroxycinnamic acid)	0.85	0		epicatechin		accepted
p-AMINOBENZOIC ACID	0.85	0		Myricetin		accepted
rosmarinic acid	0.56	0		Quercetin		accepted
protocatechuic acid	0.56	0		Resveratrol		accepted	1 lip
2-Mercaptoethanesulfonic acid	0.56	0		Puerarin		accepted	1 lip
Myricetin	0.55	1		P- coumaric acid		accepted
Kaempferol-3-O-alpha-L-rhamnoside (Afzelin)	0.55	1		Ferulic acid		accepted
Quercetin	0.55	0		rosmarinic acid		accepted
Luteolin	0.55	0		VITEXIN		accepted	1 lip
Apigenin	0.55	0		Cyanidin-3-glu		not accepted but retained from literature
7,8-Dihydroxycoumarin	0.55	0		protocatechuic acid		accepted
Daidzein-8-C-glucoside (Puerarin)	0.55	1		Baicalin		not accepted but retained from literature
Isorhamnetin	0.55	0		Isorhamnetin		accepted
Esculetin or Aesculetin	0.55	0		eriodictyol		accepted
4-methylumbelliferone	0.55	0		Acacetin		accepted
3 5 7-trihydroxy-4'-methoxyflavone (4'-O-Methylkaempferol or Kaempferide )	0.55	0		Esculetin		accepted
Shickimic acid	0.56	0		Formononetin		accepted
Acacetin (4'-Methoxyapigenin)	0.55	0		Chlorogenic acid		not accepted but retained from literature
Naringenin	0.55	0		Scopoletin		accepted
Kaempferol-3-O-alpha-L-arabinoside	0.55	1		Myricitrin		not accepted but retained from literature
Formononetin	0.55	0		P-aminobenzoic acid		accepted
Apigenin 8-C-glucoside (Vitexin)	0.55	1		quercitrin		not accepted but retained from literature
1-O-b-D-glucopyranosyl sinapate	0.55	0	no targets	Isoorientin		not accepted but retained from literature
apigenin-7-O-glucoside (Apigetrin)	0.55	1		Diosmin		not accepted but retained from literature
3 3' 4' 5-tetrahydroxy-7-methoxyflavone (Rhamnetin or 7-Methoxyquercetin)	0.55	0		p-Hydroxybenzoic acid		accepted
Scopoletin	0.55	0		Daphnetin		accepted
eriodictyol	0.55	0		Pyridoxamine		accepted
epicatechin	0.55	0		4-methylumbelliferone		accepted
Pyridoxamine	0.55	0		Gibberellin A4		accepted
Resveratrol	0.55	0		Isorhamnetin-3 glu		not accepted but retained from literature
sinapaldehyde	0.55	0		Rhamnetin		accepted
eriodictyol-7-O-glucoside	0.17	2		5-Methoxysalicylic acid		acceptrd
Quercetin-7-O-rhamnoside	0.17	2		Apigetrin		accepted	1 lip
Kaempferol-7-neohesperidoside	0.17	3		Kaempferol 3-arabinoside		accepted	1 lip
Quercetin-3-D-xyloside	0.17	2		Mesna		accepted
Quercitrin	0.17	2		Kaempferide		accepted
Myricitrin	0.17	2		Afzelin		accepted
Isorhamnetin-3-O-rutinoside	0.17	3		Shickimic acid		accepted	1 lip
Isorhamnetin-3-O-glucoside	0.17	2		eriodictyol 7Glu		not accepted but retained from literature
Hesperetin-7-O-neohesperidoside	0.17	3		Kaempferol-3-Glucuronide		not accepted but retained from literature
Syringetin-3-O-galactoside	0.17	3		Quercetin-3-Arabinoside		not accepted but retained from literature
Acacetin-7-O-rutinoside (Linarin)	0.17	3		sinapaldehyde		accepted
Diglalloyl-shikimic acid	0.11	2		linarin		not accepted but retained from literature
Rhoifolin	0.17	3
Acacetin-7-O-neohesperidoside	0.17	3
Chlorogenic acid	0.11	1
Quercetin-3-Arabinoside(Guaijaverin)	0.17	2
Delphinidin-3-rutinoside	0.17	3
Luteolin-6-C-glucoside (Isoorientin)	0.17	2
Cyanidin-3-glucoside	0.17	2
Diosmetin-7-O-rutinoside	0.17	3
Apigenin-6-C-glucoside -7-O-glucoside (Saponarin)	0.17	3
Okanin-4'-O-glucoside (Marein)	0.17	2
Maritimetin-6-O-glucoside	0.17	2
Gibberellin A4	0.56	0
Kaempferol-3-Glucuronide	0.11	2
3-(Methylsulfinyl)propylglucosinolate	0.11	1
Benzyl glucosinolate	0.11	0
Baicalin	0.11	2

## Sheet: Sheet2
Molecule	Canonical SMILES	Formula	MW	#Heavy atoms	#Aromatic heavy atoms	Fraction Csp3	#Rotatable bonds	#H-bond acceptors	#H-bond donors	MR	TPSA	iLOGP	XLOGP3	WLOGP	MLOGP	Silicos-IT Log P	Consensus Log P	ESOL Log S	ESOL Solubility (mg/ml)	ESOL Solubility (mol/l)	ESOL Class	Ali Log S	Ali Solubility (mg/ml)	Ali Solubility (mol/l)	Ali Class	Silicos-IT LogSw	Silicos-IT Solubility (mg/ml)	Silicos-IT Solubility (mol/l)	Silicos-IT class	GI absorption	BBB permeant	Pgp substrate	CYP1A2 inhibitor	CYP2C19 inhibitor	CYP2C9 inhibitor	CYP2D6 inhibitor	CYP3A4 inhibitor	log Kp (cm/s)	Lipinski #violations	Ghose #violations	Veber #violations	Egan #violations	Muegge #violations	Bioavailability Score	PAINS #alerts	Brenk #alerts	Leadlikeness #violations	Synthetic Accessibility
Myricetin	Oc1cc(O)c2c(c1)oc(c(c2=O)O)c1cc(O)c(c(c1)O)O	C15H10O8	318.24	23	16	0	1	8	6	80.06	151.59	1.08	1.18	1.69	-1.08	1.06	0.79	-3.01	0.314	0.000988	Soluble	-3.96	0.035	0.00011	Soluble	-2.66	0.698	0.00219	Soluble	Low	No	No	Yes	No	No	No	Yes	-7.4	1	0	1	1	2	0.55	1	1	0	3.27
eriodictyol-7-O-glucoside	OCC1OC(Oc2cc3OC(CC(=O)c3c(c2)O)c2ccc(c(c2)O)O)C(C(C1O)O)O	C21H22O11	450.39	32	12	0.38	4	11	7	105.72	186.37	0.91	0.3	-0.64	-1.91	-0.59	-0.39	-2.83	0.659	0.00146	Soluble	-3.78	0.0754	0.000167	Soluble	-1.11	34.6	0.0767	Soluble	Low	No	No	No	No	No	No	No	-8.83	2	1	1	1	3	0.17	1	1	1	5.05
Quercetin-7-O-rhamnoside	OC1C(OC(C(C1O)O)C)Oc1cc(O)c2c(c1)oc(c(c2=O)O)c1ccc(c(c1)O)O	C21H20O11	448.38	32	16	0.29	3	11	7	109	190.28	2.63	1.81	0.49	-1.84	0.01	0.62	-3.93	0.0524	0.000117	Soluble	-5.43	0.00168	3.76e-06	Moderately soluble	-2.08	3.69	0.00822	Soluble	Low	No	Yes	No	No	No	No	No	-7.75	2	0	1	1	3	0.17	1	1	1	5.27
Kaempferol-3-O-alpha-L-rhamnoside (Afzelin or Kaempferin)	Oc1ccc(cc1)c1oc2cc(O)cc(c2c(=O)c1OC1OC(C)C(C(C1O)O)O)O	C21H20O10	432.38	31	16	0.29	3	10	6	106.97	170.05	1.84	1.22	0.78	-1.34	0.48	0.6	-3.47	0.145	0.000336	Soluble	-4.39	0.0177	4.09e-05	Moderately soluble	-2.67	0.914	0.00211	Soluble	Low	No	No	No	No	No	No	No	-8.07	1	0	1	1	2	0.55	0	0	1	5.25
Quercetin	Oc1cc(O)c2c(c1)oc(c(c2=O)O)c1ccc(c(c1)O)O	C15H10O7	302.24	22	16	0	1	7	5	78.03	131.36	1.63	1.54	1.99	-0.56	1.54	1.23	-3.16	0.211	0.000698	Soluble	-3.91	0.0374	0.000124	Soluble	-3.24	0.173	0.000573	Soluble	High	No	No	Yes	No	No	Yes	Yes	-7.05	0	0	0	0	0	0.55	1	1	0	3.23
Luteolin	Oc1cc(O)c2c(c1)oc(cc2=O)c1ccc(c(c1)O)O	C15H10O6	286.24	21	16	0	1	6	4	76.01	111.13	1.86	2.53	2.28	-0.03	2.03	1.73	-3.71	0.0563	0.000197	Soluble	-4.51	0.00884	3.09e-05	Moderately soluble	-3.82	0.0429	0.00015	Soluble	High	No	No	Yes	No	No	Yes	Yes	-6.25	0	0	0	0	0	0.55	1	1	0	3.02
Ferulic acid	COc1cc(C=CC(=O)O)ccc1O	C10H10O4	194.18	14	6	0.1	3	4	2	51.63	66.76	1.62	1.51	1.39	1	1.26	1.36	-2.11	1.49	0.00768	Soluble	-2.52	0.586	0.00302	Soluble	-1.42	7.43	0.0383	Soluble	High	Yes	No	No	No	No	No	No	-6.41	0	0	0	0	1	0.85	0	1	1	1.93
Kaempferol-7-neohesperidoside	OCC1OC(Oc2cc(O)c3c(c2)oc(c(c3=O)O)c2ccc(cc2)O)C(C(C1O)O)OC1OC(C)C(C(C1O)O)O	C27H30O15	594.52	42	16	0.44	6	15	9	139.36	249.2	1.89	-0.31	-1.39	-3.43	-1.64	-0.97	-3.22	0.361	0.000607	Soluble	-4.46	0.0205	3.45e-05	Moderately soluble	-0.88	77.7	0.131	Soluble	Low	No	Yes	No	No	No	No	No	-10.15	3	4	1	1	3	0.17	0	0	1	6.44
Quercetin-3-D-xyloside	Oc1cc(O)c2c(c1)oc(c(c2=O)OC1OCC(C(C1O)O)O)c1ccc(c(c1)O)O	C20H18O11	434.35	31	16	0.25	3	11	7	104.19	190.28	1.61	0.43	0.1	-2.06	-0.1	0	-2.99	0.447	0.00103	Soluble	-3.99	0.0441	0.000102	Soluble	-1.94	4.96	0.0114	Soluble	Low	No	No	No	No	No	No	No	-8.64	2	0	1	1	3	0.17	1	1	1	5.05
5-Methoxysalicylic acid	COc1ccc(c(c1)C(=O)O)O	C8H8O4	168.15	12	6	0.12	2	4	2	41.92	66.76	1.06	2.07	1.1	0.74	0.73	1.14	-2.42	0.633	0.00376	Soluble	-3.1	0.133	0.000792	Soluble	-1.32	8.1	0.0482	Soluble	High	No	No	No	No	No	No	No	-5.86	0	0	0	0	1	0.85	0	0	1	1.43
rosmarinic acid	O=C(OC(C(=O)O)Cc1ccc(c(c1)O)O)C=Cc1ccc(c(c1)O)O	C18H16O8	360.31	26	12	0.11	7	8	5	91.4	144.52	1.17	2.36	1.65	0.9	1.5	1.52	-3.44	0.131	0.000363	Soluble	-5.04	0.00332	9.22e-06	Moderately soluble	-2.17	2.41	0.0067	Soluble	Low	No	No	No	No	No	No	No	-6.82	0	0	1	1	0	0.56	1	2	1	3.38
Quercitrin	Oc1cc(O)c2c(c1)oc(c(c2=O)OC1OC(C)C(C(C1O)O)O)c1ccc(c(c1)O)O	C21H20O11	448.38	32	16	0.29	3	11	7	109	190.28	1.27	0.86	0.49	-1.84	0.01	0.16	-3.33	0.208	0.000464	Soluble	-4.44	0.0163	3.63e-05	Moderately soluble	-2.08	3.69	0.00822	Soluble	Low	No	No	No	No	No	No	No	-8.42	2	0	1	1	3	0.17	1	1	1	5.28
Apigenin	Oc1ccc(cc1)c1cc(=O)c2c(o1)cc(cc2O)O	C15H10O5	270.24	20	16	0	1	5	3	73.99	90.9	1.89	3.02	2.58	0.52	2.52	2.11	-3.94	0.0307	0.000114	Soluble	-4.59	0.00688	2.55e-05	Moderately soluble	-4.4	0.0107	3.94e-05	Moderately soluble	High	No	No	Yes	No	No	Yes	Yes	-5.8	0	0	0	0	0	0.55	0	0	0	2.96
Myricitrin	Oc1cc(O)c2c(c1)oc(c(c2=O)OC1OC(C)C(C(C1O)O)O)c1cc(O)c(c(c1)O)O	C21H20O12	464.38	33	16	0.29	3	12	8	111.02	210.51	0.92	0.51	0.19	-2.32	-0.46	-0.23	-3.2	0.292	0.000629	Soluble	-4.5	0.0146	3.15e-05	Moderately soluble	-1.49	14.9	0.0321	Soluble	Low	No	No	No	No	No	No	No	-8.77	2	0	1	1	3	0.17	1	1	1	5.32
Daphnetin	O=c1ccc2c(o1)c(O)c(cc2)O	C9H6O4	178.14	13	10	0	0	4	2	46.53	70.67	1.1	1.2	1.2	0.45	1.46	1.08	-2.27	0.957	0.00537	Soluble	-2.28	0.934	0.00524	Soluble	-2.46	0.619	0.00348	Soluble	High	No	No	Yes	No	No	No	No	-6.53	0	1	0	0	1	0.55	1	2	1	2.79
Shikimic acid	O[C@@H]1CC(=C[C@H]([C@H]1O)O)C(=O)O	C7H10O5	174.15	12	0	0.57	1	5	4	38.43	97.99	0.51	-1.72	-1.52	-1.43	-1.36	-1.1	0.23	296	1.7	Highly soluble	0.18	261	1.5	Highly soluble	1.75	9750	56	Soluble	High	No	No	No	No	No	No	No	-8.58	0	2	0	0	1	0.56	0	0	1	3.77
3,4-DIHYDROXYBENZOIC ACID (protocatechuic acid)	OC(=O)c1ccc(c(c1)O)O	C7H6O4	154.12	11	6	0	1	4	3	37.45	77.76	0.66	1.15	0.8	0.4	0.26	0.65	-1.86	2.14	0.0139	Very soluble	-2.38	0.646	0.00419	Soluble	-0.6	38.3	0.248	Soluble	High	No	No	No	No	No	No	Yes	-6.42	0	3	0	0	1	0.56	1	1	1	1.07
Daidzein-8-C-glucoside (Puerarin or Kakonein)	OCC1OC(C(C(C1O)O)O)c1c(O)ccc2c1occ(c2=O)c1ccc(cc1)O	C21H20O9	416.38	30	16	0.29	3	9	6	104.59	160.82	1.96	0.01	0.06	-1.52	0.81	0.27	-2.62	0.989	0.00237	Soluble	-2.94	0.479	0.00115	Soluble	-2.97	0.449	0.00108	Soluble	Low	No	No	No	No	No	No	No	-8.83	1	0	1	1	2	0.55	0	0	1	4.98
2-Mercaptoethanesulfonic acid	SCCS(=O)(=O)O	C2H6O3S2	142.2	7	0	1	2	3	1	30.19	101.55	-0.12	-0.6	0.88	-0.66	-0.18	-0.14	-0.21	87.4	0.614	Very soluble	-1.06	12.4	0.0869	Very soluble	-0.12	107	0.75	Soluble	High	No	No	No	No	No	No	No	-7.59	0	3	0	0	2	0.56	0	2	1	2.42
3'-METHOXY-4',5,7-TRIHYDROXYFLAVONOL (Isorhamnetin)	COc1cc(ccc1O)c1oc2cc(O)cc(c2c(=O)c1O)O	C16H12O7	316.26	23	16	0.06	2	7	4	82.5	120.36	2.35	1.87	2.29	-0.31	2.06	1.65	-3.36	0.138	0.000435	Soluble	-4.02	0.0303	9.57e-05	Moderately soluble	-3.94	0.0365	0.000115	Soluble	High	No	No	Yes	No	No	Yes	Yes	-6.9	0	0	0	0	0	0.55	0	0	0	3.26
Isorhamnetin-3-O-rutinoside (Narcissin or Narcissoside)	COc1cc(ccc1O)c1oc2cc(O)cc(c2c(=O)c1OC1OC(COC2OC(C)C(C(C2O)O)O)C(C(C1O)O)O)O	C28H32O16	624.54	44	16	0.46	7	16	9	145.85	258.43	2.62	-0.01	-1.38	-3.69	-1.55	-0.8	-3.51	0.192	0.000307	Soluble	-4.97	0.00673	1.08e-05	Moderately soluble	-0.97	66.6	0.107	Soluble	Low	No	Yes	No	No	No	No	No	-10.12	3	4	1	1	4	0.17	0	0	1	6.64
6,7-DIHYDROXYCOUMARIN (Esculetin or Aesculetin or Cichorigenin)	O=c1ccc2c(o1)cc(c(c2)O)O	C9H6O4	178.14	13	10	0	0	4	2	46.53	70.67	1.25	1.22	1.2	0.45	1.46	1.12	-2.28	0.93	0.00522	Soluble	-2.3	0.89	0.005	Soluble	-2.46	0.619	0.00348	Soluble	High	No	No	Yes	No	No	No	No	-6.52	0	1	0	0	1	0.55	1	2	1	2.61
Kaempferol-3-Glucuronide	Oc1ccc(cc1)c1oc2cc(O)cc(c2c(=O)c1OC1OC(C(=O)O)C(C(C1O)O)O)O	C21H18O12	462.36	33	16	0.24	4	12	7	108.74	207.35	1.26	0.96	-0.15	-2.12	-0.57	-0.12	-3.41	0.181	0.000392	Soluble	-4.9	0.0058	1.25e-05	Moderately soluble	-1.63	10.8	0.0233	Soluble	Low	No	Yes	No	No	No	No	No	-8.44	2	0	1	1	3	0.11	0	0	1	5.22
7-HYDROXY-4-METHYLCOUMARIN (4-methylumbelliferone or Hymecromone)	Oc1ccc2c(c1)oc(=O)cc2C	C10H8O3	176.17	13	10	0.1	0	3	1	49.47	50.44	1.58	1.9	1.81	1.34	2.42	1.81	-2.7	0.353	0.002	Soluble	-2.58	0.461	0.00262	Soluble	-3.42	0.067	0.00038	Soluble	High	Yes	No	Yes	No	No	No	No	-6.03	0	0	0	0	1	0.55	0	1	1	2.48
Isorhamnetin-3-O-glucoside	OCC1OC(Oc2c(oc3c(c2=O)c(O)cc(c3)O)c2ccc(c(c2)OC)O)C(C(C1O)O)O	C22H22O12	478.4	34	16	0.32	5	12	7	114.63	199.51	1.21	0.69	-0.24	-2.37	-0.05	-0.15	-3.26	0.263	0.000551	Soluble	-4.46	0.0167	3.49e-05	Moderately soluble	-2.2	3.03	0.00632	Soluble	Low	No	No	No	No	No	No	Yes	-8.73	2	0	1	1	3	0.17	0	0	1	5.44
3 5 7-trihydroxy-4'-methoxyflavone (4'-O-Methylkaempferol or Kaempferide )	COc1ccc(cc1)c1oc2cc(O)cc(c2c(=O)c1O)O	C16H12O6	300.26	22	16	0.06	2	6	3	80.48	100.13	2.43	2.22	2.59	0.22	2.55	2	-3.51	0.0936	0.000312	Soluble	-3.96	0.0331	0.00011	Soluble	-4.52	0.00907	3.02e-05	Moderately soluble	High	No	No	Yes	No	No	Yes	Yes	-6.56	0	0	0	0	0	0.55	0	0	0	3.16
Gibberellin A4	C=C1C[C@@]23C[C@H]1CC[C@H]3[C@@]13[C@H]([C@@H]2C(=O)O)[C@@](C)([C@H](CC1)O)C(=O)O3	C19H24O5	332.39	24	0	0.79	1	5	2	86.14	83.83	2.07	1.68	2.14	2.56	2.22	2.13	-2.89	0.425	0.00128	Soluble	-3.05	0.293	0.000881	Soluble	-2.3	1.68	0.00506	Soluble	High	No	Yes	No	No	No	No	No	-7.13	0	0	0	0	0	0.56	0	1	0	5.93
P-HYDROXYBENZOIC ACID	Oc1ccc(cc1)C(=O)O	C7H6O3	138.12	10	6	0	1	3	2	35.42	57.53	0.85	1.58	1.09	0.99	0.74	1.05	-2.07	1.18	0.00852	Soluble	-2.4	0.551	0.00399	Soluble	-1.17	9.4	0.0681	Soluble	High	Yes	No	No	No	No	No	No	-6.02	0	3	0	0	1	0.85	0	0	1	1
3-(Methylsulfinyl)propylglucosinolate (GLUCOIBERIN or omega-[(methylsulfinyl)alkyl]glucosinolic acid)	OCC1OC(SC(=NOS(=O)(=O)O)CCCS(=O)C)C(C(C1O)O)O	C11H21NO10S3	423.48	25	0	0.91	9	11	5	89.78	236.07	-0.26	-2.43	-0.24	-3.06	-3.14	-1.83	-0.34	193	0.456	Very soluble	-1.99	4.36	0.0103	Very soluble	1.22	7080	16.7	Soluble	Low	No	Yes	No	No	No	No	No	-10.61	1	0	1	1	3	0.11	0	4	2	5.77
Benzyl glucosinolate (Glucotropeolin)	OCC1OC(SC(=NOS(=O)(=O)O)Cc2ccccc2)C(C(C1O)O)O	C14H19NO9S2	409.43	26	6	0.5	7	10	5	91.57	199.79	0.32	-0.22	-0.02	-1.65	-1.73	-0.66	-1.95	4.61	0.0113	Very soluble	-3.52	0.124	0.000303	Soluble	-0.09	331	0.809	Soluble	Low	No	Yes	No	No	No	No	No	-8.95	0	0	1	1	1	0.11	0	4	1	5.27
p-Coumaric acid (4-Hydroxycinnamic acid)	OC(=O)C=Cc1ccc(cc1)O	C9H8O3	164.16	12	6	0	2	3	2	45.13	57.53	0.95	1.46	1.38	1.28	1.22	1.26	-2.02	1.58	0.00965	Soluble	-2.27	0.873	0.00532	Soluble	-1.28	8.67	0.0528	Soluble	High	Yes	No	No	No	No	No	No	-6.26	0	0	0	0	1	0.85	0	1	1	1.61
Hesperetin-7-O-neohesperidoside (Neohesperidin)	OCC1OC(Oc2cc3OC(CC(=O)c3c(c2)O)c2ccc(c(c2)O)OC)C(C(C1O)O)OC1OC(C)C(C(C1O)O)O	C28H34O15	610.56	43	12	0.54	7	15	8	141.41	234.29	2.57	-0.47	-1.48	-3.04	-1.55	-0.79	-3.07	0.515	0.000844	Soluble	-3.98	0.0634	0.000104	Soluble	-0.58	160	0.262	Soluble	Low	No	Yes	No	No	No	No	No	-10.36	3	4	1	1	4	0.17	0	0	1	6.36
Acacetin (4'-Methoxyapigenin)	COc1ccc(cc1)c1cc(=O)c2c(o1)cc(cc2O)O	C16H12O5	284.26	21	16	0.06	2	5	2	78.46	79.9	2.56	3.35	2.88	0.77	3.03	2.52	-4.14	0.0204	7.17e-05	Moderately soluble	-4.71	0.0056	1.97e-05	Moderately soluble	-5.1	0.00225	7.91e-06	Moderately soluble	High	No	No	Yes	No	Yes	Yes	Yes	-5.66	0	0	0	0	0	0.55	0	0	0	2.98
Naringenin	Oc1ccc(cc1)C1CC(=O)c2c(O1)cc(cc2O)O	C15H12O5	272.25	20	12	0.13	1	5	3	71.57	86.99	1.75	2.52	2.19	0.71	2.05	1.84	-3.49	0.0874	0.000321	Soluble	-3.99	0.0277	0.000102	Soluble	-3.42	0.104	0.000382	Soluble	High	No	Yes	Yes	No	No	No	Yes	-6.17	0	0	0	0	0	0.55	0	0	0	3.01
Syringetin-3-O-galactoside	OCC1OC(Oc2c(oc3c(c2=O)c(O)cc(c3)O)c2cc(OC)c(c(c2)OC)O)C(C(C1O)O)O	C23H24O13	508.43	36	16	0.35	6	13	7	121.12	208.74	1.22	0.66	-0.23	-2.64	0.03	-0.19	-3.34	0.232	0.000456	Soluble	-4.62	0.0122	2.4e-05	Moderately soluble	-2.29	2.59	0.00509	Soluble	Low	No	Yes	No	No	No	No	Yes	-8.93	3	1	1	1	3	0.17	0	0	1	5.59
Kaempferol-3-O-alpha-L-arabinoside (Juglalin)	Oc1ccc(cc1)c1oc2cc(O)cc(c2c(=O)c1OC1OCC(C(C1O)O)O)O	C20H18O10	418.35	30	16	0.25	3	10	6	102.17	170.05	1.21	0.78	0.39	-1.57	0.38	0.24	-3.12	0.316	0.000755	Soluble	-3.93	0.049	0.000117	Soluble	-2.53	1.23	0.00294	Soluble	Low	No	No	No	No	No	No	No	-8.3	1	0	1	1	2	0.55	0	0	1	5.02
Acacetin-7-O-rutinoside (Linarin)	COc1ccc(cc1)c1cc(=O)c2c(o1)cc(cc2O)OC1OC(COC2OC(C)C(C(C2O)O)O)C(C(C1O)O)O	C28H32O14	592.55	42	16	0.46	7	14	7	141.8	217.97	4	0.5	-0.8	-2.76	-0.62	0.07	-3.65	0.133	0.000225	Soluble	-4.65	0.0133	2.25e-05	Moderately soluble	-2.16	4.06	0.00685	Soluble	Low	No	Yes	No	No	No	No	No	-9.56	3	4	1	1	3	0.17	0	0	1	6.43
Formononetin (Biochanin B)	COc1ccc(cc1)c1coc2c(c1=O)ccc(c2)O	C16H12O4	268.26	20	16	0.06	2	4	1	76.43	59.67	2.49	2.8	3.17	1.33	3.52	2.66	-3.73	0.0503	0.000187	Soluble	-3.71	0.0523	0.000195	Soluble	-5.68	0.000558	2.08e-06	Moderately soluble	High	Yes	No	Yes	No	No	Yes	Yes	-5.95	0	0	0	0	0	0.55	0	0	0	2.81
Apigenin 8-C-glucoside (Vitexin)	OCC1OC(C(C(C1O)O)O)c1c(O)cc(c2c1oc(cc2=O)c1ccc(cc1)O)O	C21H20O10	432.38	31	16	0.29	3	10	7	106.61	181.05	1.38	0.21	-0.23	-2.02	0.33	-0.07	-2.84	0.629	0.00146	Soluble	-3.57	0.116	0.000268	Soluble	-2.38	1.81	0.0042	Soluble	Low	No	No	No	No	No	No	No	-8.79	1	0	1	1	2	0.55	0	0	1	5.12
Baicalein-7-O-glucuronide	OC(=O)C1OC(Oc2cc3oc(cc(=O)c3c(c2O)O)c2ccccc2)C(C(C1O)O)O	C21H18O11	446.36	32	16	0.24	4	11	6	106.72	187.12	1.59	1.11	0.14	-1.63	-0.1	0.22	-3.41	0.173	0.000387	Soluble	-4.63	0.0104	2.33e-05	Moderately soluble	-2.22	2.67	0.00598	Soluble	Low	No	Yes	No	No	No	No	No	-8.23	2	0	1	1	3	0.11	1	1	1	5.09
Digalloyl-shikimic acid	OC1C=C(CC(C1O)OC(=O)c1cc(OC(=O)c2cc(O)c(c(c2)O)O)c(c(c1)O)O)C(=O)O	C21H18O13	478.36	34	12	0.19	7	13	8	109.59	231.51	1.29	0.14	0.1	-1.08	-1.03	-0.12	-2.69	0.969	0.00203	Soluble	-4.56	0.0132	2.77e-05	Moderately soluble	-0.21	292	0.61	Soluble	Low	No	No	No	No	No	No	No	-9.12	2	0	1	1	3	0.11	1	2	1	4.58
Rhoifolin	OCC1OC(Oc2cc(O)c3c(c2)oc(cc3=O)c2ccc(cc2)O)C(C(C1O)O)OC1OC(C)C(C(C1O)O)O	C27H30O14	578.52	41	16	0.44	6	14	8	137.33	228.97	2.07	-0.16	-1.1	-2.96	-1.17	-0.66	-3.22	0.35	0.000604	Soluble	-4.19	0.037	6.4e-05	Moderately soluble	-1.48	19.2	0.0331	Soluble	Low	No	Yes	No	No	No	No	No	-9.94	3	4	1	1	3	0.17	0	0	1	6.33
1-O-b-D-glucopyranosyl sinapate	OCC1OC(OC(=O)C=Cc2cc(OC)c(c(c2)OC)O)C(C(C1O)O)O	C17H22O10	386.35	27	6	0.47	7	10	5	90.09	155.14	2.19	-0.34	-1.34	-1.63	-0.56	-0.34	-1.72	7.3	0.0189	Very soluble	-2.46	1.35	0.0035	Soluble	0.13	519	1.34	Soluble	Low	No	No	No	No	No	No	No	-8.9	0	1	1	1	1	0.55	0	1	1	4.73
Chlorogenic acid	O=C(O[C@@H]1C[C@@](O)(C[C@H]([C@H]1O)O)C(=O)O)/C=C/c1ccc(c(c1)O)O	C16H18O9	354.31	25	6	0.38	5	9	6	83.5	164.75	0.87	-0.42	-0.75	-1.05	-0.61	-0.39	-1.62	8.5	0.024	Very soluble	-2.58	0.942	0.00266	Soluble	0.4	894	2.52	Soluble	Low	No	No	No	No	No	No	No	-8.76	1	1	1	1	2	0.11	1	2	1	4.16
Quercetin-3-Arabinoside(Guaijaverin)	Oc1cc(O)c2c(c1)oc(c(c2=O)OC1OCC(C(C1O)O)O)c1ccc(c(c1)O)O	C20H18O11	434.35	31	16	0.25	3	11	7	104.19	190.28	1.61	0.43	0.1	-2.06	-0.1	0	-2.99	0.447	0.00103	Soluble	-3.99	0.0441	0.000102	Soluble	-1.94	4.96	0.0114	Soluble	Low	No	No	No	No	No	No	No	-8.64	2	0	1	1	3	0.17	1	1	1	5.05
apigenin-7-O-glucoside (COSMOSIIN or Apigetrin)	OCC1OC(Oc2cc(O)c3c(c2)oc(cc3=O)c2ccc(cc2)O)C(C(C1O)O)O	C21H20O10	432.38	31	16	0.29	4	10	6	106.11	170.05	2.17	1.81	0.05	-1.61	0.35	0.55	-3.78	0.0719	0.000166	Soluble	-5	0.00432	9.99e-06	Moderately soluble	-2.69	0.877	0.00203	Soluble	Low	No	Yes	No	No	No	No	No	-7.65	1	0	1	1	2	0.55	0	0	1	5.12
PARA-AMINOBENZOIC ACID	OC(=O)c1ccc(cc1)N	C7H7NO2	137.14	10	6	0	1	2	2	37.81	63.32	0.82	0.83	0.98	-0.12	0.5	0.6	-1.59	3.52	0.0256	Very soluble	-1.74	2.48	0.0181	Very soluble	-1.38	5.69	0.0415	Soluble	High	Yes	No	No	No	No	No	No	-6.55	0	3	0	0	1	0.85	0	1	1	1
Delphinidin-3-O-(6''-O-alpha-rhamnopyranosyl-beta-glucopyranoside) or Tulipanin	Oc1cc(O)c2c(c1)[o+]c(c(c2)OC1OC(COC2OC(C)C(C(C2O)O)O)C(C(C1O)O)O)c1cc(O)c(c(c1)O)O	C27H31O16	611.53	43	16	0.44	6	16	11	141.54	272.59	-3.78	-3.04	-1.06	-3.55	-3.9	-3.06	-1.6	15.5	0.0254	Very soluble	-2.12	4.63	0.00757	Soluble	0.88	4650	7.6	Soluble	Low	No	No	No	No	No	No	No	-12.19	3	4	1	1	5	0.17	1	2	1	6.51
3 3' 4' 5-tetrahydroxy-7-methoxyflavone (Rhamnetin or 7-Methoxyquercetin)	COc1cc(O)c2c(c1)oc(c(c2=O)O)c1ccc(c(c1)O)O	C16H12O7	316.26	23	16	0.06	2	7	4	82.5	120.36	2.23	1.87	2.29	-0.31	2.06	1.63	-3.36	0.138	0.000435	Soluble	-4.02	0.0303	9.57e-05	Moderately soluble	-3.94	0.0365	0.000115	Soluble	High	No	No	Yes	No	No	Yes	Yes	-6.9	0	0	0	0	0	0.55	1	1	0	3.3
Luteolin-6-C-glucoside (Isoorientin)	OCC1OC(C(C(C1O)O)O)c1c(O)cc2c(c1O)c(=O)cc(o2)c1ccc(c(c1)O)O	C21H20O11	448.38	32	16	0.29	3	11	8	108.63	201.28	2.12	-0.15	-0.53	-2.51	-0.14	-0.24	-2.7	0.9	0.00201	Soluble	-3.62	0.107	0.000239	Soluble	-1.79	7.32	0.0163	Soluble	Low	No	No	No	No	No	No	No	-9.14	2	1	1	1	3	0.17	1	1	1	5.04
Cyanidin-3-glucoside	OCC1OC(Oc2cc3c(O)cc(cc3[o+]c2c2ccc(c(c2)O)O)O)C(C(C1O)O)O	C21H21O11	449.38	32	16	0.29	4	11	8	108.29	193.44	-3.22	0.14	0.38	-1.76	-1.91	-1.28	-2.82	0.68	0.00151	Soluble	-3.76	0.0783	0.000174	Soluble	-0.93	52.3	0.116	Soluble	Low	No	No	No	No	No	No	No	-8.94	2	0	1	1	3	0.17	1	2	1	5.27
Diosmin	COc1ccc(cc1O)c1cc(=O)c2c(o1)cc(cc2O)OC1OC(COC2OC(C)C(C(C2O)O)O)C(C(C1O)O)O	C28H32O15	608.54	43	16	0.46	7	15	8	143.82	238.2	3.05	0.14	-1.09	-3.23	-1.08	-0.44	-3.51	0.186	0.000306	Soluble	-4.7	0.0122	2e-05	Moderately soluble	-1.57	16.5	0.027	Soluble	Low	No	Yes	No	No	No	No	No	-9.91	3	4	1	1	4	0.17	0	0	1	6.48
Scopoletin	COc1cc2ccc(=O)oc2cc1O	C10H8O4	192.17	14	10	0.1	1	4	1	51	59.67	1.86	1.53	1.51	0.76	1.94	1.52	-2.46	0.67	0.00348	Soluble	-2.39	0.779	0.00406	Soluble	-3.17	0.131	0.000681	Soluble	High	Yes	No	Yes	No	No	No	No	-6.39	0	0	0	0	1	0.55	0	1	1	2.62
Apigenin-6-C-glucoside -7-O-glucoside (Saponarin)	OCC1OC(Oc2cc3oc(cc(=O)c3c(c2C2OC(CO)C(C(C2O)O)O)O)c2ccc(cc2)O)C(C(C1O)O)O	C27H30O15	594.52	42	16	0.44	6	15	10	138.73	260.2	1.99	-1.6	-2.76	-4.1	-1.79	-1.65	-2.4	2.35	0.00395	Soluble	-3.36	0.262	0.000441	Soluble	-0.59	154	0.259	Soluble	Low	No	Yes	No	No	No	No	No	-11.06	3	4	1	1	3	0.17	0	0	1	6.38
Okanin-4'-O-glucoside (Marein)	OCC1OC(Oc2ccc(c(c2O)O)C(=O)C=Cc2ccc(c(c2)O)O)C(C(C1O)O)O	C21H22O11	450.39	32	12	0.29	6	11	8	108.49	197.37	1.35	0.66	-0.53	-1.99	-0.52	-0.2	-2.93	0.529	0.00118	Soluble	-4.38	0.0187	4.16e-05	Moderately soluble	-0.35	201	0.447	Soluble	Low	No	No	No	No	No	No	No	-8.58	2	1	1	1	3	0.17	1	2	1	5.05
eriodictyol	Oc1cc2OC(CC(=O)c2c(c1)O)c1ccc(c(c1)O)O	C15H12O6	288.25	21	12	0.13	1	6	4	73.59	107.22	1.62	2.02	1.89	0.16	1.56	1.45	-3.26	0.16	0.000554	Soluble	-3.9	0.0364	0.000126	Soluble	-2.84	0.419	0.00145	Soluble	High	No	Yes	No	No	No	No	Yes	-6.62	0	0	0	0	0	0.55	1	1	0	3.11
Maritimetin-6-O-glucoside	OCC1OC(Oc2ccc3c(c2O)OC(=Cc2ccc(c(c2)O)O)C3=O)C(C(C1O)O)O	C21H20O11	448.38	32	12	0.29	4	11	7	106.03	186.37	1.29	0.37	-0.51	-1.99	-0.33	-0.23	-2.87	0.61	0.00136	Soluble	-3.85	0.0635	0.000142	Soluble	-1.1	35.7	0.0796	Soluble	Low	No	Yes	No	No	No	No	No	-8.77	2	1	1	1	3	0.17	1	2	1	5.12
(+)-epicatechin	Oc1cc2OC(c3ccc(c(c3)O)O)C(Cc2c(c1)O)O	C15H14O6	290.27	21	12	0.2	1	6	5	74.33	110.38	1.47	0.36	1.22	0.24	0.98	0.85	-2.22	1.74	0.00598	Soluble	-2.24	1.66	0.00572	Soluble	-2.14	2.09	0.00719	Soluble	High	No	Yes	No	No	No	No	No	-7.82	0	0	0	0	0	0.55	1	1	0	3.5
Pyridoxamine	NCc1c(CO)cnc(c1O)C	C8H12N2O2	168.19	12	6	0.38	2	4	3	45.03	79.37	1.09	-1.3	-0.26	-0.91	0.76	-0.12	-0.3	83.9	0.499	Very soluble	0.13	227	1.35	Highly soluble	-1.71	3.31	0.0197	Soluble	High	No	No	No	No	No	No	No	-8.25	0	0	0	0	1	0.55	0	0	1	1.71
Resveratrol	Oc1ccc(cc1)C=Cc1cc(O)cc(c1)O	C14H12O3	228.24	17	12	0	2	3	3	67.88	60.69	1.71	3.13	2.76	2.26	2.57	2.48	-3.62	0.0551	0.000241	Soluble	-4.07	0.0193	8.44e-05	Moderately soluble	-3.29	0.118	0.000516	Soluble	High	Yes	No	Yes	No	Yes	No	Yes	-5.47	0	0	0	0	0	0.55	0	1	1	2.02
sinapaldehyde	COc1cc(C=CC=O)cc(c1O)OC	C11H12O4	208.21	15	6	0.18	4	4	1	56.55	55.76	1.97	1.4	1.51	0.75	2.07	1.54	-2.04	1.88	0.00902	Soluble	-2.17	1.39	0.00668	Soluble	-2.12	1.57	0.00753	Soluble	High	Yes	No	No	No	No	No	No	-6.58	0	0	0	0	0	0.55	0	2	1	2.14
Delphinidin-3-rutinoside	Oc1cc(O)c2c(c1)[o+]c(c(c2)OC1OC(COC2OC(C)C(C(C2O)O)O)C(C(C1O)O)O)c1cc(O)c(c(c1)O)O	C27H31O16	611.53	43	16	0.44	6	16	11	141.54	272.59	-3.78	-3.04	-1.06	-3.55	-3.9	-3.06	-1.6	15.5	0.0254	Very soluble	-2.12	4.63	0.00757	Soluble	0.88	4650	7.6	Soluble	Low	No	No	No	No	No	No	No	-12.19	3	4	1
