# Supplementary material for: Integrating experimental model, LC-MS/MS chemical analysis, and systems biology approach to investigate the possible antidiabetic effect and mechanisms of Matricaria aurea (Golden Chamomile) in type 2 diabetes mellitus
Source: Front Pharmacol. 2022 Sep 7;13:924478. doi: 10.3389/fphar.2022.924478 (PMC9490514; doi:10.3389/fphar.2022.924478)
Supplement: Supplementary file 8 [file Table5.XLSX]

## Sheet: Sheet1
Compound	compound degree	Target	Target degree
Resveratrol	277	TNF	33
Quercetin	255	IL1B	32
Luteolin	93	PPARG	30
Apigenin	86	PTGS2	29
Naringenin	86	GAA	29
epicatechin	80	IL6	28
Myricetin	72	RELA	27
Puerarin	60	PRKAA1	26
P- coumaric acid	58	NFE2L2	26
rosmarinic acid	55	CAT	26
Cyanidin-3-glu	54	CASP3	26
VITEXIN	54	AKT1	25
protocatechuic acid	53	PPARA	24
Baicalin	51	HMOX1	24
Ferulic acid	51	BCL2	24
Chlorogenic acid	49	BAX	24
eriodictyol	46	SREBF1	23
Isorhamnetin	46	SOD1	23
Acacetin	45	SLC2A4	23
Esculetin	41	CCL2	22
Formononetin	40	MAPK8	22
Scopoletin	38	MAPK1	22
Myricitrin	33	AMY2A	22
P-AMINOBENZOIC ACID	32	PTPN1	21
Isoorientin	30	SOD2	20
quercitrin	30	PIK3R1	20
Diosmetin 7-O-rutinoside	28	MAPK3	20
p-Hydroxybenzoic acid	25	G6PC	19
7,8-Dihydroxycoumarin	24	GSK3B	19
Pyridoxamine	20	AKT2	19
4-methylumbelliferone	18	ADIPOQ	18
Isorhamnetin-3 glu	14	ACACA	18
Rhamnetin	13	PCK1	18
5-Methoxysalicylic acid	10	NOS2	18
Apigetrin	9	MAPK9	18
Kaempferol 3-arabinoside	7	PPARGC1A	17
linarin	5	NOS3	17
Kaempferide	5	CYP2E1	17
Mesna	5	NFKB1	16
Afzelin	4	TGFB1	16
eriodictyol 7Glu	3	GPX1	16
sinapaldehyde	2	CYP1A2	16
Quercetin-3-Arabinoside	2	FABP4	15
Kaempferol-3-Glucuronide	2	CPT1A	15
Shikimic acid	2	PTGS1	14
Gibberellin A4	1	VEGFA	14
		PARP1	14
		LPL	14
		SIRT1	13
		IRS1	13
		DPP4	13
		CASP8	13
		GPT	12
		SLC2A1	12
		MTOR	12
		IKBKB	12
		LEP	11
		IL10	11
		ICAM1	11
		SLC2A2	11
		INSR	11
		AHR	11
		GCK	10
		UGT1A1	10
		NFKB2	10
		MMP9	10
		HIF1A	10
		FBP1	10
		EGFR	10
		BCL2L1	9
		HMGCR	9
		CD36	9
		PRKAA2	8
		SERPINE1	8
		FAS	8
		CASP7	8
		ABCA1	8
		IRS2	8
		ABCG2	8
		SCD	7
		PRKCB	7
		NOS1	7
		MAOB	7
		FOXO1	7
		MMP1	7
		MAPK14	7
		ABCC2	7
		UCP2	6
		PRKCD	6
		IL1A	6
		GSTP1	6
		CD38	6
		AR	6
		MTTP	6
		STAR	6
		SRC	6
		MAPK10	6
		G6PD	6
		ADORA1	6
		HNF4A	5
		C3	5
		ACACB	5
		UGT1A6	5
		SLC5A1	5
		NR1D1	5
		INS	5
		DRD2	5
		COL3A1	5
		CFTR	5
		CD40	5
		CCN2	5
		BECN1	5
		AGER	5
		IGF1R	5
		DNMT1	5
		FBN1	4
		MT-CO2	4
		XBP1	4
		UCP3	4
		TIMP1	4
		SOCS3	4
		PTEN	4
		PRKAB1	4
		PPARD	4
		PLAT	4
		PDX1	4
		NR3C1	4
		NR1H4	4
		METRNL	4
		LEPR	4
		IGF2	4
		IGF1	4
		EDN1	4
		CD68	4
		CASP1	4
		BAD	4
		HSD3B1	4
		CYP11A1	4
		PPP2CA	3
		CNR1	3
		AVP	3
		HNF1A	3
		DGAT1	3
		TNFRSF1B	3
		TNFRSF1A	3
		SI	3
		SHBG	3
		S100B	3
		RELB	3
		PRKCI	3
		PPP1R3C	3
		PDK4	3
		OGG1	3
		MKI67	3
		MIF	3
		LMNA	3
		KCNU1	3
		IL18	3
		IFNB1	3
		HSPD1	3
		HSD11B1	3
		HDAC1	3
		HBA1	3
		GPX3	3
		F2RL1	3
		CDKAL1	3
		CASP12	3
		BCL2L11	3
		ATM	3
		ARG1	3
		APLN	3
		ALDH2	3
		SREBF2	3
		PIK3CG	3
		MMP3	3
		TRPC6	2
		SELENOP	2
		CCKBR	2
		MGAM	2
		THBD	2
		FGF21	2
		RETN	2
		MTNR1B	2
		HCAR2	2
		COQ2	2
		RXRA	2
		GSTM1	2
		KL	2
		HK1	2
		PRKAG1	2
		MFN2	2
		IL7R	2
		DNM1L	2
		ACOT2	2
		ADRB3	2
		MT-ND1	2
		TSPAN8	2
		TGFBR2	2
		TF	2
		TCF7L2	2
		STK11	2
		SMAD5	2
		SMAD4	2
		SLC9A1	2
		SLC1A2	2
		SIRT4	2
		SERPINF1	2
		SDF2L1	2
		S100A6	2
		RORA	2
		REN	2
		RBP4	2
		PYGM	2
		PTGDS	2
		PRKCZ	2
		PRKCQ	2
		PNPLA3	2
		NUCB2	2
		NR4A1	2
		NPPB	2
		MPC1	2
		ITGAM	2
		IGFBP2	2
		ID1	2
		HTR2C	2
		HSD17B3	2
		HP	2
		HMGA1	2
		HAMP	2
		GJA1	2
		GCKR	2
		FOXM1	2
		EPAS1	2
		ENPP1	2
		DRD1	2
		CYBA	2
		CEL	2
		CDKN2B	2
		CCND2	2
		CCKAR	2
		CALCR	2
		BSCL2	2
		BRAF	2
		BHMT	2
		ATP5F1B	2
		ATP2A2	2
		ATF3	2
		AOC3	2
		ADRA2A	2
		ABCB11	2
		GLP1R	2
		SLC47A1	1
		MCF2L2	1
		JAZF1	1
		CRHR1	1
		CNKSR2	1
		WFS1	1
		SLC10A2	1
		SERPINA12	1
		RNF6	1
		REL	1
		REG3A	1
		PRKN	1
		PRKAR1A	1
		PLN	1
		PCSK1	1
		PC	1
		OXCT1	1
		NOTCH2	1
		NKX6-1	1
		NFE2L1	1
		NCOA6	1
		MTNR1A	1
		MRC1	1
		MPST	1
		METAP2	1
		MAP1LC3A	1
		MADD	1
		KLF11	1
		KCNJ11	1
		ITGA1	1
		IGF2BP2	1
		IDE	1
		IAPP	1
		HPX	1
		HNF1B	1
		GPD2	1
		GPD1	1
		GNAS	1
		GH1	1
		FIS1	1
		FGFR1	1
		ETS1	1
		ESRRG	1
		ESRRA	1
		ECE1	1
		DCX	1
		DAG1	1
		CTF1	1
		CRTC2	1
		CPE	1
		CISD2	1
		CD163	1
		CCR5	1
		CALCA	1
		AUTS2	1
		ATP2A3	1
		ARRB2	1
		ADRB2	1
		ACSL4	1
		ABCC9	1
		ABCC8	1
		KCNMB1	1
		CNTF	1
		ADAMTS9	1
		SLC5A2	1
		TBXAS1	1
		PFKL	1
		ALDOB	1
		AGTR2	1
		USP48	1
		SLC16A13	1
		BDKRB1	1
		EDNRA	1
		IL13RA1	1
		MT-CYB	1
		UBE2E2	1
		TRIB3	1
		ST6GAL1	1
		SLC29A1	1
		SLC22A3	1
		RXRG	1
		RARRES2	1
		RAMP1	1
		PROX1	1
		PRKCE	1
		PRDX3	1
		PLTP	1
		PDK2	1
		NR4A3	1
		MTR	1
		MPC2	1
		MAT1A	1
		LNPEP	1
		LIPC	1
		KCNJ10	1
		HTR2A	1
		HSD11B2	1
		HHEX	1
		GRB14	1
		GPT2	1
		GHRL	1
		F7	1
		EIF3F	1
		EDNRB	1
		CDO1	1
		CCHCR1	1
		CCDC92	1
		CBS	1
		C2CD4A	1
		ATP2A1	1
		APOC3	1
		ANGPTL8	1
		ACE2	1
