# Supplementary material for: Integrating experimental model, LC-MS/MS chemical analysis, and systems biology approach to investigate the possible antidiabetic effect and mechanisms of Matricaria aurea (Golden Chamomile) in type 2 diabetes mellitus
Source: Front Pharmacol. 2022 Sep 7;13:924478. doi: 10.3389/fphar.2022.924478 (PMC9490514; doi:10.3389/fphar.2022.924478)
Supplement: Supplementary file 9 [file Table7.XLSX]

## Sheet: GO Biological Process (BP)
Term	Overlap	P-value	Adjusted P-value	Old P-value	Old Adjusted P-value	Odds Ratio	Combined Score	Genes
glucose homeostasis (GO:0042593)	33/86	2.01144e-35	6.94149e-32	0	0	37.0651	2961.2	CRTC2;PRKAA1;PRKAA2;IRS1;SLC2A4;PIK3R1;HIF1A;FOXO1;HK1;IGF1R;INS;STK11;HNF4A;LEPR;PDK4;PCK1;PPARGC1A;PDK2;TCF7L2;GCKR;BAD;WFS1;INSR;ADIPOQ;HNF1A;NR1D1;SIRT1;ADRA2A;GCK;RBP4;IL6;MTNR1B;PPARG
carbohydrate homeostasis (GO:0033500)	26/70	1.10266e-27	1.90265e-24	0	0	34.4591	2138.95	CRTC2;PRKAA1;PRKAA2;IRS1;SLC2A4;IGF1R;INS;STK11;HNF4A;LEPR;PDK4;PCK1;PDK2;TCF7L2;GCKR;BAD;WFS1;INSR;ADIPOQ;HNF1A;ADRA2A;GCK;RBP4;IL6;MTNR1B;PPARG
positive regulation of multicellular organismal process (GO:0051240)	46/345	1.48393e-26	1.70702e-23	0	0	9.41529	559.951	EPAS1;SERPINE1;ADRB2;TNF;PIK3CG;IGF1R;INS;NPPB;HCAR2;GJA1;UCP2;LEPR;MFN2;CD36;NKX6-1;PPARGC1A;FGF21;ABCA1;IL10;XBP1;SMAD4;TGFB1;BAD;ADIPOQ;IL18;ESRRG;MIF;PRKAB1;SIRT1;ADRA2A;MTOR;VEGFA;TGFBR2;SOD1;BSCL2;IL1A;GH1;IL6;FABP4;ADRB3;SCD;IL1B;LEP;GNAS;F2RL1;GHRL
positive regulation of intracellular signal transduction (GO:1902533)	55/546	1.82393e-25	1.40313e-22	0	0	6.98624	397.962	CD40;IRS1;IRS2;TNF;PIK3CG;IGF1R;IKBKB;GJA1;CASP8;AKT2;CASP1;DNM1L;PRKCB;ADIPOQ;IL18;MIF;SIRT1;ADRA2A;TNFRSF1A;F7;ADRB3;IL1B;TRIB3;IAPP;PRKN;BECN1;SRC;PIK3R1;ADRB2;AGER;RELA;EGFR;INS;BCL2L11;CALCR;HMOX1;FIS1;KL;TCF7L2;TGFB1;BAD;INSR;IGF2;IGF1;S100B;VEGFA;GH1;IL6;LEP;REL;BCL2;F2RL1;BAX;BCL2L1;FGFR1
negative regulation of apoptotic process (GO:0043066)	52/485	2.28396e-25	1.40313e-22	0	0	7.43992	422.131	GSK3B;CNTF;TNF;IGF1R;IKBKB;CCND2;AKT2;CASP3;PDK4;AKT1;CD38;IL10;PRKCI;GPX1;PRKCD;MIF;SIRT1;MMP9;CAT;AVP;PRKN;NOTCH2;PRKAA1;PRKAA2;SRC;HDAC1;GSTP1;PIK3R1;RELA;EGFR;FOXO1;HSPD1;PRDX3;MAPK8;MAPK1;CCL2;PPARGC1A;MAPK3;XBP1;WFS1;NR1H4;BRAF;IGF1;SOD2;NFKB1;VEGFA;SOD1;IL6;BCL2;FAS;GHRL;BCL2L1
positive regulation of transcription by RNA polymerase II (GO:0045944)	70/908	2.43952e-25	1.40313e-22	0	0	5.3781	304.792	CD40;CRTC2;SERPINE1;RORA;AHR;NR3C1;FOXM1;TNF;ETS1;IKBKB;HHEX;HNF4A;NOS1;IL10;SREBF1;EDN1;PARP1;NCOA6;IL18;HNF1B;HNF1A;PROX1;SIRT1;SREBF2;TNFRSF1A;AR;PPARG;PPARA;ATF3;PPARD;PRKN;EPAS1;HDAC1;PIK3R1;HIF1A;RELA;EGFR;FOXO1;SLC9A1;RXRA;NKX6-1;PPARGC1A;RXRG;MAPK3;ESRRA;TCF7L2;XBP1;CDKN2B;SMAD4;TGFB1;AUTS2;IFNB1;IGF2;NR1H4;HMGA1;PDX1;NR1D1;IGF1;SMAD5;NFKB1;VEGFA;NFKB2;APLN;NR4A1;IL6;NR4A3;REL;F2RL1;ATM;N…
positive regulation of cellular process (GO:0048522)	56/625	2.11748e-23	1.04392e-20	0	0	6.13313	320.206	CNTF;IRS1;HP;PTEN;IRS2;FOXM1;TNF;ETS1;IGF1R;CCND2;AKT2;AKT1;CCN2;CD36;TIMP1;IL13RA1;EDN1;PRKCD;CYBA;HBA1;PROX1;TNFRSF1B;SIRT1;ADRA2A;TGFBR2;AR;CCKBR;IL1B;REG3A;PRKAA1;CTF1;PRKAA2;HDAC1;ACACB;RELA;EGFR;ACACA;INS;PRDX3;DPP4;MAPK8;CALCR;LMNA;FGF21;XBP1;TGFB1;INSR;IGF2;IGF1;S100B;VEGFA;IL6;BCL2;ATM;IL7R;FGFR1
positive regulation of cell population proliferation (GO:0008284)	49/474	3.1598e-23	1.36306e-20	0	0	7.07714	366.659	CNTF;IRS1;PTEN;IRS2;FOXM1;TNF;IGF1R;GJA1;CCND2;AKT2;AKT1;TIMP1;IL13RA1;PRKCI;EDN1;IL18;MIF;PROX1;SIRT1;ADRA2A;TGFBR2;AR;CCKBR;IL1B;S100A6;REG3A;CTF1;HDAC1;RELA;EGFR;INS;PRDX3;DPP4;HMOX1;FGF21;TCF7L2;XBP1;TGFB1;BAD;INSR;IGF2;IGF1;S100B;VEGFA;IL6;NR4A3;BCL2;IL7R;FGFR1
positive regulation of metabolic process (GO:0009893)	27/113	7.08244e-23	2.71572e-20	0	0	18.3236	934.539	EPAS1;ADRB2;TNF;ACACB;ACACA;IGF1R;INS;GJA1;UCP2;LEPR;MFN2;CD36;PPARGC1A;FGF21;INSR;ADIPOQ;IL18;ESRRG;PRKAB1;VEGFA;BSCL2;FABP4;ADRB3;SCD;LEP;GNAS;GHRL
cellular response to peptide hormone stimulus (GO:0071375)	26/106	2.17648e-22	7.51102e-20	0	0	18.9177	943.599	IRS1;SRC;IRS2;PIK3R1;SLC2A4;CRHR1;FOXO1;RELA;CYP11A1;AKT2;AKT1;ENPP1;PCK1;PRKCI;XBP1;PARP1;INSR;ADIPOQ;PRKCD;NFKB1;GCK;NR4A1;NR4A3;PRKAR1A;TRIB3;PPARG
cellular response to cytokine stimulus (GO:0071345)	48/482	4.58446e-22	1.43703e-19	0	0	6.76416	332.351	GSK3B;CNTF;CD40;CTF1;ITGAM;RORA;PIK3R1;PTGS2;HIF1A;TNF;RELA;FOXO1;ICAM1;IKBKB;SOCS3;MAPK8;BCL2L11;CASP3;LEPR;CASP1;AKT1;HMOX1;CCL2;CD36;TIMP1;CCR5;IL13RA1;IL10;XBP1;TGFB1;NOS2;IFNB1;MMP1;MMP3;IL18;NR1D1;TNFRSF1B;SIRT1;MMP9;NFKB1;VEGFA;TNFRSF1A;IL1A;IL6;IL1B;BCL2;NFE2L2;BCL2L1
cellular response to oxygen-containing compound (GO:1901701)	40/323	5.66741e-22	1.43703e-19	0	0	8.49593	415.639	IRS1;GSTP1;SERPINE1;LPL;RORA;MTR;AHR;EGFR;RELA;FOXO1;PRDX3;MAPK9;MAPK8;PDK4;CASP1;AKT1;CCL2;MAPK1;DRD1;CCR5;PDK2;MAPK3;IL10;XBP1;PRKCD;MMP3;NR1H4;NR1D1;TNFRSF1B;MAPK14;MMP9;NFKB1;MTOR;IL1A;IL6;NR4A3;IL1B;ATM;CD68;CFTR
cytokine-mediated signaling pathway (GO:0019221)	54/621	5.76189e-22	1.43703e-19	0	0	5.89703	288.398	CNTF;CD40;ITGAM;IRS1;IRS2;RORA;TNF;ICAM1;IKBKB;CASP3;LEPR;CASP1;AKT1;CD36;TIMP1;CCR5;IL13RA1;IL10;MMP1;PRKCD;MMP3;IL18;MIF;TNFRSF1B;SIRT1;MMP9;TNFRSF1A;IL1A;IL1B;CTF1;SRC;PIK3R1;PTGS2;HIF1A;RELA;FOXO1;SOCS3;BCL2L11;HMOX1;CCL2;MAPK3;SMAD4;TGFB1;NOS2;IFNB1;SOD2;NFKB1;VEGFA;SOD1;IL6;LEP;BCL2;IL7R;BCL2L1
positive regulation of transcription, DNA-templated (GO:0045893)	75/1183	5.82974e-22	1.43703e-19	0	0	4.37034	213.683	CD40;CRTC2;SERPINE1;RORA;AHR;NR3C1;FOXM1;TNF;ETS1;IKBKB;HHEX;HNF4A;AKT1;CD38;NOS1;IL10;SREBF1;EDN1;PARP1;NCOA6;IL18;HNF1B;HNF1A;PROX1;SIRT1;SREBF2;TNFRSF1A;AR;IL1B;PPARG;PPARA;ATF3;PPARD;PRKN;EPAS1;HDAC1;RNF6;PIK3R1;HIF1A;RELA;EGFR;FOXO1;SLC9A1;RXRA;NKX6-1;PPARGC1A;RXRG;MAPK3;ESRRA;TCF7L2;XBP1;CDKN2B;SMAD4;TGFB1;AUTS2;IFNB1;IGF2;NR1H4;HMGA1;PDX1;ESRRG;NR1D1;IGF1;SMAD5;NFKB1;MTOR;VEGFA;NFKB2;NR4A1…
regulation of insulin secretion (GO:0050796)	25/104	2.4466e-21	5.6288e-19	0	0	18.3666	871.673	GLP1R;PRKN;IRS1;SLC2A1;SLC2A2;IRS2;TNF;DPP4;HNF4A;TCF7L2;KCNJ11;NOS2;ABCC8;BAD;SIRT4;NR1H4;ACSL4;NR1D1;ADRA2A;GCK;RBP4;IL6;MTNR1B;IL1B;GHRL
positive regulation of macromolecule metabolic process (GO:0010604)	42/384	6.14785e-21	1.32602e-18	0	0	7.40526	344.627	PRKN;GSK3B;CNTF;DNMT1;PRKAA1;PRKAG1;ECE1;ARRB2;HIF1A;TNF;ETS1;INS;MAPK9;GJA1;MAPK8;CALCR;AKT1;MAPK1;CD36;DRD1;PPARGC1A;FGF21;MAPK3;PTPN1;TGFB1;WFS1;NOS3;INSR;BRAF;IGF1;MAPK14;PRKAB1;MTOR;VEGFA;AR;IL1A;GH1;IL6;IL1B;ATM;AVP;NFE2L2
positive regulation of MAPK cascade (GO:0043410)	36/274	9.75114e-21	1.97948e-18	0	0	9.00139	414.756	NOTCH2;CD40;HTR2C;ADRB2;ARRB2;HTR2A;PRKCZ;TNF;AGER;EGFR;PIK3CG;ICAM1;IGF1R;INS;CALCR;CCL2;CCN2;CD36;FGF21;MAPK3;EDN1;TGFB1;INSR;IGF2;BRAF;MIF;IGF1;ADRA2A;VEGFA;GH1;IL6;ADRB3;LEP;F2RL1;IAPP;FGFR1
cellular response to oxidative stress (GO:0034599)	26/125	2.00908e-20	3.85184e-18	0	0	15.2722	692.655	PRKAA1;PRKAA2;GSTP1;HIF1A;FOXO1;EGFR;PRDX3;MAPK9;MAPK8;AKT1;HMOX1;MAPK1;PPARGC1A;PDK2;MAPK3;G6PD;GPX1;PARP1;GPX3;PRKCD;CYBA;SOD2;MMP9;SOD1;CAT;NFE2L2
cellular response to insulin stimulus (GO:0032869)	26/129	4.68583e-20	8.51095e-18	0	0	14.6761	653.191	GSK3B;IRS1;IRS2;PIK3R1;IDE;SLC2A4;FOXO1;IGF1R;INS;GRB14;AKT2;PDK4;AKT1;ENPP1;PCK1;PDK2;PRKCI;XBP1;PARP1;INSR;RARRES2;ADIPOQ;IGF2;GCK;TRIB3;PPARG
regulation of cell population proliferation (GO:0042127)	57/764	5.92828e-20	1.02292e-17	0	0	5.00414	221.543	CNTF;IRS1;PTEN;IRS2;FOXM1;ETS1;IGF1R;STK11;HHEX;CCND2;AKT2;HNF4A;AKT1;TIMP1;IL13RA1;IL10;KLF11;EDN1;ITGA1;PROX1;SIRT1;ADRA2A;TGFBR2;AR;ACE2;IL1A;CCKBR;IL1B;REG3A;CTF1;HDAC1;RELA;EGFR;INS;PRDX3;DPP4;LMNA;DRD2;FGF21;TCF7L2;XBP1;CDKN2B;TGFB1;NOS3;INSR;IGF2;HMGA1;IGF1;SOD2;S100B;VEGFA;IL6;NR4A3;BCL2;GHRL;IL7R;FGFR1
negative regulation of inflammatory response (GO:0050728)	31/212	2.22281e-19	3.65282e-17	0	0	10.0677	432.412	GLP1R;CALCA;SRC;GSTP1;RORA;ADRB2;METRNL;CRHR1;INS;CALCR;DRD1;IL10;CD163;PRKCD;ADIPOQ;NR1H4;IGF1;NR1D1;TNFRSF1B;MAPK14;TNFRSF1A;IL6;ADRB3;PRKAR1A;PPARG;GHRL;IAPP;AVP;PPARA;RAMP1;PPARD
negative regulation of programmed cell death (GO:0043069)	40/381	2.45914e-19	3.85749e-17	0	0	7.02974	301.22	NOTCH2;GSK3B;PRKAA1;PRKAA2;SRC;HDAC1;GSTP1;PIK3R1;RELA;EGFR;FOXO1;IGF1R;HSPD1;PRDX3;IKBKB;MAPK8;CCND2;AKT2;CASP3;AKT1;CD38;IL10;PRKCI;XBP1;WFS1;NR1H4;BRAF;MIF;IGF1;SIRT1;MMP9;NFKB1;VEGFA;IL6;CAT;BCL2;FAS;GHRL;AVP;BCL2L1
response to reactive oxygen species (GO:0000302)	19/59	3.54907e-19	5.32514e-17	0	0	27.1401	1152.98	GPX1;GSTP1;HP;HBA1;SOD2;MMP9;SIRT1;HIF1A;EGFR;SOD1;PRDX3;MAPK9;MAPK8;CAT;AKT1;HMOX1;MAPK1;PDK2;MAPK3
regulation of gene expression (GO:0010468)	67/1079	4.08845e-19	5.87885e-17	0	0	4.18015	176.992	GSK3B;CNTF;OGG1;PRKAG1;RORA;AHR;NR3C1;TNF;ETS1;GJA1;CASP8;AKT1;CD36;IL10;GPX1;ABCC2;MIF;PROX1;PRKAB1;SIRT1;AR;ACE2;IL1A;IL1B;PRKCQ;AVP;PRKN;NOTCH2;DNMT1;PRKAA1;PRKAA2;HDAC1;RNF6;HIF1A;RELA;INS;PPP2CA;MAPK9;MAPK8;CALCR;MAPK1;DRD1;IGF2BP2;PPARGC1A;FGF21;MAPK3;ESRRA;TGFB1;NOS2;NOS3;INSR;IGF2;HMGA1;BRAF;ESRRG;IGF1;MAPK14;NFKB1;MTOR;VEGFA;NFKB2;APLN;IL6;PC;REL;ATM;NFE2L2
positive regulation of glucose transmembrane transport (GO:0010828)	15/32	2.34901e-18	3.24257e-16	0	0	49.8924	2025.26	PRKCI;IRS1;INSR;ADIPOQ;IRS2;BRAF;PIK3R1;IGF1;INS;C3;GH1;NR4A3;AKT2;AKT1;FGF21
positive regulation of cold-induced thermogenesis (GO:0120162)	22/97	2.47555e-18	3.28582e-16	0	0	16.8779	684.23	EPAS1;ADIPOQ;IL18;ESRRG;ADRB2;PRKAB1;IGF1R;VEGFA;BSCL2;GJA1;FABP4;ADRB3;SCD;LEP;UCP2;LEPR;GNAS;MFN2;GHRL;CD36;PPARGC1A;FGF21
positive regulation of gene expression (GO:0010628)	43/482	4.94205e-18	6.31667e-16	0	0	5.89511	234.913	PRKN;GSK3B;CNTF;DNMT1;PRKAA1;PRKAG1;PIK3R1;HIF1A;TNF;ETS1;EGFR;PIK3CG;INS;MAPK9;GJA1;MAPK8;CALCR;AKT1;MAPK1;CD36;DRD1;PPARGC1A;FGF21;MAPK3;IL10;TGFB1;NOS3;BRAF;MIF;IGF1;MAPK14;PRKAB1;ADRA2A;MTOR;VEGFA;SOD1;AR;IL1A;IL6;IL1B;ATM;AVP;NFE2L2
positive regulation of cytokine production (GO:0001819)	36/335	7.9597e-18	9.81033e-16	0	0	7.14246	281.214	CD40;SERPINE1;LPL;RORA;PTGS2;HIF1A;PRKCZ;TNF;AGER;RELA;PIK3CG;HSPD1;INS;C3;HMOX1;DRD2;IL10;XBP1;TGFB1;NOS2;ADIPOQ;IL18;NR1H4;CYBA;MIF;MAPK14;NFKB1;ADRA2A;NFKB2;SOD1;IL1A;IL6;IL1B;LEP;F2RL1;PRKCQ
regulation of apoptotic process (GO:0042981)	53/742	9.27213e-18	1.10338e-15	0	0	4.7172	185.006	GSK3B;TNF;IGF1R;IKBKB;CCND2;CASP8;AKT2;CASP3;CASP1;AKT1;CD38;DNM1L;IL10;KLF11;PRKCI;MIF;SIRT1;MMP9;MADD;CAT;IAPP;AVP;PRKN;NOTCH2;PRKAA1;PRKAA2;SRC;HDAC1;GSTP1;PIK3R1;RELA;EGFR;FOXO1;HSPD1;PRDX3;MAPK8;BCL2L11;XBP1;WFS1;BAD;NR1H4;BRAF;IGF1;NFKB1;VEGFA;SOD1;IL6;BCL2;FAS;BAX;ATM;GHRL;BCL2L1
regulation of protein kinase B signaling (GO:0051896)	29/207	1.10695e-17	1.23547e-15	0	0	9.52087	371.717	IRS1;SRC;PTEN;IRS2;PIK3R1;ARRB2;TNF;EGFR;PIK3CG;IGF1R;INS;CALCR;AKT2;DAG1;AKT1;DRD2;KL;TCF7L2;TGFB1;INSR;IGF2;IL18;SIRT1;F7;LEP;TRIB3;IAPP;PPARA;FGFR1
negative regulation of extrinsic apoptotic signaling pathway (GO:2001237)	20/80	1.10981e-17	1.23547e-15	0	0	19.0819	744.952	GSK3B;TCF7L2;GPX1;SRC;NOS3;GSTP1;SERPINE1;IGF1;TNF;RELA;ICAM1;AR;IL1A;CASP8;IL1B;BCL2;AKT1;HMOX1;FAS;BCL2L1
positive regulation of phosphorylation (GO:0042327)	31/253	4.04348e-17	4.36064e-15	0	0	8.19107	309.187	CD40;PRKAA1;PRKAA2;HIF1A;TNF;AGER;EGFR;IGF1R;INS;C3;CCND2;AKT2;LEPR;AKT1;FGF21;MAPK3;TGFB1;INSR;RARRES2;ADIPOQ;IGF2;MIF;IGF1;SIRT1;MMP9;VEGFA;AR;IL1B;LEP;FAS;FGFR1
regulation of lipid metabolic process (GO:0019216)	20/92	2.15183e-16	2.25029e-14	0	0	15.8918	573.298	SREBF1;NCOA6;RARRES2;APOC3;IRS2;RORA;HMGCR;NR1D1;ACACB;SREBF2;ACACA;RXRA;SCD;HNF4A;IL1B;ANGPTL8;PPARG;PPARA;PCK1;PPARD
cellular response to lipid (GO:0071396)	28/219	4.66498e-16	4.73495e-14	0	0	8.53554	301.315	IRS1;GSTP1;SERPINE1;LPL;RORA;AHR;NR3C1;EGFR;RELA;MAPK8;PDK4;CASP1;CCL2;CCR5;IL10;XBP1;NR1H4;NR1D1;TNFRSF1B;MAPK14;NFKB1;AR;IL1A;IL6;IL1B;ATM;CD68;CFTR
response to insulin (GO:0032868)	19/84	5.56346e-16	5.48558e-14	0	0	16.6803	585.897	PRKCI;XBP1;PARP1;IRS1;INSR;ADIPOQ;IRS2;SLC2A4;PIK3R1;SIRT1;FOXO1;GCK;AKT2;LEP;AKT1;ENPP1;PPARG;TRIB3;PCK1
regulation of inflammatory response (GO:0050727)	27/206	8.43133e-16	8.08237e-14	0	0	8.76166	304.112	SERPINE1;LPL;RORA;PTGS2;METRNL;ETS1;TNF;RELA;CASP12;CASP1;IL10;PRKCD;ADIPOQ;MMP3;IL18;NR1H4;NR1D1;TNFRSF1B;MMP9;TNFRSF1A;ACE2;IL6;IL1B;PPARG;GHRL;PPARA;PPARD
positive regulation of protein phosphorylation (GO:0001934)	35/371	1.3561e-15	1.26483e-13	0	0	6.1487	210.496	CD40;SRC;PRKAG1;TNF;AGER;EGFR;INS;C3;CCND2;CALCR;AKT2;LEPR;AKT1;MAPK1;NOS1;FGF21;MAPK3;SMAD4;TGFB1;INSR;RARRES2;ADIPOQ;IGF2;BRAF;MIF;IGF1;SIRT1;MMP9;VEGFA;GH1;IL6;IL1B;LEP;FAS;AVP
apoptotic process (GO:0006915)	28/231	1.88246e-15	1.70957e-13	0	0	8.02602	272.132	NOTCH2;ATP2A1;AHR;FOXO1;HSPD1;PPP2CA;STK11;CASP7;CASP12;BCL2L11;CASP8;CASP3;CASP1;AKT1;PARP1;BAD;PRKCE;PRKCD;MTOR;TGFBR2;IL1A;IL1B;BCL2;FAS;BAX;IAPP;PPARD;BCL2L1
cellular response to lipopolysaccharide (GO:0071222)	21/120	3.97309e-15	3.43525e-13	0	0	12.1544	403.029	IL10;XBP1;TGFB1;PRKCE;GSTP1;SERPINE1;IL18;NR1D1;TNFRSF1B;MAPK14;TNF;NFKB1;RELA;IL1A;IL6;MAPK8;IL1B;CASP1;CCL2;CCR5;CD68
regulation of phosphatidylinositol 3-kinase signaling (GO:0014066)	20/106	3.98174e-15	3.43525e-13	0	0	13.2953	440.831	BECN1;SRC;INSR;PTEN;IL18;IRS2;PIK3R1;IGF1;TNF;SIRT1;PIK3CG;EGFR;IGF1R;INS;GH1;LEP;MAPK1;F2RL1;FGFR1;MAPK3
regulation of glycogen biosynthetic process (GO:0005979)	2022-12-26	7.92779e-15	6.67288e-13	0	0	48.0588	1560.39	GSK3B;PPP1R3C;IRS1;AKT2;INSR;IGF2;AKT1;ENPP1;IRS2;IGF1;GCK;INS
regulation of protein secretion (GO:0050708)	21/125	9.33299e-15	7.66861e-13	0	0	11.5671	373.676	GLP1R;TGFB1;KCNJ11;NOS2;ABCC8;SLC2A1;SLC2A2;IGF1;HMGCR;TNF;ADRA2A;GCK;INS;DPP4;IL1A;IL6;MTNR1B;HNF4A;IL1B;DRD2;DNM1L
positive regulation of cellular biosynthetic process (GO:0031328)	24/180	2.38333e-14	1.91276e-12	0	0	8.86755	278.154	SREBF1;EDN1;IRS1;INSR;IGF2;IRS2;IGF1;NR1D1;PTGS2;TNF;HIF1A;SIRT1;EGFR;GCK;MTOR;INS;IL6;STAR;AKT2;IL1B;AKT1;AGTR2;CD36;PPARGC1A
regulation of glucose import (GO:0046324)	13/37	4.34597e-14	3.40862e-12	0	0	30.442	936.607	PRKCI;IRS1;INSR;ADIPOQ;IRS2;PIK3R1;IGF1;INS;AKT2;LEP;AKT1;ENPP1;FGF21
positive regulation of protein serine/threonine kinase activity (GO:0071902)	19/106	5.24425e-14	4.02176e-12	0	0	12.4483	380.657	CD40;EDN1;TGFB1;SRC;ADIPOQ;ADRB2;PROX1;TNF;SIRT1;PIK3CG;ADRA2A;EGFR;VEGFA;PPP2CA;GH1;CCND2;IL1B;AKT1;FGFR1
regulation of fat cell differentiation (GO:0045598)	17/80	5.94698e-14	4.46152e-12	0	0	15.3106	466.257	XBP1;TGFB1;RARRES2;ADIPOQ;LPL;RORA;NR1D1;TNF;SIRT1;FOXO1;IL6;LEP;AKT1;ENPP1;PPARG;TRIB3;PPARD
positive regulation of DNA-binding transcription factor activity (GO:0051091)	27/246	7.12628e-14	5.23251e-12	0	0	7.14664	216.346	CD40;CRTC2;PTEN;PRKCZ;TNF;AGER;RELA;INS;PRDX3;IKBKB;AKT1;CD36;NKX6-1;PPARGC1A;IL10;PRKCI;EDN1;PRKCB;IL18;NFKB1;VEGFA;NFKB2;AR;IL6;IL1B;PRKCQ;PPARG
response to glucose (GO:0009749)	14/49	1.20023e-13	8.62917e-12	0	0	22.5322	670.357	TCF7L2;PRKAA1;XBP1;PRKAA2;ADIPOQ;PDX1;LPL;IRS2;GCK;IGF1R;PFKL;HNF4A;NKX6-1;PCK1
positive regulation of signal transduction (GO:0009967)	27/252	1.28413e-13	9.04395e-12	0	0	6.95391	206.417	IRS1;SRC;PTEN;PIK3R1;SLC2A4;HIF1A;PRKCZ;INS;C3;HHEX;PRKCI;XBP1;PRKCB;IFNB1;NOS3;ADIPOQ;IGF2;IGF1;SIRT1;F7;GH1;IL6;IL1B;FAS;BAX;GHRL;IL7R
positive regulation of nucleic acid-templated transcription (GO:1903508)	38/511	1.65251e-13	1.14056e-11	0	0	4.75211	139.861	HDAC1;RORA;RNF6;AHR;FOXM1;HIF1A;TNF;ETS1;RELA;EGFR;FOXO1;IKBKB;HHEX;RXRA;HNF4A;AKT1;CD38;NOS1;PPARGC1A;IL10;SMAD4;TGFB1;NCOA6;NR1H4;HMGA1;HNF1B;ESRRG;HNF1A;NR1D1;IGF1;SMAD5;NFKB1;AR;IL6;IL1B;PPARG;PPARA;PPARD
positive regulation of protein kinase B signaling (GO:0051897)	22/161	1.76087e-13	1.19152e-11	0	0	9.07698	266.571	KL;TCF7L2;TGFB1;IRS1;SRC;INSR;IGF2;IL18;IRS2;PIK3R1;TNF;PIK3CG;EGFR;IGF1R;INS;F7;CALCR;AKT2;LEP;IAPP;TRIB3;FGFR1
insulin receptor signaling pathway (GO:0008286)	16/73	1.97062e-13	1.30781e-11	0	0	15.8856	464.738	GSK3B;IRS1;INSR;RARRES2;IGF2;IRS2;IDE;PIK3R1;FOXO1;IGF1R;INS;GRB14;AKT2;PDK4;AKT1;PDK2
regulation of peptide hormone secretion (GO:0090276)	16/74	2.47332e-13	1.61046e-11	0	0	15.6109	453.155	GLP1R;KCNJ11;NOS2;ABCC8;SLC2A1;HTR2C;SLC2A2;TNF;ADRA2A;GCK;INS;DPP4;IL6;MTNR1B;HNF4A;IL1B
regulation of neuroinflammatory response (GO:0150077)	2022-10-19	2.66464e-13	1.7029e-11	0	0	61.9602	1793.97	IL6;IL1B;MMP3;IL18;IGF1;NR1D1;PTGS2;TNFRSF1B;MMP9;TNF
positive regulation of glycogen biosynthetic process (GO:0045725)	2022-09-14	3.49038e-13	2.15094e-11	0	0	100.112	2871.56	IRS1;INSR;AKT2;IGF2;AKT1;IRS2;IGF1;GCK;INS
vasodilation (GO:0042311)	2022-09-14	3.49038e-13	2.15094e-11	0	0	100.112	2871.56	ADRB3;NOS3;F2RL1;ADRB2;AGTR2;NOS1;SOD2;INS;SOD1
positive regulation of glucose import (GO:0046326)	2022-11-26	3.55762e-13	2.15392e-11	0	0	40.9977	1175.18	PRKCI;IRS1;AKT2;INSR;ADIPOQ;AKT1;IRS2;PIK3R1;IGF1;INS;FGF21
cellular glucose homeostasis (GO:0001678)	13/43	4.04593e-13	2.40733e-11	0	0	24.3461	694.739	PRKAA1;XBP1;PRKAA2;PIK3R1;NR1D1;HIF1A;SIRT1;FOXO1;GCK;HK1;IGF1R;PCK1;PPARGC1A
regulation of protein phosphorylation (GO:0001932)	27/266	4.75452e-13	2.75249e-11	0	0	6.54185	185.622	PRKN;CD40;PTEN;TNF;AGER;EGFR;C3;PPP2CA;CCND2;AKT2;LEPR;AKT1;FGF21;MAPK3;TGFB1;INSR;RARRES2;ADIPOQ;IGF2;SIRT1;MMP9;VEGFA;SOD1;IL1B;LEP;FAS;ATF3
positive regulation of phosphatidylinositol 3-kinase signaling (GO:0014068)	16/77	4.78555e-13	2.75249e-11	0	0	14.8409	421.007	BECN1;SRC;INSR;IL18;IRS2;PIK3R1;IGF1;TNF;SIRT1;PIK3CG;IGF1R;INS;GH1;LEP;F2RL1;FGFR1
transmembrane receptor protein tyrosine kinase signaling pathway (GO:0007169)	33/404	5.44909e-13	3.08275e-11	0	0	5.20905	147.094	GSK3B;IRS1;SRC;IRS2;PLAT;PIK3R1;IDE;ADRB2;EGFR;FOXO1;IGF1R;INS;GRB14;AKT2;CASP3;PDK4;AKT1;MAPK1;PDK2;FGF21;MAPK3;KL;INSR;RARRES2;IGF2;CYBA;IGF1;MAPK14;MMP9;VEGFA;GH1;NR4A3;FGFR1
cellular response to nutrient levels (GO:0031669)	15/66	6.38285e-13	3.55278e-11	0	0	16.602	466.183	SREBF1;PRKAA1;CDKN2B;XBP1;PRKAA2;LPL;SIRT1;SREBF2;FOXO1;MTOR;MAP1LC3A;PDK4;PPARA;CD68;PDK2
regulation of blood vessel endothelial cell migration (GO:0043535)	14/55	7.01485e-13	3.84258e-11	0	0	19.2289	538.132	CD40;TGFB1;NOS3;MAPK14;ETS1;TNF;SIRT1;HIF1A;VEGFA;ATP5F1B;AKT1;PPARG;AGTR2;FGFR1
positive regulation of glycogen metabolic process (GO:0070875)	2022-09-15	8.58756e-13	4.63057e-11	0	0	83.4221	2317.74	IRS1;INSR;AKT2;IGF2;AKT1;IRS2;IGF1;GCK;INS
regulation of lipid catabolic process (GO:0050994)	2022-10-21	9.85158e-13	5.23043e-11	0	0	50.6896	1401.36	BSCL2;HCAR2;PRKAA1;RARRES2;IL1B;APOC3;ABCB11;TNF;ADRA2A;INS
positive regulation of smooth muscle cell proliferation (GO:0048661)	13/46	1.0719e-12	5.60476e-11	0	0	22.1295	609.923	IL10;DNMT1;EDN1;IL18;IGF1;TNF;MMP9;GJA1;IL6;NR4A3;AKT1;HMOX1;MFN2
positive regulation of cellular catabolic process (GO:0031331)	20/141	1.10991e-12	5.71686e-11	0	0	9.4326	259.649	GSK3B;PTPN1;PRKAA1;PRKAA2;IRS1;BAD;INSR;PRKCD;IRS2;IGF1;TNFRSF1B;TNF;HIF1A;FOXO1;ADRA2A;INS;STK11;AKT2;IL1B;PPARA
positive regulation of protein modification process (GO:0031401)	24/214	1.13019e-12	5.73574e-11	0	0	7.26802	199.933	CD40;TGFB1;INSR;RARRES2;PRKCD;ADIPOQ;IGF2;SIRT1;TNF;AGER;MMP9;EGFR;VEGFA;C3;CCND2;AKT2;IL1B;LEP;LEPR;AKT1;FAS;RAMP1;FGF21;MAPK3
response to lipopolysaccharide (GO:0032496)	21/159	1.24342e-12	6.21889e-11	0	0	8.70203	238.55	IL10;XBP1;NOS2;NOS3;GSTP1;SERPINE1;NR1D1;TNFRSF1B;MAPK14;NFKB1;RELA;PRDX3;IL1A;IL6;MAPK8;IL1B;CASP1;CCL2;NOS1;CCR5;CD68
regulation of vascular associated smooth muscle cell proliferation (GO:1904705)	1937-12-01	1.27153e-12	6.26865e-11	0	0	26.8978	736.753	IL10;DNMT1;GJA1;NR4A3;ADIPOQ;PTEN;MFN2;PPARG;IGF1;SOD2;MMP9;APLN
regulation of ERK1 and ERK2 cascade (GO:0070372)	25/238	1.66013e-12	8.06915e-11	0	0	6.76537	183.505	NOTCH2;GSTP1;PTEN;HTR2C;ARRB2;HTR2A;PRKCZ;TNF;AGER;EGFR;ICAM1;CALCR;CCL2;CCN2;CD36;FGF21;MAPK3;PTPN1;SMAD4;TGFB1;ADIPOQ;BRAF;MIF;IL1B;F2RL1
positive regulation of small molecule metabolic process (GO:0062013)	2022-09-16	1.93174e-12	9.25893e-11	0	0	71.501	1928.57	IRS1;PRKCE;AKT2;ADIPOQ;AKT1;IRS2;PPARG;PPARA;PPARD
positive regulation of blood vessel endothelial cell migration (GO:0043536)	13/48	1.96687e-12	9.29818e-11	0	0	20.8628	562.348	CD40;TGFB1;NOS3;PTGS2;MAPK14;ETS1;HIF1A;SIRT1;VEGFA;ATP5F1B;AKT1;HMOX1;FGFR1
response to lipid (GO:0033993)	18/114	2.35495e-12	1.09824e-10	0	0	10.6515	285.189	TGFB1;NOS2;GPX3;NOS3;FOXO1;PRDX3;GH1;RBP4;RXRA;SCD;IL1B;PPARG;CD36;NOS1;PCK1;PPARA;RXRG;PPARD
regulation of transcription by RNA polymerase II (GO:0006357)	86/2206	3.27081e-12	1.50501e-10	0	0	2.57477	68.0923	CD40;CRTC2;SERPINE1;PTEN;RORA;AHR;NR3C1;FOXM1;TNF;ETS1;IKBKB;HHEX;EDNRB;HNF4A;NOS1;SREBF1;KLF11;EDN1;PARP1;PRKCB;NCOA6;IL18;HNF1B;HNF1A;PROX1;SIRT1;SREBF2;TNFRSF1A;AR;PRKAR1A;TRIB3;PPARG;PPARA;FBP1;ATF3;PPARD;PRKN;EPAS1;HDAC1;PIK3R1;HIF1A;RELA;EGFR;FOXO1;RELB;SLC9A1;HSPD1;RXRA;NKX6-1;PPARGC1A;RXRG;MAPK3;JAZF1;ESRRA;TCF7L2;XBP1;CDKN2B;SMAD4;TGFB1;AUTS2;IFNB1;WFS1;IGF2;NR1H4;HMGA1;PDX1;ESRRG;NR1D1;…
cellular response to chemical stress (GO:0062197)	17/101	3.31849e-12	1.50685e-10	0	0	11.4706	303.185	G6PD;PRKAA1;GPX1;PRKAA2;PARP1;GPX3;GSTP1;CYBA;SOD2;FOXO1;SOD1;PRDX3;CAT;FAS;ATM;PPARGC1A;NFE2L2
triglyceride homeostasis (GO:0070328)	1931-11-01	3.59558e-12	1.61148e-10	0	0	30.7405	810.051	GCKR;XBP1;LIPC;HNF4A;ANGPTL8;IL18;NR1H4;LPL;APOC3;RORA;SIRT1
DNA-templated transcription, initiation (GO:0006352)	21/168	3.68179e-12	1.62896e-10	0	0	8.16548	214.978	NOTCH2;ESRRA;NCOA6;HDAC1;NR1H4;RORA;ESRRG;NR1D1;NR3C1;AR;NR4A1;NR4A3;RXRA;HNF4A;PPARG;CCN2;PPARA;PPARGC1A;RXRG;PPARD;MAPK3
negative regulation of cellular process (GO:0048523)	38/566	3.78832e-12	1.65487e-10	0	0	4.24488	111.637	PRKN;BECN1;PTEN;FOXM1;ETS1;PPP2CA;NPPB;GJA1;STK11;HNF4A;LMNA;ENPP1;CCN2;NOS1;DRD2;IL10;KLF11;CDKN2B;SMAD4;TGFB1;WFS1;NOS3;ADIPOQ;ITGA1;HMGA1;MIF;PROX1;TNFRSF1B;SOD2;SIRT1;AR;IL1A;NR4A1;IL6;IL1B;BCL2;AGTR2;FBP1
cellular response to reactive oxygen species (GO:0034614)	14/63	5.28532e-12	2.27996e-10	0	0	16.0829	417.611	PRKCD;MMP9;SIRT1;EGFR;RELA;PRDX3;MAPK9;MAPK8;IL6;AKT1;MAPK1;PDK2;MAPK3;NFE2L2
positive regulation of cellular metabolic process (GO:0031325)	17/105	6.37013e-12	2.71399e-10	0	0	10.947	282.206	TGFB1;INSR;ADIPOQ;ECE1;ARRB2;MAPK14;ACACB;ACACA;TGFBR2;INS;VEGFA;ACE2;GH1;AKT1;PPARG;PPARA;PPARD
protein phosphorylation (GO:0006468)	35/496	7.05697e-12	2.96995e-10	0	0	4.45246	114.326	GSK3B;PRKAA1;PRKAA2;SRC;PRKAG1;PRKCZ;EGFR;IGF1R;IKBKB;MAPK9;STK11;MAPK8;AKT2;PDK4;AKT1;MAPK1;CCL2;PCK1;PDK2;MAPK3;PRKCI;TGFB1;PRKCB;PRKCE;INSR;PRKCD;BRAF;MAPK14;PRKAB1;MTOR;TGFBR2;MAPK10;PRKCQ;ATM;FGFR1
negative regulation of lipid catabolic process (GO:0050995)	2022-09-18	7.95153e-12	3.30611e-10	0	0	55.6062	1421.17	BSCL2;HCAR2;PRKAA1;IL1B;APOC3;AKT1;TNF;ADRA2A;INS
transcription initiation from RNA polymerase II promoter (GO:0006367)	19/140	9.16968e-12	3.76721e-10	0	0	8.93485	227.08	NOTCH2;ESRRA;HDAC1;NR1H4;RORA;ESRRG;NR1D1;NR3C1;AR;NR4A1;NR4A3;RXRA;HNF4A;PPARG;CCN2;PPARA;PPARGC1A;RXRG;PPARD
fatty acid metabolic process (GO:0006631)	18/124	1.02354e-11	4.15558e-10	0	0	9.64173	243.986	CPT1A;XBP1;GPX1;ADIPOQ;LPL;ACSL4;CEL;ABCB11;PTGS2;ACACA;LIPC;ACOT2;PNPLA3;PPARG;CD36;PPARA;PPARGC1A;PPARD
regulation of glucose metabolic process (GO:0010906)	1934-11-01	1.1573e-11	4.64398e-10	0	0	26.7267	673.042	PRKN;IRS1;AKT2;ADIPOQ;PDK4;AKT1;IRS2;RORA;SIRT1;FBP1;PDK2
negative regulation of intracellular signal transduction (GO:1902532)	22/198	1.21551e-11	4.82154e-10	0	0	7.15515	179.832	PRKAA1;PRKAA2;SRC;GSTP1;ADIPOQ;NR1H4;PTEN;RORA;NR1D1;ARRB2;MAPK14;SIRT1;MMP9;RELA;CASP8;DAG1;BCL2;AKT1;TRIB3;PPARA;DRD2;BCL2L1
blood vessel diameter maintenance (GO:0097746)	1935-11-01	1.66062e-11	6.43908e-10	0	0	25.6118	635.717	NPPB;ACE2;EDNRA;EDN1;EDNRB;NOS3;F2RL1;ECE1;NOS1;AGTR2;INS
regulation of lipid biosynthetic process (GO:0046890)	1935-11-01	1.66062e-11	6.43908e-10	0	0	25.6118	635.717	C3;PRKAA2;STAR;ADIPOQ;PDK4;SIRT4;AKT1;PCK1;PPARA;MTOR;INS
regulation of insulin receptor signaling pathway (GO:0046626)	1945-12-01	1.73325e-11	6.64606e-10	0	0	20.3688	504.708	PTPN1;GRB14;IRS1;PRKCB;IL1B;PRKCD;IGF2;ENPP1;PRKCQ;PRKCZ;SIRT1;INS
regulation of MAP kinase activity (GO:0043405)	16/97	1.99953e-11	7.58285e-10	0	0	11.1651	275.057	PTPN1;CD40;EDN1;TGFB1;GSTP1;ADIPOQ;PRKCD;TNF;PIK3CG;ADRA2A;EGFR;VEGFA;GH1;IL1B;TRIB3;FGFR1
positive regulation of macromolecule biosynthetic process (GO:0010557)	18/129	2.02466e-11	7.59467e-10	0	0	9.20506	226.657	XBP1;IRS1;INSR;IGF2;IRS2;IGF1;SIRT1;NFKB1;EGFR;GCK;MTOR;INS;AR;IL6;AKT2;IL1B;AKT1;CCL2
regulation of MAPK cascade (GO:0043408)	20/166	2.40413e-11	8.92114e-10	0	0	7.80742	190.901	INSR;GSTP1;IGF2;ADRB2;IGF1;ADRA2A;EGFR;IGF1R;INS;IL6;ADRB3;IL1B;LEP;DAG1;MAPK1;FAS;IAPP;REN;FGFR1;MAPK3
cellular response to molecule of bacterial origin (GO:0071219)	17/115	2.87681e-11	1.05616e-09	0	0	9.8249	238.468	IL10;XBP1;GSTP1;SERPINE1;NR1D1;TNFRSF1B;MAPK14;NFKB1;RELA;IL1A;IL6;MAPK8;IL1B;CASP1;CCL2;CCR5;CD68
inflammatory response (GO:0006954)	23/230	3.61907e-11	1.31467e-09	0	0	6.36873	153.118	AOC3;CD40;TGFB1;NOS2;IL18;HP;CYBA;TNF;RELA;NFKB1;PIK3CG;RELB;TNFRSF1A;IKBKB;IL1A;IL6;IL1B;REL;ADORA1;CCL2;AGTR2;CCR5;CDO1
regulation of autophagy (GO:0010506)	23/231	3.9537e-11	1.42127e-09	0	0	6.33779	151.814	IL10;PRKN;SREBF1;GSK3B;PRKAA1;PRKAA2;BAD;PRKAG1;CISD2;PRKAB1;SREBF2;FOXO1;MTOR;STK11;MAPK8;CASP3;LEP;LEPR;BCL2;AKT1;TRIB3;ATM;DNM1L
negative regulation of catabolic process (GO:0009895)	1949-12-01	5.21027e-11	1.83476e-09	0	0	18.1631	430.062	BSCL2;HCAR2;PRKAA1;IL1B;APOC3;HMGCR;PPARA;TNF;FBP1;ADRA2A;EGFR;INS
response to hydrogen peroxide (GO:0042542)	1949-12-01	5.21027e-11	1.83476e-09	0	0	18.1631	430.062	PRDX3;IL6;GPX1;PRKCD;CAT;HP;HMOX1;HBA1;SIRT1;RELA;SOD1;NFE2L2
phosphorylation (GO:0016310)	30/400	5.45073e-11	1.90005e-09	0	0	4.70563	111.207	GSK3B;PRKAA1;PRKAA2;PRKAG1;PRKCZ;PIK3CG;HK1;IKBKB;MAPK9;STK11;MAPK8;PDK4;AKT1;MAPK1;CCL2;PDK2;MAPK3;PRKCI;TGFB1;PRKCB;PRKCE;INSR;PRKCD;BRAF;PRKAB1;MTOR;TGFBR2;MAPK10;ATM;FGFR1
negative regulation of multicellular organismal process (GO:0051241)	22/214	5.67141e-11	1.9572e-09	0	0	6.55349	154.617	IL10;REG3A;GSK3B;TGFB1;NOS3;ADIPOQ;NR1H4;PTEN;APOC3;LNPEP;NR1D1;HMGCR;TNF;AGER;EGFR;INS;PPP2CA;GJA1;STK11;IL1B;ID1;TIMP1
glucose metabolic process (GO:0006006)	13/62	6.74077e-11	2.30321e-09	0	0	14.8914	348.759	CRTC2;KCNJ11;GAA;ADIPOQ;IRS2;RBP4;PC;GHRL;ALDOB;PCK1;FBP1;PPARGC1A;PPARD
negative regulation of apoptotic signaling pathway (GO:2001234)	14/78	1.13244e-10	3.82326e-09	0	0	12.3041	281.781	PRKN;TCF7L2;GPX1;SRC;GSTP1;IGF1;TNF;MMP9;RELA;AR;BCL2;AKT1;AVP;BCL2L1
regulation of release of cytochrome c from mitochondria (GO:0090199)	1941-11-01	1.14111e-10	3.82326e-09	0	0	20.4832	468.939	PRKN;BCL2L11;GPX1;BAD;AKT1;BAX;IGF1;AVP;DNM1L;MMP9;BCL2L1
cellular protein modification process (GO:0006464)	50/1025	1.64097e-10	5.44518e-09	0	0	3.06755	69.1137	GSK3B;PRKAG1;PTEN;PLAT;IKBKB;STK11;AKT2;PDK4;AKT1;TIMP1;PDK2;PRKCI;PARP1;PRKCB;PRKCE;PRKCD;SIRT4;UBE2E2;CEL;PRKAB1;SIRT1;TGFBR2;PRKAA1;PRKAA2;EPAS1;HIF1A;PRKCZ;C3;PPP2CA;SOCS3;MAPK9;MAPK8;MAPK1;CCL2;MAPK3;PTPN1;TGFB1;WFS1;INSR;BRAF;MTOR;MAPK10;TF;COL3A1;IL6;CPE;ATM;FBN1;FGFR1;METAP2
negative regulation of lipid metabolic process (GO:0045833)	2022-09-24	1.94278e-10	6.38528e-09	0	0	33.3535	745.843	BSCL2;HCAR2;PRKAA1;UGT1A1;IL1B;APOC3;TNF;ADRA2A;INS
regulation of primary metabolic process (GO:0080090)	17/130	2.10049e-10	6.83849e-09	0	0	8.51417	189.727	SREBF1;NCOA6;IRS2;NR1D1;HMGCR;PRKAB1;ACACB;ACACA;SREBF2;INS;RXRA;SCD;HNF4A;ANGPTL8;PPARG;PPARA;PPARD
peptidyl-serine modification (GO:0018209)	19/169	2.55728e-10	8.24783e-09	0	0	7.19673	158.954	GSK3B;PRKCI;PARP1;PRKCB;PRKCE;PRKCD;MAPK14;PRKCZ;MTOR;TGFBR2;IKBKB;MAPK9;MAPK8;AKT2;AKT1;MAPK1;PRKCQ;ATM;PCK1
response to amyloid-beta (GO:1904645)	1944-11-01	2.63867e-10	8.43151e-09	0	0	18.6182	410.636	GSK3B;GJA1;CALCR;MMP3;ADRB2;CD36;IGF1;AGER;MMP9;ICAM1;IGF1R
positive regulation of lipid metabolic process (GO:0045834)	2022-09-25	2.98747e-10	9.45849e-09	0	0	31.2674	685.738	IL1B;ADIPOQ;SIRT4;AKT1;PPARG;PPARA;MTOR;INS;PPARD
regulation of pri-miRNA transcription by RNA polymerase II (GO:1902893)	1945-11-01	3.43629e-10	1.07756e-08	0	0	18.0697	393.765	IL10;TGFB1;PPARG;NR3C1;PPARA;ETS1;HIF1A;TNF;RELA;APLN;PPARD
positive regulation of ERK1 and ERK2 cascade (GO:0070374)	19/172	3.46592e-10	1.07756e-08	0	0	7.05454	153.668	NOTCH2;TGFB1;HTR2C;BRAF;MIF;ARRB2;HTR2A;TNF;AGER;PRKCZ;EGFR;ICAM1;CALCR;CCL2;F2RL1;CCN2;CD36;FGF21;MAPK3
positive regulation of cell differentiation (GO:0045597)	23/258	3.64249e-10	1.12234e-08	0	0	5.60182	121.745	XBP1;SMAD4;TGFB1;RARRES2;IL18;LPL;IGF1;MAPK14;NFKB1;MTOR;TGFBR2;INS;AR;MAPK9;GJA1;IL6;IL1B;AKT1;PPARG;CCN2;CD36;PPARD;FGFR1
negative regulation of response to external stimulus (GO:0032102)	16/118	4.16044e-10	1.27059e-08	0	0	8.85685	191.31	IL10;SERPINE1;ADIPOQ;PRKCD;PTEN;NR1H4;RORA;NR1D1;METRNL;TNFRSF1A;PPARG;GHRL;DRD1;DRD2;PPARA;PPARD
positive regulation of endothelial cell migration (GO:0010595)	14/86	4.4049e-10	1.32185e-08	0	0	10.9325	235.52	CD40;EDN1;TGFB1;NOS3;PROX1;MAPK14;ETS1;SIRT1;HIF1A;PIK3CG;VEGFA;ATP5F1B;AKT1;FGFR1
transport across blood-brain barrier (GO:0150104)	14/86	4.4049e-10	1.32185e-08	0	0	10.9325	235.52	SLC22A3;ABCC2;INSR;ATP2A3;SLC2A1;SLC1A2;ABCC9;SLC2A4;SLC5A1;AGER;LEPR;CD36;SLC29A1;ABCG2
positive regulation of NF-kappaB transcription factor activity (GO:0051092)	18/155	4.47146e-10	1.33026e-08	0	0	7.44818	160.346	PRKCI;CD40;PRKCB;IL18;TNF;AGER;PRKCZ;NFKB1;RELA;NFKB2;INS;PRDX3;IKBKB;AR;IL6;IL1B;PRKCQ;CD36
positive regulation of protein secretion (GO:0050714)	13/72	4.8874e-10	1.44158e-08	0	0	12.3611	265.012	TCF7L2;TGFB1;BAD;IRS2;ACSL4;IGF1;GCK;HCAR2;IL1A;RBP4;F2RL1;GHRL;DNM1L
peptidyl-serine phosphorylation (GO:0018105)	18/156	4.97232e-10	1.45419e-08	0	0	7.39383	158.39	GSK3B;PRKCI;PRKCB;PRKCE;PRKCD;MAPK14;PRKCZ;MTOR;TGFBR2;IKBKB;MAPK9;MAPK8;AKT2;AKT1;MAPK1;PRKCQ;ATM;PCK1
positive regulation of apoptotic signaling pathway (GO:2001235)	1959-12-01	5.3736e-10	1.55834e-08	0	0	14.2913	305.039	BECN1;FIS1;BCL2L11;BAD;IFNB1;BCL2;BAX;FAS;AGTR2;DNM1L;TNF;BCL2L1
negative regulation of insulin receptor signaling pathway (GO:0046627)	2022-09-27	6.63804e-10	1.90899e-08	0	0	27.7904	587.295	PTPN1;GRB14;IRS1;PRKCB;IL1B;PRKCD;ENPP1;PRKCQ;PRKCZ
regulation of glucose transmembrane transport (GO:0010827)	2022-08-19	6.77338e-10	1.93181e-08	0	0	40.3225	851.324	C3;GH1;NR4A3;PRKCB;IL1B;SLC2A1;BRAF;TRIB3
regulation of I-kappaB kinase/NF-kappaB signaling (GO:0043122)	21/224	8.62895e-10	2.44086e-08	0	0	5.89594	123.053	PRKN;CD40;PRKCB;GSTP1;ADIPOQ;NR1H4;RORA;NR1D1;S100B;SIRT1;TNF;RELA;TNFRSF1A;IKBKB;GJA1;CASP8;IL1B;REL;CASP1;HMOX1;F2RL1
cellular response to mechanical stimulus (GO:0071260)	1949-11-01	9.24527e-10	2.55243e-08	0	0	16.1643	336.246	CD40;MAPK8;CASP8;BAD;IL1B;CASP1;FAS;NFKB1;TNFRSF1A;SLC9A1;MAPK3
positive regulation of reactive oxygen species metabolic process (GO:2000379)	1949-11-01	9.24527e-10	2.55243e-08	0	0	16.1643	336.246	ACE2;ITGAM;TGFB1;GSTP1;PRKCD;F2RL1;CYBA;CD36;MAPK14;TGFBR2;SOD1
regulation of smooth muscle cell proliferation (GO:0048660)	1949-11-01	9.24527e-10	2.55243e-08	0	0	16.1643	336.246	TCF7L2;EDN1;IL6;NR4A3;IL18;AKT1;HMOX1;MFN2;PPARG;IGF1;TNF
negative regulation of cellular response to insulin stimulus (GO:1900077)	2022-09-28	9.62732e-10	2.61605e-08	0	0	26.3264	546.568	PTPN1;GRB14;IRS1;PRKCB;IL1B;PRKCD;ENPP1;PRKCQ;PRKCZ
regulation of small molecule metabolic process (GO:0062012)	2022-09-28	9.62732e-10	2.61605e-08	0	0	26.3264	546.568	PRKN;ADIPOQ;PDK4;NR1H4;RORA;ABCB11;PPARA;SIRT1;PDK2
regulation of nitric-oxide synthase activity (GO:0050999)	1939-10-01	1.32897e-09	3.58302e-08	0	0	19.2094	392.619	IL1A;NOS3;IL1B;LEP;AKT1;AGTR2;HIF1A;TNF;EGFR;INS
regulation of extrinsic apoptotic signaling pathway (GO:2001236)	1964-12-01	1.45345e-09	3.88826e-08	0	0	12.9138	262.788	AR;TCF7L2;CASP8;SRC;GSTP1;MADD;FAS;AGTR2;IGF1;TNF;RELA;FGFR1
regulation of cell migration (GO:0030334)	28/408	1.82252e-09	4.8381e-08	0	0	4.24853	85.4934	SRC;SERPINE1;PTEN;EGFR;IGF1R;INS;AKT2;LMNA;DAG1;AKT1;DRD1;DRD2;FGF21;XBP1;EDN1;TGFB1;INSR;ADIPOQ;MIF;IGF1;SOD2;MMP9;ADRA2A;VEGFA;F7;IL1B;F2RL1;ATM
activation of protein kinase activity (GO:0032147)	15/114	2.25824e-09	5.93299e-08	0	0	8.53157	169.852	CALCA;INSR;PRKCD;IL18;ADRB2;IGF1;ADRA2A;MTOR;TGFBR2;INS;VEGFA;STK11;PRKAR1A;LEP;AKT1
hexose metabolic process (GO:0019318)	1941-10-01	2.26935e-09	5.93299e-08	0	0	17.9683	357.637	KCNJ11;GAA;ADIPOQ;IRS2;GHRL;ALDOB;PCK1;FBP1;HK1;PPARD
regulation of macrophage derived foam cell differentiation (GO:0010743)	1931-09-01	2.67856e-09	6.9075e-08	0	0	22.7329	448.702	ABCA1;MAPK9;ADIPOQ;IL18;LPL;PPARG;CD36;PPARA;NFKB1
negative regulation of macromolecule metabolic process (GO:0010605)	19/194	2.68213e-09	6.9075e-08	0	0	6.16072	121.592	PRKN;NOTCH2;DNMT1;PRKAA1;TGFB1;ABCC2;PRKAA2;NOS2;HDAC1;MIF;IGF1;HIF1A;SIRT1;TNF;NFKB1;VEGFA;APLN;PC;REL
response to leptin (GO:0044321)	2022-06-09	2.70692e-09	6.9197e-08	0	0	110.309	2176.12	NR4A3;LEP;LEPR;NR1D1;SIRT1;GCK
positive regulation of peptidyl-tyrosine phosphorylation (GO:0050731)	16/134	2.7944e-09	7.09078e-08	0	0	7.64965	150.665	PTPN1;CNTF;CD40;TGFB1;CTF1;SRC;IGF2;IL18;MIF;IGF1;TNF;TNFRSF1A;VEGFA;SOCS3;GH1;IL6
regulation of extrinsic apoptotic signaling pathway via death domain receptors (GO:1902041)	1942-10-01	2.931e-09	7.38313e-08	0	0	17.4059	341.99	GSK3B;CASP8;GPX1;NOS3;SERPINE1;MADD;HMOX1;FAS;ICAM1;BCL2L1
regulation of tyrosine phosphorylation of STAT protein (GO:0042509)	1968-12-01	3.01999e-09	7.55217e-08	0	0	11.989	235.2	PPP2CA;SOCS3;GH1;CD40;CNTF;IL6;CTF1;IL18;IGF1;TNF;TNFRSF1A;VEGFA
negative regulation of blood pressure (GO:0045776)	2022-07-15	3.41166e-09	8.47023e-08	0	0	48.3838	943.294	NPPB;NOS2;NOS3;ADIPOQ;NOS1;DRD2;APLN
negative regulation of inflammatory response to antigenic stimulus (GO:0002862)	16/136	3.47691e-09	8.57058e-08	0	0	7.52139	146.495	GLP1R;IL10;CALCA;CD163;SRC;ADRB2;MAPK14;CRHR1;IL6;CALCR;ADRB3;PRKAR1A;IAPP;DRD1;AVP;RAMP1
vascular transport (GO:0010232)	13/84	3.54726e-09	8.68199e-08	0	0	10.2656	199.738	SLC22A3;ABCC2;INSR;ATP2A3;SLC2A1;SLC1A2;ABCC9;SLC2A4;SLC5A1;AGER;LEPR;SLC29A1;ABCG2
regulation of inflammatory response to antigenic stimulus (GO:0002861)	16/137	3.87265e-09	9.40384e-08	0	0	7.45884	144.473	GLP1R;IL10;CALCA;CD163;SRC;ADRB2;MAPK14;CRHR1;IL6;CALCR;ADRB3;PRKAR1A;IAPP;DRD1;AVP;RAMP1
positive regulation of protein localization to membrane (GO:1905477)	14/101	3.89669e-09	9.40384e-08	0	0	9.04063	175.055	PRKN;FIS1;PRKCI;ITGAM;BAD;PRKCE;PIK3R1;TNF;EGFR;MAPK8;CASP8;AKT2;BCL2;AKT1
positive regulation of cell migration (GO:0030335)	22/269	4.44862e-09	1.06347e-07	0	0	5.0798	97.6881	XBP1;EDN1;TGFB1;SRC;PRKCE;INSR;IGF1;SOD2;HIF1A;MMP9;EGFR;ADRA2A;MTOR;VEGFA;IGF1R;INS;F7;AKT2;IL1B;F2RL1;ATM;DRD1
cellular response to starvation (GO:0009267)	17/158	4.46835e-09	1.06347e-07	0	0	6.81363	131.001	SREBF1;BECN1;XBP1;PRKAA1;PRKAA2;PRKAG1;SIRT1;FOXO1;SREBF2;MTOR;MAPK8;MAP1LC3A;PDK4;MAPK1;FAS;PPARA;MAPK3
apoptotic mitochondrial changes (GO:0008637)	1933-09-01	4.96313e-09	1.17313e-07	0	0	20.8364	398.418	FIS1;BAD;BCL2;BAX;ATP2A1;DNM1L;SOD2;HSPD1;BCL2L1
cholesterol homeostasis (GO:0042632)	1971-12-01	5.05708e-09	1.18721e-07	0	0	11.3776	217.341	ABCA1;XBP1;LIPC;HNF4A;MTTP;IL18;LPL;APOC3;RORA;NR1D1;ABCB11;SIRT1
cellular response to peptide (GO:1901653)	1957-11-01	5.1442e-09	1.1995e-07	0	0	13.3477	254.746	GSK3B;GJA1;XBP1;SRC;CYP11A1;CD36;ADRB2;IGF1;AGER;ICAM1;IGF1R
regulation of angiogenesis (GO:0045765)	19/203	5.70854e-09	1.32216e-07	0	0	5.85667	111.167	XBP1;CD40;PRKCB;NOS3;SERPINF1;SERPINE1;HIF1A;SIRT1;ETS1;VEGFA;NPPB;IL1A;IL6;HHEX;IL1B;LEP;HMOX1;PPARG;GHRL
extrinsic apoptotic signaling pathway (GO:0097191)	1972-12-01	5.97076e-09	1.36458e-07	0	0	11.1874	211.85	GSK3B;CASP8;TGFB1;BAD;CASP3;BCL2;BAX;FAS;TNFRSF1B;TNF;TNFRSF1A;BCL2L1
sterol homeostasis (GO:0055092)	1972-12-01	5.97076e-09	1.36458e-07	0	0	11.1874	211.85	ABCA1;XBP1;LIPC;HNF4A;MTTP;IL18;LPL;APOC3;RORA;NR1D1;ABCB11;SIRT1
fat cell differentiation (GO:0045444)	1958-11-01	6.24636e-09	1.41817e-07	0	0	13.063	246.777	BSCL2;TCF7L2;NR4A1;NR4A3;AKT2;ADIPOQ;PPARG;METRNL;SIRT1;PPARGC1A;FOXO1
negative regulation of extrinsic apoptotic signaling pathway via death domain receptors (GO:1902042)	1934-09-01	6.64294e-09	1.47902e-07	0	0	20.0019	376.63	GSK3B;CASP8;GPX1;NOS3;SERPINE1;HMOX1;FAS;ICAM1;BCL2L1
phosphatidylinositol 3-kinase signaling (GO:0014065)	1934-09-01	6.64294e-09	1.47902e-07	0	0	20.0019	376.63	EDN1;IRS1;PTEN;AKT1;HTR2A;PIK3R1;IGF1;PIK3CG;IGF1R
positive regulation of pri-miRNA transcription by RNA polymerase II (GO:1902895)	1934-09-01	6.64294e-09	1.47902e-07	0	0	20.0019	376.63	IL10;TGFB1;PPARG;NR3C1;ETS1;HIF1A;TNF;RELA;APLN
positive regulation of tyrosine phosphorylation of STAT protein (GO:0042531)	1959-11-01	7.55469e-09	1.67123e-07	0	0	12.7902	239.192	SOCS3;GH1;CD40;CNTF;IL6;CTF1;IL18;IGF1;TNF;TNFRSF1A;VEGFA
acylglycerol homeostasis (GO:0055090)	2022-08-25	8.81482e-09	1.92531e-07	0	0	26.0831	483.759	GCKR;LIPC;HNF4A;ANGPTL8;IL18;LPL;APOC3;RORA
positive regulation of vascular endothelial growth factor production (GO:0010575)	2022-08-25	8.81482e-09	1.92531e-07	0	0	26.0831	483.759	C3;IL1A;IL6;TGFB1;IL1B;RORA;PTGS2;HIF1A
positive regulation of cytosolic calcium ion concentration (GO:0007204)	16/147	1.08219e-08	2.34883e-07	0	0	6.88594	126.3	GLP1R;FIS1;CALCA;EDN1;HTR2C;EDNRA;CALCR;CCKBR;BDKRB1;F2RL1;IAPP;GHRL;DRD1;CD36;DRD2;CCR5
positive regulation of interleukin-6 production (GO:0032755)	1976-12-01	1.12984e-08	2.43692e-07	0	0	10.4861	191.88	IL1A;XBP1;IL6;NOS2;IL1B;LEP;LPL;F2RL1;CYBA;TNF;AGER;HSPD1
negative regulation of fat cell differentiation (GO:0045599)	1936-09-01	1.15485e-08	2.47541e-07	0	0	18.5184	338.456	IL6;TGFB1;ADIPOQ;ENPP1;RORA;TRIB3;TNF;SIRT1;FOXO1
regulation of cytosolic calcium ion concentration (GO:0051480)	16/148	1.19364e-08	2.54275e-07	0	0	6.83342	124.667	GLP1R;FIS1;CALCA;EDN1;TRPC6;EDNRA;CALCR;PLN;CCKBR;BDKRB1;F2RL1;IAPP;GHRL;CD36;DRD2;CCR5
regulation of interleukin-6 production (GO:0032675)	14/110	1.20477e-08	2.55072e-07	0	0	8.1893	149.327	IL10;XBP1;NOS2;LPL;CYBA;TNF;AGER;HSPD1;IL1A;IL6;IL1B;LEP;F2RL1;GHRL
cellular response to organic cyclic compound (GO:0071407)	16/150	1.44864e-08	3.02985e-07	0	0	6.73074	121.49	TGFB1;IL18;NR1H4;RORA;AHR;NR3C1;TNF;EGFR;AR;CASP7;NR4A3;CASP3;IL1B;CCL2;DRD1;CFTR
regulation of cytokine production (GO:0001817)	16/150	1.44864e-08	3.02985e-07	0	0	6.73074	121.49	IL10;NOS2;MIF;TNFRSF1B;MAPK14;TNF;PIK3CG;ADRA2A;INS;SOD1;ACE2;IL1A;IL6;CASP8;LEP;IGF2BP2
regulation of stress-activated MAPK cascade (GO:0032872)	1949-10-01	1.46268e-08	3.04078e-07	0	0	14.2767	257.557	GSTP1;MAPK1;F2RL1;FAS;FOXM1;AGER;EGFR;FOXO1;IGF1R;MAPK3
nitric oxide mediated signal transduction (GO:0007263)	2022-07-18	1.60998e-08	3.2876e-07	0	0	35.1828	631.337	NOS2;NOS3;PDX1;AGTR2;CD36;NOS1;INS
regulation of fatty acid metabolic process (GO:0019217)	2022-07-18	1.60998e-08	3.2876e-07	0	0	35.1828	631.337	PRKAA2;ADIPOQ;PDK4;PPARG;PPARA;INS;PPARD
release of cytochrome c from mitochondria (GO:0001836)	2022-07-18	1.60998e-08	3.2876e-07	0	0	35.1828	631.337	FIS1;BAD;BCL2;BAX;SOD2;DNM1L;BCL2L1
positive regulation of nitric oxide biosynthetic process (GO:0045429)	2022-08-27	1.75303e-08	3.53783e-07	0	0	23.3351	416.75	EDN1;INSR;IL1B;AKT1;CD36;AGTR2;PTGS2;TNF
regulation of vascular endothelial growth factor production (GO:0010574)	2022-08-27	1.75303e-08	3.53783e-07	0	0	23.3351	416.75	C3;IL1A;IL6;TGFB1;IL1B;RORA;PTGS2;HIF1A
lipid homeostasis (GO:0055088)	1964-11-01	1.85139e-08	3.69315e-07	0	0	11.5807	206.191	ABCA1;PRKAA1;XBP1;PRKAA2;HNF4A;PNPLA3;IRS2;PPARG;ABCB11;SIRT1;INS
negative regulation of intrinsic apoptotic signaling pathway (GO:2001243)	1964-11-01	1.85139e-08	3.69315e-07	0	0	11.5807	206.191	PRKN;XBP1;SRC;BCL2;AKT1;SOD2;MMP9;SIRT1;INS;BCL2L1;NFE2L2
lipid biosynthetic process (GO:0008610)	1980-12-01	2.05629e-08	4.0783e-07	0	0	9.86723	174.648	SREBF1;PRKAA1;XBP1;LIPC;PRKAA2;STAR;SCD;HSD3B1;HSD17B3;LPL;HMGCR;ACACA
transcription by RNA polymerase II (GO:0006366)	23/320	2.27361e-08	4.48356e-07	0	0	4.41825	77.7582	NOTCH2;ESRRA;XBP1;PARP1;HDAC1;NR1H4;RORA;ESRRG;NR1D1;ARRB2;NR3C1;NFKB1;AR;NR4A1;RXRA;NR4A3;HNF4A;PPARG;CCN2;PPARA;PPARGC1A;RXRG;PPARD
positive regulation of nitric oxide metabolic process (GO:1904407)	2022-08-28	2.41574e-08	4.73677e-07	0	0	22.1672	388.784	EDN1;INSR;IL1B;AKT1;CD36;AGTR2;PTGS2;TNF
negative regulation of protein secretion (GO:0050709)	1939-09-01	2.47803e-08	4.81154e-07	0	0	16.664	291.841	PRKN;KCNJ11;IRS1;IL1B;SIRT4;HMGCR;DRD2;ADRA2A;INS
positive regulation of developmental process (GO:0051094)	17/177	2.48943e-08	4.81154e-07	0	0	5.99866	105.028	PRKN;FIS1;XBP1;SRC;INSR;TNF;SIRT1;INS;VEGFA;AR;GJA1;LEP;LMNA;DAG1;CCN2;DNM1L;FGFR1
negative regulation of oxidative stress-induced intrinsic apoptotic signaling pathway (GO:1902176)	2022-07-19	2.50964e-08	4.81154e-07	0	0	32.2493	564.38	PRKN;AKT1;SOD2;HIF1A;SIRT1;INS;NFE2L2
response to fatty acid (GO:0070542)	2022-07-19	2.50964e-08	4.81154e-07	0	0	32.2493	564.38	IRS1;SCD;NR1H4;PDK4;LPL;CD36;FOXO1
regulation of intrinsic apoptotic signaling pathway (GO:2001242)	1952-10-01	2.68324e-08	5.11595e-07	0	0	13.2549	231.081	BECN1;FIS1;BCL2L11;SRC;BAD;BCL2;BAX;DNM1L;MMP9;BCL2L1
negative regulation of immune response (GO:0050777)	17/178	2.7075e-08	5.13384e-07	0	0	5.96109	103.87	GLP1R;IL10;CALCA;CD163;SRC;ADRB2;MAPK14;CRHR1;IL6;COL3A1;CALCR;ADRB3;PRKAR1A;IAPP;DRD1;AVP;RAMP1
positive regulation of fatty acid oxidation (GO:0046321)	2022-06-12	2.84362e-08	5.36248e-07	0	0	55.1461	958.196	NR4A3;IRS1;AKT2;IRS2;PPARA;PPARGC1A
negative regulation of transcription, DNA-templated (GO:0045892)	43/948	2.98328e-08	5.59527e-07	0	0	2.79021	48.3478	PRKN;CALCA;HDAC1;AHR;NR3C1;FOXM1;TNF;RELA;FOXO1;HHEX;EDNRB;RXRA;HNF4A;CD38;NKX6-1;JAZF1;KLF11;TCF7L2;EDN1;SMAD4;TGFB1;PARP1;WFS1;ADIPOQ;IGF2;NR1H4;HMGA1;NR1D1;PROX1;SIRT1;SREBF2;NFKB1;VEGFA;AR;NR4A3;ID1;TRIB3;PPARG;PPARA;HAMP;FBP1;ATF3;PPARD
adenylate cyclase-activating G protein-coupled receptor signaling pathway (GO:0007189)	14/118	3.00267e-08	5.60119e-07	0	0	7.55626	130.883	ABCA1;GLP1R;CALCA;ADRB2;CRHR1;ADRA2A;CALCR;ADRB3;CNR1;GNAS;IAPP;DRD1;DRD2;RAMP1
positive regulation of intrinsic apoptotic signaling pathway (GO:2001244)	1940-09-01	3.14685e-08	5.83858e-07	0	0	16.1257	278.559	BECN1;FIS1;BCL2L11;BAD;BCL2;BAX;DNM1L;SOD1;BCL2L1
positive regulation of chemokine production (GO:0032722)	1953-10-01	3.25453e-08	6.0061e-07	0	0	12.946	223.196	IL6;IL1B;ADIPOQ;IL18;LPL;HMOX1;F2RL1;TNF;AGER;HIF1A
hydrogen peroxide metabolic process (GO:0042743)	2022-08-29	3.2837e-08	6.02768e-07	0	0	21.1106	363.771	PRDX3;GPX1;MAOB;GPX3;CAT;CYBA;HBA1;SOD1
negative regulation of transcription by RNA polymerase II (GO:0000122)	35/684	3.53725e-08	6.45876e-07	0	0	3.13168	53.7313	PRKN;HDAC1;NR3C1;FOXM1;TNF;RELA;HHEX;EDNRB;RXRA;NKX6-1;JAZF1;KLF11;TCF7L2;EDN1;SMAD4;PARP1;WFS1;IGF2;NR1H4;NR1D1;PROX1;SIRT1;SREBF2;NFKB1;VEGFA;AR;NR4A3;ID1;TRIB3;PPARG;PPARA;HAMP;FBP1;ATF3;PPARD
regulation of vascular associated smooth muscle cell apoptotic process (GO:1905459)	2022-05-07	3.85215e-08	6.97351e-07	0	0	137.507	2347.53	DNMT1;MFN2;PPARG;IGF1;SOD2
MAPK cascade (GO:0000165)	22/303	3.85958e-08	6.97351e-07	0	0	4.45734	76.0873	KL;TGFB1;IRS1;IL18;BRAF;IRS2;PIK3R1;IGF1;TNF;EGFR;NFKB1;IKBKB;MAPK8;IL1B;CCL2;MAPK1;PRKCQ;AVP;CCR5;BCL2L1;FGFR1;MAPK3
intrinsic apoptotic signaling pathway (GO:0097193)	13/102	3.95457e-08	7.10792e-07	0	0	8.18187	139.467	BAD;PRKCD;ATP2A3;ATP2A1;TNFRSF1B;STK11;BCL2L11;BCL2;BAX;TRIB3;ATM;PDK2;BCL2L1
negative regulation of defense response (GO:0031348)	1985-12-01	4.14062e-08	7.40378e-07	0	0	9.18904	156.212	IL10;ADIPOQ;PRKCD;NR1H4;RORA;PPARG;GHRL;NR1D1;METRNL;PPARA;TNFRSF1A;PPARD
positive regulation of epithelial cell proliferation (GO:0050679)	14/123	5.11818e-08	9.10456e-07	0	0	7.20779	121.004	NOTCH2;REG3A;TCF7L2;XBP1;BAD;IGF1;PROX1;HIF1A;SIRT1;EGFR;VEGFA;NR4A1;NR4A3;AKT1
positive regulation of transcription from RNA polymerase II promoter involved in cellular response to chemical stimulus (GO:1901522)	2022-07-21	5.61345e-08	9.88369e-07	0	0	27.6394	461.455	SMAD4;XBP1;HIF1A;SMAD5;RELA;VEGFA;NFE2L2
positive regulation of vascular associated smooth muscle cell proliferation (GO:1904707)	2022-07-21	5.61345e-08	9.88369e-07	0	0	27.6394	461.455	IL10;DNMT1;GJA1;NR4A3;MFN2;IGF1;MMP9
phosphatidylinositol-mediated signaling (GO:0048015)	1971-11-01	5.69352e-08	9.92341e-07	0	0	10.2259	170.582	EDN1;IRS1;PTEN;AKT1;IRS2;HTR2A;PIK3R1;IGF1;PIK3CG;IGF1R;FGFR1
regulation of glycolytic process (GO:0006110)	1971-11-01	5.69352e-08	9.92341e-07	0	0	10.2259	170.582	PRKAA1;GCKR;PRKAA2;INSR;PRKAG1;IGF1;PPARA;FBP1;HIF1A;GCK;INS
positive regulation of leukocyte cell-cell adhesion (GO:1903039)	2022-08-31	5.84746e-08	1.00898e-06	0	0	19.2729	320.984	IL6;NR4A3;CCL2;PRKCQ;ETS1;TNF;RELA;HSPD1
prostaglandin metabolic process (GO:0006693)	2022-08-31	5.84746e-08	1.00898e-06	0	0	19.2729	320.984	EDN1;GSTM1;GSTP1;TBXAS1;MIF;PTGS2;PTGDS;PTGS1
positive regulation of peptide hormone secretion (GO:0090277)	1943-09-01	6.18658e-08	1.06218e-06	0	0	14.7005	244.004	TCF7L2;RBP4;BAD;IRS2;ACSL4;GHRL;DRD2;GCK;INS
regulation of tumor necrosis factor-mediated signaling pathway (GO:0010803)	1958-10-01	8.03698e-08	1.37305e-06	0	0	11.5945	189.414	IKBKB;PRKN;CASP8;GSTP1;ADIPOQ;MADD;CASP1;F2RL1;TNF;TNFRSF1A
negative regulation of protein binding (GO:0032091)	1974-11-01	8.85456e-08	1.487e-06	0	0	9.73748	158.134	GSK3B;MAPK8;ADRB3;ADIPOQ;PRKCD;ATP2A3;ATP2A2;AKT1;BAX;ARRB2;ADRB2
positive regulation of cyclase activity (GO:0031281)	2022-06-14	8.9625e-08	1.487e-06	0	0	41.3553	671.099	MAPK8;NOS2;NOS3;NOS1;MAPK14;MAPK3
positive regulation of glucose metabolic process (GO:0010907)	2022-06-14	8.9625e-08	1.487e-06	0	0	41.3553	671.099	IRS1;AKT2;AKT1;IRS2;SIRT1;PPARGC1A
positive regulation of superoxide anion generation (GO:0032930)	2022-06-14	8.9625e-08	1.487e-06	0	0	41.3553	671.099	ITGAM;TGFB1;GSTP1;PRKCD;F2RL1;SOD1
regulation of fatty acid beta-oxidation (GO:0031998)	2022-06-14	8.9625e-08	1.487e-06	0	0	41.3553	671.099	IRS1;AKT2;AKT1;IRS2;ABCB11;PPARA
response to UV-A (GO:0070141)	2022-06-14	8.9625e-08	1.487e-06	0	0	41.3553	671.099	MMP1;MMP3;AKT1;TIMP1;MMP9;EGFR
negative regulation of signal transduction (GO:0009968)	20/267	9.74016e-08	1.6045e-06	0	0	4.591	74.119	IL10;PTPN1;PRKCB;IRS1;PRKCD;ADIPOQ;PTEN;PRKCZ;TNF;EGFR;APLN;HHEX;GRB14;IL1B;BCL2;AKT1;ENPP1;PRKCQ;AGTR2;DRD2
response to cytokine (GO:0034097)	15/150	9.76366e-08	1.6045e-06	0	0	6.24496	100.806	CD40;SRC;ADIPOQ;RELA;RELB;MAPK8;COL3A1;CASP8;CASP3;IL1B;BCL2;REL;CASP1;TIMP1;BCL2L1
response to endoplasmic reticulum stress (GO:0034976)	13/110	9.84239e-08	1.60977e-06	0	0	7.504	121.069	PRKN;GSK3B;WFS1;ATP2A3;ATP2A2;ATP2A1;PIK3R1;BCL2L11;BCL2;BAX;TRIB3;ATF3;CFTR
negative regulation of smooth muscle cell proliferation (GO:0048662)	1933-08-01	9.97141e-08	1.61556e-06	0	0	17.7293	285.813	IL10;ADIPOQ;PTEN;HMOX1;MFN2;PPARG;SOD2;APLN
positive regulation of ATP metabolic process (GO:1903580)	1933-08-01	9.97141e-08	1.61556e-06	0	0	17.7293	285.813	PRKAA1;PRKAA2;INSR;IGF1;PPARA;HIF1A;PPARGC1A;INS
positive regulation of peptidyl-serine phosphorylation (GO:0033138)	1993-12-01	1.15152e-07	1.84832e-06	0	0	8.2781	132.259	IL6;CALCR;TGFB1;IFNB1;AKT1;BRAF;NOS1;MIF;AVP;TNF;EGFR;VEGFA
regulation of epithelial cell proliferation (GO:0050678)	1993-12-01	1.15152e-07	1.84832e-06	0	0	8.2781	132.259	TCF7L2;NR4A1;CDKN2B;GPX1;TGFB1;NR4A3;BAD;LEP;IGF1;NR1D1;EGFR;VEGFA
positive regulation of cell motility (GO:2000147)	18/221	1.22915e-07	1.9603e-06	0	0	5.00959	79.7115	XBP1;EDN1;TGFB1;INSR;IGF1;SOD2;MMP9;EGFR;ADRA2A;VEGFA;IGF1R;INS;F7;AKT2;IL1B;F2RL1;ATM;DRD1
negative regulation of cell population proliferation (GO:0008285)	24/379	1.23264e-07	1.9603e-06	0	0	3.85692	61.3595	IL10;KLF11;CDKN2B;TGFB1;NOS3;GSTP1;ITGA1;HMGA1;PTEN;PROX1;SOD2;ETS1;AR;IL1A;RBP4;STK11;IL6;HNF4A;IL1B;LMNA;HMOX1;MFN2;PPARG;DRD2
regulation of transmembrane transport (GO:0034762)	1934-08-01	1.28352e-07	2.03184e-06	0	0	17.0465	270.502	ACE2;KCNJ10;KCNJ11;PRKCB;SLC2A1;BCL2;TRIB3;INS
regulation of cellular metabolic process (GO:0031323)	1947-09-01	1.40255e-07	2.21013e-06	0	0	13.1504	207.511	PRKN;ANGPTL8;PDK4;ABCB11;FOXM1;PPARA;ACACB;ACACA;PDK2
prostanoid biosynthetic process (GO:0046457)	2022-06-15	1.47102e-07	2.29705e-06	0	0	36.7584	578.289	EDN1;TBXAS1;MIF;PTGS2;PTGDS;PTGS1
regulation of superoxide anion generation (GO:0032928)	2022-06-15	1.47102e-07	2.29705e-06	0	0	36.7584	578.289	ITGAM;TGFB1;GSTP1;PRKCD;F2RL1;SOD1
positive regulation of carbohydrate metabolic process (GO:0045913)	2022-07-24	1.59442e-07	2.46742e-06	0	0	22.7584	356.205	PRKAA1;PRKAA2;INSR;IGF1;HIF1A;NFKB1;INS
protein kinase B signaling (GO:0043491)	2022-07-24	1.59442e-07	2.46742e-06	0	0	22.7584	356.205	TGFB1;IL1B;PTEN;AKT1;CCL2;IGF1;TNF
cellular response to amyloid-beta (GO:1904646)	1935-08-01	1.63775e-07	2.52315e-06	0	0	16.4143	256.47	GSK3B;GJA1;ADRB2;CD36;IGF1;AGER;ICAM1;IGF1R
regulation of protein-containing complex assembly (GO:0043254)	13/116	1.85256e-07	2.84141e-06	0	0	7.06471	109.514	ABCA1;GSK3B;TGFB1;MMP1;SRC;MMP3;TNF;PRKCZ;VEGFA;BCL2L11;BAX;IAPP;CD36
regulation of transcription, DNA-templated (GO:0006355)	74/2244	2.05277e-07	3.13409e-06	0	0	2.06834	31.8502	OGG1;RORA;AHR;NR3C1;FOXM1;TNF;ETS1;IKBKB;HHEX;HNF4A;AKT1;CD38;NOS1;IL10;SREBF1;KLF11;PRKCB;NCOA6;ADIPOQ;HNF1B;HNF1A;PROX1;SIRT1;SREBF2;AR;PRKAR1A;IL1B;PRKCQ;TRIB3;PPARG;PPARA;ATF3;PPARD;CALCA;EPAS1;HDAC1;RNF6;HIF1A;RELA;EGFR;FOXO1;RELB;INS;HSPD1;PPP2CA;RXRA;NKX6-1;PPARGC1A;RXRG;ESRRA;TCF7L2;SMAD4;TGFB1;INSR;IGF2;NR1H4;HMGA1;PDX1;ESRRG;NR1D1;IGF1;SOD2;MAPK14;SMAD5;NFKB1;VEGFA;NFKB2;NR4A1;IL6;NR4A3…
negative regulation of neuron death (GO:1901215)	1998-12-01	2.07062e-07	3.13409e-06	0	0	7.79482	119.964	PRKN;GSK3B;CNTF;PRKCI;WFS1;BCL2;AKT1;CCL2;TNFRSF1B;SOD2;PPARGC1A;SOD1
regulation of peptidyl-serine phosphorylation (GO:0033135)	1998-12-01	2.07062e-07	3.13409e-06	0	0	7.79482	119.964	IL6;CALCR;TGFB1;PTEN;AKT1;BRAF;MIF;NOS1;AVP;TNF;EGFR;VEGFA
response to hexose (GO:0009746)	2022-07-25	2.1802e-07	3.28553e-06	0	0	21.493	329.674	TCF7L2;GCKR;PFKL;HNF4A;ADIPOQ;LPL;IRS2
cellular response to leptin stimulus (GO:0044320)	2022-05-09	2.24315e-07	3.35113e-06	0	0	68.7465	1052.52	NR4A3;LEP;LEPR;SIRT1;GCK
positive regulation of protein kinase A signaling (GO:0010739)	2022-05-09	2.24315e-07	3.35113e-06	0	0	68.7465	1052.52	CALCR;ADIPOQ;IAPP;ADRB2;MIF
positive regulation of protein-containing complex assembly (GO:0031334)	13/118	2.2672e-07	3.37246e-06	0	0	6.92943	106.017	ABCA1;GSK3B;TGFB1;PARP1;MMP1;SRC;MMP3;TNF;VEGFA;BCL2L11;BAX;ATM;CD36
negative regulation of release of cytochrome c from mitochondria (GO:0090201)	2022-06-16	2.31781e-07	3.38931e-06	0	0	33.0809	505.393	PRKN;GPX1;AKT1;IGF1;AVP;BCL2L1
regulation of cellular carbohydrate metabolic process (GO:0010675)	2022-06-16	2.31781e-07	3.38931e-06	0	0	33.0809	505.393	PRKN;ADIPOQ;PDK4;RORA;SIRT1;PDK2
regulation of cholesterol storage (GO:0010885)	2022-06-16	2.31781e-07	3.38931e-06	0	0	33.0809	505.393	ABCA1;LPL;PPARG;PPARA;SREBF2;PPARD
regulation of fatty acid oxidation (GO:0046320)	2022-06-16	2.31781e-07	3.38931e-06	0	0	33.0809	505.393	NR4A3;SIRT4;PDK4;ABCB11;PPARA;PPARGC1A
positive regulation of response to external stimulus (GO:0032103)	14/139	2.39357e-07	3.48531e-06	0	0	6.28005	95.7413	CNTF;TGFB1;IFNB1;RARRES2;SERPINE1;IL18;LPL;CYBA;ETS1;TNF;TNFRSF1A;THBD;IL1B;F2RL1
positive regulation of fat cell differentiation (GO:0045600)	1951-09-01	2.938e-07	4.2601e-06	0	0	11.8956	178.914	XBP1;RARRES2;AKT1;LPL;PPARG;METRNL;PTGS2;PPARD;INS
regulation of interleukin-1 beta production (GO:0032651)	1983-11-01	2.95717e-07	4.26995e-06	0	0	8.51638	128.034	IL6;CASP8;GSTP1;CASP1;LPL;F2RL1;GHRL;CD36;IGF1;TNF;AGER
positive regulation of vasculature development (GO:1904018)	12/102	3.22754e-07	4.64093e-06	0	0	7.44686	111.304	IL1A;XBP1;CD40;PRKCB;NOS3;IL1B;SERPINE1;HMOX1;ETS1;HIF1A;SIRT1;VEGFA
positive regulation of insulin secretion (GO:0032024)	1938-08-01	3.24554e-07	4.64745e-06	0	0	14.7706	220.685	TCF7L2;RBP4;BAD;IRS2;ACSL4;GHRL;GCK;CFTR
response to peptide hormone (GO:0043434)	1952-09-01	3.49678e-07	4.98652e-06	0	0	11.6184	172.721	REG3A;XBP1;IRS1;SRC;CYP11A1;LEP;AKT1;PCK1;SIRT1
negative regulation of vascular associated smooth muscle cell proliferation (GO:1904706)	2022-06-17	3.52758e-07	5.00975e-06	0	0	30.072	446.794	IL10;ADIPOQ;PTEN;PPARG;SOD2;APLN
cellular response to cadmium ion (GO:0071276)	2022-07-27	3.90397e-07	5.47666e-06	0	0	19.3417	285.408	MAPK9;MAPK8;AKT1;MAPK1;MMP9;EGFR;MAPK3
positive regulation of nuclear division (GO:0051785)	2022-07-27	3.90397e-07	5.47666e-06	0	0	19.3417	285.408	IL1A;EDN1;INSR;IL1B;IGF2;IGF1;INS
response to glucocorticoid (GO:0051384)	2022-07-27	3.90397e-07	5.47666e-06	0	0	19.3417	285.408	IL10;IL6;BCL2L11;CALCR;HSD3B1;NR3C1;TNF
negative regulation of cell differentiation (GO:0045596)	16/191	4.24528e-07	5.93135e-06	0	0	5.14299	75.4594	ABCA1;TGFB1;ADIPOQ;IGF2;PTEN;RORA;TNF;SIRT1;FOXO1;EGFR;PPP2CA;IL6;ENPP1;TRIB3;PPARG;PPARA
cellular response to decreased oxygen levels (GO:0036294)	1969-10-01	4.38975e-07	6.02861e-06	0	0	9.42748	138.007	EPAS1;BAD;LMNA;HMOX1;RORA;PTGS2;SIRT1;HIF1A;MTOR;VEGFA
negative regulation of cellular catabolic process (GO:0031330)	1969-10-01	4.38975e-07	6.02861e-06	0	0	9.42748	138.007	IL10;LEP;HP;LEPR;BCL2;AKT1;APOC3;TIMP1;MTOR;INS
positive regulation of MAP kinase activity (GO:0043406)	1969-10-01	4.38975e-07	6.02861e-06	0	0	9.42748	138.007	GH1;CD40;EDN1;TGFB1;TNF;PIK3CG;ADRA2A;EGFR;VEGFA;FGFR1
negative regulation of transmembrane transport (GO:0034763)	2022-05-10	4.4197e-07	6.02861e-06	0	0	54.9944	804.679	PRKCB;AKT2;IL1B;AKT1;IRS2
regulation of bile acid biosynthetic process (GO:0070857)	2022-05-10	4.4197e-07	6.02861e-06	0	0	54.9944	804.679	STAR;NR1H4;NR1D1;PROX1;SIRT1
regulation of type B pancreatic cell development (GO:2000074)	2022-05-10	4.4197e-07	6.02861e-06	0	0	54.9944	804.679	GSK3B;BAD;AKT1;NKX6-1;FOXO1
negative regulation of gene expression (GO:0010629)	21/322	4.74615e-07	6.44841e-06	0	0	3.95628	57.6065	IL10;PRKN;NOTCH2;DNMT1;PRKAA1;TGFB1;ABCC2;PRKAA2;NOS2;HDAC1;MIF;IGF1;HIF1A;SIRT1;TNF;NFKB1;VEGFA;APLN;PC;REL;IGF2BP2
regulation of cell growth (GO:0001558)	17/217	4.79404e-07	6.48793e-06	0	0	4.78907	69.6845	SMAD4;TGFB1;SIRT1;EGFR;MTOR;INS;PPP2CA;NPPB;GJA1;STK11;HNF4A;BCL2;AKT1;ENPP1;PRKCQ;AGTR2;FBP1
negative regulation of protein kinase B signaling (GO:0051898)	1940-08-01	4.94528e-07	6.64053e-06	0	0	13.846	201.04	PTEN;DAG1;AKT1;TRIB3;ARRB2;DRD2;PPARA;SIRT1
regulation of nitric oxide biosynthetic process (GO:0045428)	1940-08-01	4.94528e-07	6.64053e-06	0	0	13.846	201.04	EDN1;INSR;IL1B;AKT1;CD36;AGTR2;PTGS2;TNF
regulation of extrinsic apoptotic signaling pathway in absence of ligand (GO:2001239)	2022-07-28	5.12478e-07	6.81167e-06	0	0	18.4197	266.791	IL1A;IL1B;BCL2;AKT1;TNF;BCL2L1;FGFR1
positive regulation of intracellular protein transport (GO:0090316)	14/148	5.19081e-07	6.81167e-06	0	0	5.85555	84.7369	FIS1;GSK3B;TCF7L2;TGFB1;ITGAM;BAD;PRKCD;PIK3R1;SREBF2;MAPK8;CASP8;AKT2;IL1B;BCL2
cellular response to nicotine (GO:0071316)	2022-04-05	5.20336e-07	6.81167e-06	0	0	219.408	3174.57	BAD;TNF;NFKB1;RELA
cellular response to nutrient (GO:0031670)	2022-04-05	5.20336e-07	6.81167e-06	0	0	219.408	3174.57	CDKN2B;XBP1;LPL;PDK2
positive regulation of glial cell proliferation (GO:0060252)	2022-04-05	5.20336e-07	6.81167e-06	0	0	219.408	3174.57	IL6;PRKCI;IL1B;TNF
positive regulation of fatty acid metabolic process (GO:0045923)	2022-06-18	5.2109e-07	6.81167e-06	0	0	27.5646	398.787	NR4A3;ADIPOQ;PPARG;PPARA;PPARGC1A;PPARD
regulation of oxidative stress-induced intrinsic apoptotic signaling pathway (GO:1902175)	2022-06-18	5.2109e-07	6.81167e-06	0	0	27.5646	398.787	AKT1;SOD2;SIRT1;INS;SOD1;NFE2L2
positive regulation of I-kappaB kinase/NF-kappaB signaling (GO:0043123)	15/171	5.41862e-07	7.05647e-06	0	0	5.39847	77.8905	PRKN;CD40;PRKCB;ADIPOQ;S100B;TNF;RELA;TNFRSF1A;IKBKB;GJA1;CASP8;REL;CASP1;HMOX1;F2RL1
myeloid leukocyte differentiation (GO:0002573)	1971-10-01	5.77276e-07	7.46135e-06	0	0	9.11746	130.972	CASP8;RXRA;PARP1;F2RL1;PPARG;MAPK14;MMP9;SIRT1;TGFBR2;VEGFA
negative regulation of neuron apoptotic process (GO:0043524)	1971-10-01	5.77276e-07	7.46135e-06	0	0	9.11746	130.972	PRKN;CNTF;PRKCI;WFS1;BCL2;CCL2;SOD2;HIF1A;PPARGC1A;SOD1
regulation of mitochondrial membrane potential (GO:0051881)	1941-08-01	6.04796e-07	7.78787e-06	0	0	13.4258	192.235	PRDX3;BAD;AKT2;BCL2;AKT1;BAX;SOD1;BCL2L1
regulation of gluconeogenesis (GO:0006111)	2022-07-29	6.65093e-07	8.50088e-06	0	0	17.5816	250.069	ADIPOQ;PPARGC1A;SIRT1;FBP1;PDK2;GCK;INS
response to cadmium ion (GO:0046686)	2022-07-29	6.65093e-07	8.50088e-06	0	0	17.5816	250.069	MAPK9;MAPK8;AKT1;MAPK1;MMP9;EGFR;MAPK3
negative regulation of metabolic process (GO:0009892)	1956-09-01	6.75618e-07	8.60353e-06	0	0	10.6274	150.99	FIS1;STK11;IL1B;GSTP1;ADIPOQ;ID1;APOC3;LNPEP;NR1D1
mitochondrion organization (GO:0007005)	15/175	7.28785e-07	9.24646e-06	0	0	5.26243	74.368	ESRRA;PRKN;FIS1;PARP1;NOS3;SIRT4;ATP2A1;HSPD1;PRDX3;ATP5F1B;MFN2;BAX;DNM1L;PPARGC1A;BCL2L1
regulation of chemokine production (GO:0032642)	1942-08-01	7.35407e-07	9.2963e-06	0	0	13.0302	184.024	IL6;IL18;LPL;HMOX1;F2RL1;AGER;HIF1A;TNF
fatty acid transmembrane transport (GO:1902001)	2022-06-19	7.50013e-07	9.41198e-06	0	0	25.443	358.826	CPT1A;PRKAA2;SLC2A1;CD36;ACACB;ACACA
prostaglandin biosynthetic process (GO:0001516)	2022-06-19	7.50013e-07	9.41198e-06	0	0	25.443	358.826	EDN1;TBXAS1;MIF;PTGS2;PTGDS;PTGS1
cellular response to metal ion (GO:0071248)	13/131	7.66173e-07	9.57993e-06	0	0	6.16192	86.7712	PRKN;PRKAA1;PRKAA2;BRAF;MMP9;EGFR;MAPK9;TF;MAPK8;AKT1;MAPK1;FBP1;MAPK3
fatty acid homeostasis (GO:0055089)	2022-05-11	7.98252e-07	9.90924e-06	0	0	45.8263	643.44	PRKAA1;XBP1;PRKAA2;SIRT1;INS
insulin-like growth factor receptor signaling pathway (GO:0048009)	2022-05-11	7.98252e-07	9.90924e-06	0	0	45.8263	643.44	IRS1;AKT1;IGF1;PIK3R1;IGF1R
positive regulation of protein kinase activity (GO:0045860)	14/154	8.42291e-07	1.04184e-05	0	0	5.60287	78.3682	PTPN1;CALCA;SRC;INSR;PRKCD;PRKAG1;ADRB2;TNF;ADRA2A;TGFBR2;VEGFA;PPP2CA;GH1;STK11
regulation of peptidyl-tyrosine phosphorylation (GO:0050730)	1992-11-01	8.51693e-07	1.04971e-05	0	0	7.56664	105.752	GH1;IL6;TGFB1;SRC;PRKCD;IGF2;MIF;IGF1;PRKCZ;EGFR;VEGFA
positive regulation of mitochondrion organization (GO:0010822)	1958-09-01	9.19897e-07	1.12974e-05	0	0	10.1926	141.667	PRKN;GSK3B;FIS1;BCL2L11;BAD;BAX;DNM1L;MMP9;PPARGC1A
endoplasmic reticulum calcium ion homeostasis (GO:0032469)	2022-06-20	1.05516e-06	1.26436e-05	0	0	23.6244	325.115	FIS1;WFS1;BCL2;ATP2A2;BAX;ATP2A1
energy reserve metabolic process (GO:0006112)	2022-06-20	1.05516e-06	1.26436e-05	0	0	23.6244	325.115	GSK3B;ADRB3;PPP1R3C;LEP;LEPR;PYGM
glucose transmembrane transport (GO:1904659)	2022-06-20	1.05516e-06	1.26436e-05	0	0	23.6244	325.115	SLC2A1;SLC2A2;HNF1A;SLC2A4;SLC5A1;PPARD
lipopolysaccharide-mediated signaling pathway (GO:0031663)	2022-06-20	1.05516e-06	1.26436e-05	0	0	23.6244	325.115	TGFB1;PRKCE;IL1B;IL18;CCL2;TNF
negative regulation of lipid storage (GO:0010888)	2022-06-20	1.05516e-06	1.26436e-05	0	0	23.6244	325.115	ABCA1;IL6;PPARG;PPARA;TNF;PPARD
positive regulation of peptidyl-lysine acetylation (GO:2000758)	2022-06-20	1.05516e-06	1.26436e-05	0	0	23.6244	325.115	PRKAA1;PRKAA2;IL1B;NOS1;PPARGC1A;MAPK3
regulation of protein kinase A signaling (GO:0010738)	2022-06-20	1.05516e-06	1.26436e-05	0	0	23.6244	325.115	CALCR;PRKAR1A;ADIPOQ;IAPP;ADRB2;MIF
positive regulation of epithelial cell migration (GO:0010634)	1994-11-01	1.05926e-06	1.26488e-05	0	0	7.38355	101.582	EDN1;SRC;PRKCE;AKT1;PROX1;ETS1;MMP9;HIF1A;PIK3CG;MTOR;VEGFA
positive regulation of biosynthetic process (GO:0009891)	1944-08-01	1.06999e-06	1.26891e-05	0	0	12.3051	169.169	TGFB1;SIRT4;AKT1;CYBA;CD36;PPARA;MTOR;INS
regulation of endothelial cell apoptotic process (GO:2000351)	1944-08-01	1.06999e-06	1.26891e-05	0	0	12.3051	169.169	IL10;CD40;PRKCI;SERPINE1;CCL2;TNF;ICAM1;NFE2L2
activation of protein kinase B activity (GO:0032148)	2022-07-31	1.08616e-06	1.27959e-05	0	0	16.1148	221.302	INSR;IL18;AKT1;IGF1;ADRA2A;MTOR;INS
positive regulation of cellular component organization (GO:0051130)	12/114	1.08641e-06	1.27959e-05	0	0	6.56672	90.1784	AR;GSK3B;BCL2L11;TGFB1;GPX1;MMP1;INSR;MMP3;BAX;TNF;IGF1R;VEGFA
cellular response to hormone stimulus (GO:0032870)	1976-10-01	1.10144e-06	1.29288e-05	0	0	8.42459	115.576	AR;XBP1;NR4A3;SRC;CYP11A1;LEP;NR3C1;RAMP1;ADRA2A;GCK
cellular calcium ion homeostasis (GO:0006874)	13/136	1.17671e-06	1.37655e-05	0	0	5.90992	80.6868	CALCA;CD40;EDN1;TRPC6;WFS1;ATP2A3;ATP2A2;HTR2C;ATP2A1;HTR2A;PLN;BCL2;BAX
positive regulation of protein metabolic process (GO:0051247)	12/115	1.1935e-06	1.39148e-05	0	0	6.50264	88.687	PRKN;GSK3B;MAPK8;TGFB1;WFS1;IL1B;IL18;AKT1;IDE;TNF;FOXO1;INS
positive regulation of endothelial cell proliferation (GO:0001938)	1977-10-01	1.24571e-06	1.44746e-05	0	0	8.29842	112.824	NR4A1;IGF2;AKT1;HMOX1;PROX1;SIRT1;HIF1A;APLN;VEGFA;FGFR1
positive regulation of angiogenesis (GO:0045766)	12/116	1.30984e-06	1.51686e-05	0	0	6.43978	87.2307	IL1A;XBP1;CD40;PRKCB;NOS3;IL1B;SERPINE1;HMOX1;ETS1;HIF1A;SIRT1;VEGFA
positive regulation of endoplasmic reticulum unfolded protein response (GO:1900103)	2022-05-12	1.34813e-06	1.55598e-05	0	0	39.2777	530.909	PTPN1;XBP1;BCL2L11;BAX;PIK3R1
long-chain fatty acid transport (GO:0015909)	1932-07-01	1.3688e-06	1.56935e-05	0	0	15.4694	208.861	CPT1A;PRKAA2;FABP4;PPARG;CD36;ACACB;ACACA
regulation of cellular biosynthetic process (GO:0031326)	1932-07-01	1.3688e-06	1.56935e-05	0	0	15.4694	208.861	C3;PRKAA2;ADIPOQ;PDK4;NR1H4;TNFRSF1B;SIRT1
negative regulation of protein serine/threonine kinase activity (GO:0071901)	1978-10-01	1.40619e-06	1.60687e-05	0	0	8.17597	110.168	PTPN1;HHEX;PRKAR1A;IL1B;GSTP1;ADIPOQ;PRKCD;PTEN;AKT1;SIRT1
positive regulation of interleukin-8 production (GO:0032757)	1961-09-01	1.42822e-06	1.62666e-05	0	0	9.60307	129.249	IL6;NOS2;IL1B;LEP;SERPINE1;ADIPOQ;F2RL1;TNF;RELA
extrinsic apoptotic signaling pathway in absence of ligand (GO:0097192)	2022-06-21	1.45477e-06	1.64066e-05	0	0	22.0483	296.344	GSK3B;CASP3;BCL2;BAX;FAS;BCL2L1
positive regulation of glycolytic process (GO:0045821)	2022-06-21	1.45477e-06	1.64066e-05	0	0	22.0483	296.344	PRKAA1;PRKAA2;INSR;IGF1;HIF1A;INS
positive regulation of purine nucleotide metabolic process (GO:1900544)	2022-06-21	1.45477e-06	1.64066e-05	0	0	22.0483	296.344	PRKAA1;PRKAA2;INSR;IGF1;HIF1A;INS
regulation of B cell proliferation (GO:0030888)	1946-08-01	1.52641e-06	1.71584e-05	0	0	11.6563	156.108	IL10;CD40;BCL2;CD38;IRS2;ATM;AHR;MIF
regulation of neuron apoptotic process (GO:0043523)	1998-11-01	1.6117e-06	1.80583e-05	0	0	7.04264	93.9363	PRKN;CNTF;PRKCI;WFS1;BCL2;CCL2;BAX;SOD2;TNF;PPARGC1A;SOD1
positive regulation of cysteine-type endopeptidase activity involved in apoptotic process (GO:0043280)	12/119	1.72134e-06	1.92245e-05	0	0	6.25826	83.0622	FIS1;CASP12;CASP8;BAD;ATP2A3;CASP1;BAX;FAS;PPARG;TNF;SIRT1;HSPD1
regulation of protein localization to plasma membrane (GO:1903076)	1980-10-01	1.78195e-06	1.98372e-05	0	0	7.94156	105.129	AR;PRKCI;TGFB1;PRKCE;AKT1;PIK3R1;TNF;EGFR;INS;BCL2L1
adenylate cyclase-modulating G protein-coupled receptor signaling pathway (GO:0007188)	14/165	1.9287e-06	2.14018e-05	0	0	5.19179	68.317	ABCA1;GLP1R;CALCA;ADRB2;CRHR1;ADRA2A;MTNR1A;CALCR;ADRB3;CNR1;GNAS;IAPP;DRD1;RAMP1
positive regulation of lipid catabolic process (GO:0050996)	2022-06-22	1.96993e-06	2.16504e-05	0	0	20.6692	271.542	IRS1;AKT2;IL1B;PRKCD;IRS2;PPARA
regulation of lipid storage (GO:0010883)	2022-06-22	1.96993e-06	2.16504e-05	0	0	20.6692	271.542	C3;IL6;LPL;SIRT1;TNF;NFKB1
regulation of membrane protein ectodomain proteolysis (GO:0051043)	2022-06-22	1.96993e-06	2.16504e-05	0	0	20.6692	271.542	IL10;IL1B;TIMP1;TNFRSF1B;TNF;ADRA2A
activation of cysteine-type endopeptidase activity involved in apoptotic process (GO:0006919)	1981-10-01	2.00063e-06	2.18486e-05	0	0	7.82931	102.737	CASP12;CASP8;BAD;ATP2A3;CASP1;BAX;FAS;PPARG;TNF;HSPD1
regulation of interleukin-8 production (GO:0032677)	1981-10-01	2.00063e-06	2.18486e-05	0	0	7.82931	102.737	IL10;IL6;NOS2;IL1B;LEP;SERPINE1;ADIPOQ;F2RL1;TNF;RELA
monocarboxylic acid metabolic process (GO:0032787)	13/143	2.07794e-06	2.26213e-05	0	0	5.58968	73.1362	CPT1A;UGT1A1;LPL;ACSL4;IGF1;ABCB11;PC;CYP1A2;ACOT2;PPARG;CD36;PPARA;PPARD
negative regulation of mitochondrion organization (GO:0010823)	1934-07-01	2.12067e-06	2.29877e-05	0	0	14.3221	187.1	PRKN;GPX1;AKT1;IAPP;IGF1;AVP;BCL2L1
regulation of mitochondrion organization (GO:0010821)	1948-08-01	2.13892e-06	2.29877e-05	0	0	11.0723	144.551	PRKN;GSK3B;FIS1;SREBF1;IAPP;DNM1L;PPARGC1A;SREBF2
glucose import (GO:0046323)	2022-05-13	2.15822e-06	2.29877e-05	0	0	34.3662	448.35	SLC2A1;HNF1A;SLC2A4;SLC5A1;SLC5A2
negative regulation of macromolecule biosynthetic process (GO:0010558)	2022-05-13	2.15822e-06	2.29877e-05	0	0	34.3662	448.35	IL10;AR;EDN1;TGFB1;GSTP1
positive regulation of cellular carbohydrate metabolic process (GO:0010676)	2022-05-13	2.15822e-06	2.29877e-05	0	0	34.3662	448.35	IRS1;PRKCE;AKT2;AKT1;IRS2
positive regulation of insulin receptor signaling pathway (GO:0046628)	2022-05-13	2.15822e-06	2.29877e-05	0	0	34.3662	448.35	IRS1;IGF2;PRKCZ;SIRT1;INS
positive regulation of purine nucleotide biosynthetic process (GO:1900373)	2022-05-13	2.15822e-06	2.29877e-05	0	0	34.3662	448.35	NOS2;NOS3;NOS1;PPARA;PPARGC1A
cellular response to organic substance (GO:0071310)	12/123	2.44583e-06	2.59709e-05	0	0	6.03151	77.9339	MAPK8;TGFB1;IL1B;CASP1;IL18;NR1H4;CCL2;NOS1;TNF;RAMP1;ADRA2A;TGFBR2
G protein-coupled receptor signaling pathway, coupled to cyclic nucleotide second messenger (GO:0007187)	1965-09-01	2.4704e-06	2.61514e-05	0	0	8.91532	115.107	MTNR1A;ADRB3;MTNR1B;CNR1;HTR2C;CCL2;HTR2A;AGTR2;DRD1
hexose transmembrane transport (GO:0008645)	2022-06-23	2.62471e-06	2.75316e-05	0	0	19.4524	249.974	SLC2A1;SLC2A2;SLC2A4;SLC5A1;SLC5A2;PPARD
negative regulation of extrinsic apoptotic signaling pathway in absence of ligand (GO:2001240)	2022-06-23	2.62471e-06	2.75316e-05	0	0	19.4524	249.974	IL1A;IL1B;BCL2;AKT1;TNF;BCL2L1
negative regulation of signal transduction in absence of ligand (GO:1901099)	2022-06-23	2.62471e-06	2.75316e-05	0	0	19.4524	249.974	IL1A;IL1B;BCL2;AKT1;TNF;BCL2L1
regulation of tumor necrosis factor production (GO:0032680)	12/124	2.66443e-06	2.78635e-05	0	0	5.97735	76.7224	IL10;IL1A;IL6;GSTP1;ADIPOQ;NR1H4;LPL;CYBA;GHRL;MIF;IGF1;AGER
negative regulation of cell growth (GO:0030308)	12/126	3.15393e-06	3.27838e-05	0	0	5.87188	74.3783	NPPB;PPP2CA;GJA1;STK11;SMAD4;TGFB1;HNF4A;ENPP1;RNF6;AGTR2;SIRT1;FBP1
negative regulation of growth (GO:0045926)	12/126	3.15393e-06	3.27838e-05	0	0	5.87188	74.3783	NPPB;NOTCH2;PPP2CA;GJA1;STK11;SMAD4;TGFB1;HNF4A;ENPP1;AGTR2;SIRT1;FBP1
activation of adenylate cyclase activity (GO:0007190)	1936-07-01	3.18985e-06	3.29586e-05	0	0	13.333	168.736	GLP1R;EDNRA;CALCR;ADRB3;ADRB2;DRD1;CRHR1
positive regulation of mitotic nuclear division (GO:0045840)	1936-07-01	3.18985e-06	3.29586e-05	0	0	13.333	168.736	IL1A;EDN1;INSR;IL1B;IGF2;IGF1;INS
cellular response to low-density lipoprotein particle stimulus (GO:0071404)	2022-05-14	3.30745e-06	3.38695e-05	0	0	30.5462	385.473	ABCA1;LPL;PPARG;CD36;SREBF2
intestinal absorption (GO:0050892)	2022-05-14	3.30745e-06	3.38695e-05	0	0	30.5462	385.473	LEP;SLC2A2;SLC5A1;CD36;ADRA2A
positive regulation of cellular response to insulin stimulus (GO:1900078)	2022-05-14	3.30745e-06	3.38695e-05	0	0	30.5462	385.473	IRS1;IGF2;PRKCZ;SIRT1;INS
cellular response to catecholamine stimulus (GO:0071870)	2022-06-24	3.44648e-06	3.48792e-05	0	0	18.3708	231.071	PRKN;NR4A3;MAPK1;DRD1;SLC9A1;MAPK3
regulation of cardiac muscle hypertrophy (GO:0010611)	2022-06-24	3.44648e-06	3.48792e-05	0	0	18.3708	231.071	EDN1;SMAD4;NR4A3;PARP1;IGF1;SLC9A1
regulation of monooxygenase activity (GO:0032768)	2022-06-24	3.44648e-06	3.48792e-05	0	0	18.3708	231.071	IL1A;NOS3;IL1B;LEP;AKT1;EGFR
sulfur amino acid metabolic process (GO:0000096)	2022-06-24	3.44648e-06	3.48792e-05	0	0	18.3708	231.071	MPST;BHMT;CBS;MTR;MAT1A;CDO1
arginine catabolic process (GO:0006527)	2022-04-07	3.53894e-06	3.5606e-05	0	0	73.1285	917.886	NOS2;ARG1;NOS3;NOS1
positive regulation of gliogenesis (GO:0014015)	2022-04-07	3.53894e-06	3.5606e-05	0	0	73.1285	917.886	IL6;PRKCI;IL1B;TNF
negative regulation of epithelial cell apoptotic process (GO:1904036)	1937-07-01	3.87342e-06	3.87454e-05	0	0	12.8879	160.601	IL10;TCF7L2;WFS1;SERPINE1;PPARA;ICAM1;NFE2L2
positive regulation of signaling receptor activity (GO:2000273)	1937-07-01	3.87342e-06	3.87454e-05	0	0	12.8879	160.601	IL10;EDN1;HDAC1;CCL2;ADRB2;HIF1A;ADRA2A
positive regulation of apoptotic process (GO:0043065)	19/310	4.16485e-06	4.15402e-05	0	0	3.68282	45.6258	KLF11;IFNB1;BAD;ADIPOQ;SIRT1;TNF;FOXO1;HSPD1;SOD1;IL6;MAPK8;BCL2L11;CASP8;CASP3;FAS;BAX;ATM;IAPP;DNM1L
regulation of cysteine-type endopeptidase activity involved in apoptotic process (GO:0043281)	1989-10-01	4.76478e-06	4.71154e-05	0	0	7.03359	86.1914	FIS1;GPX1;SRC;BAD;CASP1;AKT1;AVP;TNF;SIRT1;VEGFA
second-messenger-mediated signaling (GO:0019932)	1989-10-01	4.76478e-06	4.71154e-05	0	0	7.03359	86.1914	PPP2CA;EDN1;EDNRB;NOS2;NOS3;PDX1;CD36;NOS1;AGTR2;CCR5
transforming growth factor beta receptor signaling pathway (GO:0007179)	1989-10-01	4.76478e-06	4.71154e-05	0	0	7.03359	86.1914	SMAD4;COL3A1;TGFB1;SRC;ID1;ARRB2;SIRT1;PRKCZ;SMAD5;TGFBR2
macrophage differentiation (GO:0030225)	2022-05-15	4.88764e-06	4.80548e-05	0	0	27.4902	336.172	CASP8;PARP1;MMP9;SIRT1;VEGFA
positive regulation of acute inflammatory response (GO:0002675)	2022-05-15	4.88764e-06	4.80548e-05	0	0	27.4902	336.172	IL6;IL1B;C2CD4A;PTGS2;TNF
response to tumor necrosis factor (GO:0034612)	11/110	5.05511e-06	4.95602e-05	0	0	6.18519	75.429	IKBKB;CD40;CASP8;CASP3;ADIPOQ;AKT1;CCL2;NR1D1;SIRT1;RELA;NFE2L2
positive regulation of programmed cell death (GO:0043068)	18/286	5.17261e-06	5.05685e-05	0	0	3.78189	46.0337	KLF11;NOS2;BAD;SIRT1;TNF;FOXO1;HSPD1;SOD1;IL6;MAPK8;BCL2L11;CASP8;CASP3;FAS;BAX;ATM;IAPP;DNM1L
positive regulation of leukocyte chemotaxis (GO:0002690)	1954-08-01	5.36587e-06	5.23096e-05	0	0	9.62515	116.806	F7;IL6;RARRES2;SERPINE1;MAPK1;F2RL1;MAPK3;VEGFA
proteolysis (GO:0006508)	18/287	5.429e-06	5.2776e-05	0	0	3.76764	45.6779	PCSK1;MMP1;MMP3;LNPEP;PLAT;ECE1;IDE;MMP9;DPP4;F7;CASP7;CASP8;CASP3;CASP1;CPE;REN;ADAMTS9;METAP2
Fc-epsilon receptor signaling pathway (GO:0038095)	11/111	5.5216e-06	5.35254e-05	0	0	6.12302	74.1304	IKBKB;MAPK10;MAPK9;MAPK8;NR4A3;MAPK1;PRKCQ;PIK3R1;NFKB1;RELA;MAPK3
negative regulation of cell development (GO:0010721)	2022-06-26	5.7177e-06	5.52711e-05	0	0	16.532	199.574	GSK3B;IL6;IL1B;IGF1;TNF;FBN1
negative regulation of I-kappaB kinase/NF-kappaB signaling (GO:0043124)	1940-07-01	6.69448e-06	6.43528e-05	0	0	11.7145	139.569	CASP8;GSTP1;ADIPOQ;NR1H4;RORA;NR1D1;SIRT1
organic hydroxy compound transport (GO:0015850)	1940-07-01	6.69448e-06	6.43528e-05	0	0	11.7145	139.569	RBP4;RXRA;ABCC2;SLC10A2;NR1H4;GHRL;ABCB11
positive regulation of interleukin-1 beta production (GO:0032731)	1956-08-01	7.09874e-06	6.80493e-05	0	0	9.22316	109.346	IL6;CASP8;CASP1;LPL;F2RL1;CD36;TNF;AGER
cellular response to transforming growth factor beta stimulus (GO:0071560)	11/114	7.15394e-06	6.83885e-05	0	0	5.94377	70.4208	SMAD4;COL3A1;TGFB1;SRC;ID1;ARRB2;NR3C1;PRKCZ;SMAD5;SIRT1;TGFBR2
negative regulation of MAPK cascade (GO:0043409)	1994-10-01	7.82056e-06	7.45546e-05	0	0	6.61323	77.7634	PTPN1;SMAD4;IL1B;GSTP1;ADIPOQ;PRKCD;PTEN;DAG1;FOXM1;FOXO1
phosphate-containing compound metabolic process (GO:0006796)	15/212	7.90176e-06	7.51211e-05	0	0	4.26593	50.118	G6PD;TGFB1;PTEN;LPL;GCK;PIK3CG;MTOR;HK1;PFKL;GPD2;AKT1;ENPP1;ALDOB;FBP1;MAPK3
gluconeogenesis (GO:0006094)	1941-07-01	7.94825e-06	7.53555e-05	0	0	11.3693	133.505	CRTC2;RBP4;PC;ALDOB;PCK1;PPARGC1A;FBP1
monocarboxylic acid transport (GO:0015718)	1957-08-01	8.12881e-06	7.66463e-05	0	0	9.03447	105.885	ABCC2;RXRA;SLC10A2;NR1H4;CD36;ABCB11;ABCG2;SLC16A13
regulation of mitotic nuclear division (GO:0007088)	1957-08-01	8.12881e-06	7.66463e-05	0	0	9.03447	105.885	IL1A;EDN1;IL1B;INSR;IGF2;IGF1;MKI67;INS
negative regulation of cellular macromolecule biosynthetic process (GO:2000113)	26/547	8.18332e-06	7.695e-05	0	0	2.83933	33.2583	GSK3B;CALCA;HDAC1;AHR;NR3C1;FOXM1;TNF;RELA;FOXO1;HHEX;HNF4A;CD38;ENPP1;IGF2BP2;TCF7L2;SMAD4;TGFB1;ADIPOQ;HMGA1;NR1D1;PROX1;SIRT1;ID1;TRIB3;PPARG;PPARD
positive regulation of lymphocyte proliferation (GO:0050671)	1975-09-01	8.28007e-06	7.76481e-05	0	0	7.56065	88.4721	CD40;IL6;IL1B;LEP;IL18;BCL2;CD38;IRS2;MIF
cellular response to interleukin-6 (GO:0071354)	2022-06-28	9.07455e-06	8.44104e-05	0	0	15.0276	174.471	SOCS3;SMAD4;IL6;SRC;RELA;NFKB1
negative regulation of oxidative stress-induced cell death (GO:1903202)	2022-06-28	9.07455e-06	8.44104e-05	0	0	15.0276	174.471	PRKN;AKT1;SOD2;SIRT1;INS;NFE2L2
positive regulation of monooxygenase activity (GO:0032770)	2022-06-28	9.07455e-06	8.44104e-05	0	0	15.0276	174.471	IL1B;AKT1;AGTR2;HIF1A;TNF;INS
regulation of epithelial to mesenchymal transition (GO:0010717)	1976-09-01	9.24437e-06	8.57589e-05	0	0	7.44742	86.3268	PPP2CA;SMAD4;IL6;TGFB1;IL1B;PTEN;DAG1;MTOR;TGFBR2
positive regulation of epithelial to mesenchymal transition (GO:0010718)	1942-07-01	9.39083e-06	8.6884e-05	0	0	11.0439	127.842	TCF7L2;SMAD4;IL6;TGFB1;IL1B;MTOR;TGFBR2
adenylate cyclase-activating adrenergic receptor signaling pathway (GO:0071880)	2022-05-17	9.77533e-06	8.94819e-05	0	0	22.9062	264.237	ADRB3;ADRB2;DRD1;DRD2;ADRA2A
negative regulation of insulin secretion (GO:0046676)	2022-05-17	9.77533e-06	8.94819e-05	0	0	22.9062	264.237	PRKN;KCNJ11;IRS1;SIRT4;ADRA2A
positive regulation of muscle hypertrophy (GO:0014742)	2022-05-17	9.77533e-06	8.94819e-05	0	0	22.9062	264.237	EDN1;NR4A3;PARP1;IGF1;SLC9A1
regulation of establishment of endothelial barrier (GO:1903140)	2022-05-17	9.77533e-06	8.94819e-05	0	0	22.9062	264.237	IKBKB;IL1B;TNF;TNFRSF1A;VEGFA
regulation of cytokine production involved in inflammatory response (GO:1900015)	1943-07-01	1.10439e-05	0.000100827	0	0	10.7366	122.544	IL6;NOS2;LEP;MAPK14;PPARA;HIF1A;TNF
positive regulation of leukocyte migration (GO:0002687)	2022-06-29	1.12683e-05	0.000102604	0	0	14.3735	163.764	F7;IL6;F2RL1;TNF;ICAM1;VEGFA
receptor-mediated endocytosis (GO:0006898)	12/143	1.16899e-05	0.000106163	0	0	5.10543	57.9813	HPX;CD163;ITGAM;ADRB3;INSR;MRC1;HP;ADRB2;ARRB2;CD36;HBA1;RAMP1
negative regulation of systemic arterial blood pressure (GO:0003085)	2022-04-09	1.23787e-05	0.000110958	0	0	43.8726	495.74	NPPB;ADRB3;ADRB2;SOD2
positive regulation of fatty acid beta-oxidation (GO:0032000)	2022-04-09	1.23787e-05	0.000110958	0	0	43.8726	495.74	IRS1;AKT2;IRS2;PPARA
regulation of endothelial cell development (GO:1901550)	2022-04-09	1.23787e-05	0.000110958	0	0	43.8726	495.74	IKBKB;IL1B;TNF;TNFRSF1A
regulation of glial cell proliferation (GO:0060251)	2022-04-09	1.23787e-05	0.000110958	0	0	43.8726	495.74	IL6;PRKCI;IL1B;TNF
regulation of leukocyte mediated cytotoxicity (GO:0001910)	2022-04-09	1.23787e-05	0.000110958	0	0	43.8726	495.74	NOS2;LEP;AGER;ICAM1
hexose biosynthetic process (GO:0019319)	1944-07-01	1.29309e-05	0.000115309	0	0	10.4459	117.578	CRTC2;RBP4;PC;ALDOB;PCK1;PPARGC1A;FBP1
positive regulation of receptor-mediated endocytosis (GO:0048260)	1944-07-01	1.29309e-05	0.000115309	0	0	10.4459	117.578	C3;GH1;TF;INSR;SERPINE1;ARRB2;VEGFA
negative regulation of peptide hormone secretion (GO:0090278)	2022-05-18	1.33347e-05	0.000117094	0	0	21.1431	237.334	PRKN;KCNJ11;IRS1;SIRT4;ADRA2A
positive regulation of cardiac muscle hypertrophy (GO:0010613)	2022-05-18	1.33347e-05	0.000117094	0	0	21.1431	237.334	EDN1;NR4A3;PARP1;IGF1;SLC9A1
positive regulation of macrophage derived foam cell differentiation (GO:0010744)	2022-05-18	1.33347e-05	0.000117094	0	0	21.1431	237.334	MAPK9;IL18;LPL;CD36;NFKB1
positive regulation of nitric-oxide synthase activity (GO:0051000)	2022-05-18	1.33347e-05	0.000117094	0	0	21.1431	237.334	AKT1;AGTR2;HIF1A;TNF;INS
regulation of brown fat cell differentiation (GO:0090335)	2022-05-18	1.33347e-05	0.000117094	0	0	21.1431	237.334	LEP;METRNL;PTGS2;SIRT1;INS
regulation of vascular endothelial cell proliferation (GO:1905562)	2022-05-18	1.33347e-05	0.000117094	0	0	21.1431	237.334	IGF2;CCL2;PPARG;APLN;FGFR1
negative regulation of cellular component organization (GO:0051129)	1980-09-01	1.41219e-05	0.000123429	0	0	7.02641	78.4695	GSK3B;AR;SRC;NR1H4;APOC3;IAPP;TNF;PRKCZ;VEGFA
negative regulation of nucleic acid-templated transcription (GO:1903507)	23/464	1.41277e-05	0.000123429	0	0	2.9534	32.9818	TCF7L2;CALCA;SMAD4;TGFB1;HDAC1;ADIPOQ;HMGA1;NR1D1;PROX1;AHR;NR3C1;FOXM1;SIRT1;TNF;RELA;FOXO1;HHEX;HNF4A;ID1;CD38;TRIB3;PPARG;PPARD
positive regulation of RNA metabolic process (GO:0051254)	1945-07-01	1.50769e-05	0.00013139	0	0	10.1705	112.916	IL6;TGFB1;IL1B;PIK3R1;EGFR;RELA;NFKB1
positive regulation of interleukin-1 production (GO:0032732)	1962-08-01	1.53752e-05	0.000133316	0	0	8.19586	90.8327	IL6;CASP8;CASP1;LPL;F2RL1;CD36;TNF;AGER
stress-activated MAPK cascade (GO:0051403)	1962-08-01	1.53752e-05	0.000133316	0	0	8.19586	90.8327	IKBKB;MAPK10;MAPK9;MAPK8;MAPK1;MAPK14;NFKB1;MAPK3
phospholipase C-activating G protein-coupled receptor signaling pathway (GO:0007200)	1981-09-01	1.56371e-05	0.000135247	0	0	6.92847	76.6695	CALCA;CCKAR;CCKBR;HTR2C;F2RL1;HTR2A;DRD1;DRD2;ADRA2A
regulation of intracellular signal transduction (GO:1902531)	22/437	1.71345e-05	0.000147828	0	0	2.99721	32.8926	PRKAA1;PRKAA2;HDAC1;PRKAG1;PTEN;MAPK14;PRKAB1;TNF;AGER;RELA;EGFR;MTOR;VEGFA;STK11;PRKAR1A;IL1B;AKT1;F2RL1;MAPK1;ATM;REN;MAPK3
platelet degranulation (GO:0002576)	11/125	1.7274e-05	0.00014829	0	0	5.36722	58.8586	TF;TGFB1;RARRES2;SERPINE1;SELENOP;IGF2;IGF1;CD36;TIMP1;SOD1;VEGFA
regulation of phosphorylation (GO:0042325)	11/125	1.7274e-05	0.00014829	0	0	5.36722	58.8586	IKBKB;PPP2CA;AR;GCKR;CDKN2B;PRKAG1;MIF;HIF1A;SIRT1;EGFR;GCK
long-chain fatty acid metabolic process (GO:0001676)	1983-09-01	1.9086e-05	0.000163035	0	0	6.74053	73.2463	CPT1A;GPX1;GSTP1;CYP1A2;ACOT2;PNPLA3;ACSL4;CYP2E1;PTGS2
peptide metabolic process (GO:0006518)	1983-09-01	1.9086e-05	0.000163035	0	0	6.74053	73.2463	PCSK1;G6PD;GPX1;GSTM1;GSTP1;CPE;LNPEP;IDE;SOD1
regulation of transcription initiation from RNA polymerase II promoter (GO:0060260)	1964-08-01	1.95047e-05	0.0001662	0	0	7.90234	85.6997	TCF7L2;IL6;PTEN;BAX;HNF1B;HNF1A;RELA;NFKB1
arginine metabolic process (GO:0006525)	2022-04-10	2.03366e-05	0.000170344	0	0	36.5587	394.946	NOS2;ARG1;NOS3;NOS1
cellular response to dopamine (GO:1903351)	2022-04-10	2.03366e-05	0.000170344	0	0	36.5587	394.946	PRKN;MAPK1;DRD1;MAPK3
negative regulation of cholesterol storage (GO:0010887)	2022-04-10	2.03366e-05	0.000170344	0	0	36.5587	394.946	ABCA1;PPARG;PPARA;PPARD
negative regulation of extracellular matrix organization (GO:1903054)	2022-04-10	2.03366e-05	0.000170344	0	0	36.5587	394.946	DPP4;TGFB1;TNFRSF1B;TNFRSF1A
negative regulation of receptor binding (GO:1900121)	2022-04-10	2.03366e-05	0.000170344	0	0	36.5587	394.946	IL10;ADIPOQ;ATP2A3;ATP2A2
regulation of receptor binding (GO:1900120)	2022-04-10	2.03366e-05	0.000170344	0	0	36.5587	394.946	ADIPOQ;ATP2A3;ATP2A2;MMP9
response to dopamine (GO:1903350)	2022-04-10	2.03366e-05	0.000170344	0	0	36.5587	394.946	PRKN;MAPK1;DRD1;MAPK3
cellular response to glucose stimulus (GO:0071333)	1932-06-01	2.0534e-05	0.000171167	0	0	12.7131	137.217	PRKAA1;XBP1;PRKAA2;PCK1;AGER;IGF1R
positive regulation of receptor signaling pathway via STAT (GO:1904894)	1932-06-01	2.0534e-05	0.000171167	0	0	12.7131	137.217	IL10;GH1;IL6;LEP;IL7R;TNF
steroid biosynthetic process (GO:0006694)	1965-08-01	2.18955e-05	0.000182076	0	0	7.76331	83.2943	HSD11B1;HSD11B2;STAR;CYP11A1;HSD3B1;HSD17B3;HMGCR;ABCB11
adrenergic receptor signaling pathway (GO:0071875)	2022-05-20	2.34207e-05	0.000193361	0	0	18.3221	195.349	ADRB3;ADRB2;DRD1;DRD2;ADRA2A
positive regulation of activated T cell proliferation (GO:0042104)	2022-05-20	2.34207e-05	0.000193361	0	0	18.3221	195.349	IGFBP2;IGF2;IL18;IGF1;AGER
xenobiotic transport (GO:0042908)	2022-05-20	2.34207e-05	0.000193361	0	0	18.3221	195.349	SLC22A3;GJA1;ABCC2;SLC47A1;ABCG2
positive regulation of cell death (GO:0010942)	1966-08-01	2.45273e-05	0.000201533	0	0	7.62907	80.9881	GSK3B;ITGAM;CALCR;MMP3;HP;CD36;HBA1;TNF
positive regulation of T cell proliferation (GO:0042102)	1966-08-01	2.45273e-05	0.000201533	0	0	7.62907	80.9881	IL6;IL1B;LEP;IGFBP2;IL18;IGF2;IGF1;AGER
regulation of cholesterol efflux (GO:0010874)	1933-06-01	2.47171e-05	0.00020261	0	0	12.2416	129.859	RXRA;ADIPOQ;PPARG;PLTP;SIRT1;SREBF2
negative regulation of phosphorylation (GO:0042326)	1986-09-01	2.54618e-05	0.00020822	0	0	6.47691	68.5149	PRKN;PRDX3;CDKN2B;TGFB1;PTEN;IRS2;PPARA;SIRT1;FBP1
lipid transport (GO:0006869)	10/109	2.90183e-05	0.000236743	0	0	5.60692	58.5788	ABCA1;ABCC2;RXRA;SLC10A2;MTTP;NR1H4;CD36;ABCB11;PLTP;PPARD
positive regulation of mitochondrial outer membrane permeabilization involved in apoptotic signaling pathway (GO:1901030)	1934-06-01	2.95592e-05	0.000240021	0	0	11.8038	123.103	GSK3B;MAPK8;CASP8;BAD;BCL2;BAX
regulation of activated T cell proliferation (GO:0046006)	1934-06-01	2.95592e-05	0.000240021	0	0	11.8038	123.103	PRKAR1A;IGFBP2;IGF2;IL18;IGF1;AGER
hydrogen peroxide catabolic process (GO:0042744)	2022-05-21	3.02851e-05	0.000245338	0	0	17.1761	178.715	PRDX3;GPX1;GPX3;CAT;HBA1
transmembrane receptor protein serine/threonine kinase signaling pathway (GO:0007178)	11/133	3.09105e-05	0.000249339	0	0	5.01322	52.0593	SMAD4;COL3A1;TGFB1;SRC;ID1;ARRB2;PRKCZ;SMAD5;SIRT1;TGFBR2;MAPK3
carnitine shuttle (GO:0006853)	2022-04-11	3.15016e-05	0.000249339	0	0	31.3344	324.796	CPT1A;PRKAA2;ACACB;ACACA
cellular response to UV-A (GO:0071492)	2022-04-11	3.15016e-05	0.000249339	0	0	31.3344	324.796	MMP1;MMP3;TIMP1;MMP9
cyclooxygenase pathway (GO:0019371)	2022-04-11	3.15016e-05	0.000249339	0	0	31.3344	324.796	TBXAS1;PTGDS;PTGS2;PTGS1
glucocorticoid biosynthetic process (GO:0006704)	2022-04-11	3.15016e-05	0.000249339	0	0	31.3344	324.796	HSD11B1;HSD11B2;CYP11A1;HSD3B1
glucocorticoid metabolic process (GO:0008211)	2022-04-11	3.15016e-05	0.000249339	0	0	31.3344	324.796	HSD11B1;HSD11B2;CYP11A1;HSD3B1
negative regulation of oxidative stress-induced neuron death (GO:1903204)	2022-04-11	3.15016e-05	0.000249339	0	0	31.3344	324.796	IL10;PRKN;NR4A3;HIF1A
regulation of stress-activated protein kinase signaling cascade (GO:0070302)	2022-04-11	3.15016e-05	0.000249339	0	0	31.3344	324.796	GSTP1;FAS;MAPK1;MAPK3
response to corticosteroid (GO:0031960)	2022-04-11	3.15016e-05	0.000249339	0	0	31.3344	324.796	IL10;IL6;CALCR;TNF
response to sterol (GO:0036314)	2022-04-11	3.15016e-05	0.000249339	0	0	31.3344	324.796	TGFB1;RORA;CCR5;TGFBR2
cellular response to growth factor stimulus (GO:0071363)	12/158	3.18114e-05	0.000251215	0	0	4.57738	47.4019	NR4A1;SMAD4;TGFB1;AKT1;CCL2;NOS1;NR3C1;MAPK14;EGFR;RELA;TGFBR2;VEGFA
positive regulation of inflammatory response (GO:0050729)	1989-09-01	3.35599e-05	0.000264418	0	0	6.23307	64.2142	IL6;IL1B;SERPINE1;IL18;C2CD4A;LPL;ETS1;TNF;TNFRSF1A
inositol lipid-mediated signaling (GO:0048017)	1951-07-01	3.50458e-05	0.000274871	0	0	8.78092	90.0822	IRS1;IRS2;PIK3R1;IGF1;PIK3CG;IGF1R;FGFR1
intrinsic apoptotic signaling pathway in response to DNA damage (GO:0008630)	1951-07-01	3.50458e-05	0.000274871	0	0	8.78092	90.0822	BCL2L11;BCL2;BAX;ATM;TNFRSF1B;SIRT1;BCL2L1
positive regulation of lipid biosynthetic process (GO:0046889)	1935-06-01	3.5135e-05	0.000274945	0	0	11.3962	116.883	SREBF1;SIRT4;AKT1;PPARA;MTOR;INS
Fc receptor signaling pathway (GO:0038093)	10/112	3.67188e-05	0.000286689	0	0	5.44118	55.5665	IKBKB;MAPK10;MAPK9;MAPK8;MAPK1;PRKCQ;PIK3R1;NFKB1;RELA;MAPK3
negative regulation of cellular biosynthetic process (GO:0031327)	1952-07-01	3.98744e-05	0.000309925	0	0	8.58535	86.9677	ADIPOQ;APOC3;TRIB3;PROX1;GCK;NFKB1;INS
negative regulation of protein metabolic process (GO:0051248)	1952-07-01	3.98744e-05	0.000309925	0	0	8.58535	86.9677	EDN1;EDNRB;IAPP;HMGCR;EGFR;NFKB1;INS
fatty acid biosynthetic process (GO:0006633)	1971-08-01	4.20034e-05	0.000325009	0	0	7.02179	70.7639	XBP1;LIPC;SCD;CYP1A2;LPL;CYP2E1;PTGS2;ACACA
positive regulation of cellular protein localization (GO:1903829)	1971-08-01	4.20034e-05	0.000325009	0	0	7.02179	70.7639	PRKN;GSK3B;PRKAA1;PRKAA2;TGFB1;AKT1;TNF;INS
T cell activation (GO:0042110)	1992-09-01	4.37398e-05	0.000337687	0	0	6.00686	60.2924	DPP4;CASP8;IFNB1;LEP;LEPR;F2RL1;PIK3CG;HSPD1;INS
cardiac muscle tissue development (GO:0048738)	1953-07-01	4.52357e-05	0.00034768	0	0	8.39829	84.0133	NPPB;NOTCH2;GJA1;RBP4;SMAD4;ADAMTS9;SMAD5
positive regulation of B cell activation (GO:0050871)	1953-07-01	4.52357e-05	0.00034768	0	0	8.39829	84.0133	CD40;XBP1;IL6;BCL2;CD38;IRS2;MIF
heart development (GO:0007507)	12/164	4.58963e-05	0.000351973	0	0	4.39534	43.9056	RBP4;COL3A1;TGFB1;CASP8;NCOA6;INSR;PTEN;ECE1;FBN1;TGFBR2;APLN;VEGFA
negative regulation of glucose transmembrane transport (GO:0010829)	2022-04-12	4.65784e-05	0.000354839	0	0	27.4162	273.459	PRKCB;IL1B;LEP;ENPP1
negative regulation of oxidoreductase activity (GO:0051354)	2022-04-12	4.65784e-05	0.000354839	0	0	27.4162	273.459	AOC3;PRKN;HP;INS
positive regulation of neuroinflammatory response (GO:0150078)	2022-04-12	4.65784e-05	0.000354839	0	0	27.4162	273.459	IL6;IL1B;IL18;TNF
regulation of heart contraction (GO:0008016)	1993-09-01	4.76654e-05	0.00036232	0	0	5.93505	59.0615	ACE2;PLN;KCNJ11;ATP2A3;ATP2A2;ATP2A1;ABCC9;NOS1;APLN
positive regulation of cholesterol efflux (GO:0010875)	2022-05-23	4.861e-05	0.00036389	0	0	15.2661	151.618	RXRA;ADIPOQ;PPARG;SIRT1;PLTP
positive regulation of histone acetylation (GO:0035066)	2022-05-23	4.861e-05	0.00036389	0	0	15.2661	151.618	SMAD4;IL1B;NOS1;PPARGC1A;MAPK3
positive regulation of interleukin-17 production (GO:0032740)	2022-05-23	4.861e-05	0.00036389	0	0	15.2661	151.618	IL6;TGFB1;IL18;NR1H4;PRKCQ
positive regulation of receptor internalization (GO:0002092)	2022-05-23	4.861e-05	0.00036389	0	0	15.2661	151.618	GH1;INSR;ARRB2;APLN;VEGFA
regulation of steroid metabolic process (GO:0019218)	2022-05-23	4.861e-05	0.00036389	0	0	15.2661	151.618	UGT1A1;STAR;NR1H4;RORA;ABCB11
response to nutrient levels (GO:0031667)	2022-05-23	4.861e-05	0.00036389	0	0	15.2661	151.618	GH1;PRKAA1;PRKAA2;CD68;MTOR
triglyceride catabolic process (GO:0019433)	2022-05-23	4.861e-05	0.00036389	0	0	15.2661	151.618	FABP4;LIPC;PNPLA3;APOC3;LPL
lymphocyte proliferation (GO:0046651)	1938-06-01	5.7087e-05	0.000417703	0	0	10.3262	100.897	IL10;CD40;IFNB1;BCL2;PIK3CG;HSPD1
glucose import across plasma membrane (GO:0098708)	2022-03-05	5.72406e-05	0.000417703	0	0	82.0446	801.432	SLC2A1;SLC5A1;SLC5A2
positive regulation of cAMP-dependent protein kinase activity (GO:2000481)	2022-03-05	5.72406e-05	0.000417703	0	0	82.0446	801.432	ADIPOQ;ADRB2;SIRT1
positive regulation of heat generation (GO:0031652)	2022-03-05	5.72406e-05	0.000417703	0	0	82.0446	801.432	IL1B;PTGS2;TNF
positive regulation of transcription from RNA polymerase II promoter in response to hypoxia (GO:0061419)	2022-03-05	5.72406e-05	0.000417703	0	0	82.0446	801.432	HIF1A;NFE2L2;VEGFA
positive regulation of vascular associated smooth muscle cell apoptotic process (GO:1905461)	2022-03-05	5.72406e-05	0.000417703	0	0	82.0446	801.432	MFN2;PPARG;SOD2
regulation of cyclase activity (GO:0031279)	2022-03-05	5.72406e-05	0.000417703	0	0	82.0446	801.432	MAPK8;MAPK14;MAPK3
regulation of fever generation (GO:0031620)	2022-03-05	5.72406e-05	0.000417703	0	0	82.0446	801.432	IL1B;PTGS2;TNF
regulation of guanylate cyclase activity (GO:0031282)	2022-03-05	5.72406e-05	0.000417703	0	0	82.0446	801.432	NOS2;NOS3;NOS1
regulation of systemic arterial blood pressure by endothelin (GO:0003100)	2022-03-05	5.72406e-05	0.000417703	0	0	82.0446	801.432	EDN1;NOS3;ECE1
regulation of type B pancreatic cell apoptotic process (GO:2000674)	2022-03-05	5.72406e-05	0.000417703	0	0	82.0446	801.432	TCF7L2;IL6;WFS1
regulation of protein binding (GO:0043393)	10/118	5.74588e-05	0.000417703	0	0	5.13731	50.163	PRKN;PPP2CA;GSK3B;TCF7L2;MAPK8;PRKCD;AKT1;BAX;TRIB3;IDE
negative regulation of cysteine-type endopeptidase activity involved in apoptotic process (GO:0043154)	1955-07-01	5.77353e-05	0.000417703	0	0	8.04754	78.5411	GPX1;SRC;AKT1;AVP;TNF;MMP9;VEGFA
pyruvate metabolic process (GO:0006090)	1955-07-01	5.77353e-05	0.000417703	0	0	8.04754	78.5411	PFKL;NR4A3;PC;ALDOB;PCK1;GCK;HK1
regulation of cardiac conduction (GO:1903779)	1955-07-01	5.77353e-05	0.000417703	0	0	8.04754	78.5411	ACE2;KCNJ11;ATP2A3;ATP2A2;ATP2A1;ABCC9;NOS1
triglyceride metabolic process (GO:0006641)	1955-07-01	5.77353e-05	0.000417703	0	0	8.04754	78.5411	LIPC;FABP4;DGAT1;PNPLA3;LPL;APOC3;SIRT1
regulation of vascular endothelial growth factor receptor signaling pathway (GO:0030947)	2022-05-24	6.04953e-05	0.000436756	0	0	14.4619	140.468	PTPN1;HHEX;PRKCB;IL1B;HIF1A
positive regulation of immune response (GO:0050778)	1975-08-01	6.25567e-05	0.000450695	0	0	6.60123	63.8962	IL10;XBP1;ITGAM;IFNB1;F2RL1;CYBA;PCK1;SIRT1
negative regulation of macrophage derived foam cell differentiation (GO:0010745)	2022-04-13	6.63209e-05	0.000473775	0	0	24.3687	234.452	ABCA1;ADIPOQ;PPARG;PPARA
regulation of leukocyte adhesion to vascular endothelial cell (GO:1904994)	2022-04-13	6.63209e-05	0.000473775	0	0	24.3687	234.452	IL6;ETS1;TNF;RELA
response to iron ion (GO:0010039)	2022-04-13	6.63209e-05	0.000473775	0	0	24.3687	234.452	TF;BCL2;HIF1A;HAMP
cellular response to ketone (GO:1901655)	1939-06-01	6.64466e-05	0.000473775	0	0	10.0128	96.3139	AR;SRC;AHR;NR3C1;PCK1;CFTR
response to peptide (GO:1901652)	1939-06-01	6.64466e-05	0.000473775	0	0	10.0128	96.3139	REG3A;CALCR;IRS1;MMP3;AGER;MMP9
positive regulation of growth (GO:0045927)	1976-08-01	6.88288e-05	0.000489749	0	0	6.50382	62.3319	GH1;WFS1;INSR;LEP;BCL2;AKT1;EGFR;INS
positive regulation of defense response (GO:0031349)	1998-09-01	7.20516e-05	0.000511626	0	0	5.60018	53.4153	IFNB1;IL1B;SERPINE1;IL18;LPL;CYBA;ETS1;TNF;TNFRSF1A
arachidonic acid metabolic process (GO:0019369)	1957-07-01	7.29268e-05	0.000515718	0	0	7.72485	73.5873	GPX1;CYP1A2;TBXAS1;CYP2E1;PTGDS;PTGS2;PTGS1
positive regulation of proteolysis (GO:0045862)	1957-07-01	7.29268e-05	0.000515718	0	0	7.72485	73.5873	CASP8;BAD;IL1B;ANGPTL8;TNFRSF1B;TNF;ADRA2A
cardiac conduction system development (GO:0003161)	2022-05-25	7.45027e-05	0.000519412	0	0	13.7381	130.576	NOTCH2;NPPB;GJA1;SMAD4;SMAD5
cellular response to hexose stimulus (GO:0071331)	2022-05-25	7.45027e-05	0.000519412	0	0	13.7381	130.576	PRKAA1;XBP1;PRKAA2;PCK1;IGF1R
energy derivation by oxidation of organic compounds (GO:0015980)	2022-05-25	7.45027e-05	0.000519412	0	0	13.7381	130.576	NR4A3;ADRB3;LEP;LEPR;PPARGC1A
negative regulation of cell junction assembly (GO:1901889)	2022-05-25	7.45027e-05	0.000519412	0	0	13.7381	130.576	IKBKB;SRC;IL1B;PTEN;TNF
negative regulation of cellular carbohydrate metabolic process (GO:0010677)	2022-05-25	7.45027e-05	0.000519412	0	0	13.7381	130.576	ADIPOQ;PPARA;FBP1;GCK;INS
positive regulation of release of cytochrome c from mitochondria (GO:0090200)	2022-05-25	7.45027e-05	0.000519412	0	0	13.7381	130.576	BCL2L11;BAD;BAX;DNM1L;MMP9
regulation of heterotypic cell-cell adhesion (GO:0034114)	2022-05-25	7.45027e-05	0.000519412	0	0	13.7381	130.576	IL10;IL1B;ADIPOQ;AGER;TNF
cellular response to UV (GO:0034644)	1977-08-01	7.56144e-05	0.000526099	0	0	6.40924	60.8228	STK11;PARP1;MMP1;MMP3;PRKCD;TIMP1;MMP9;SIRT1
carboxylic acid metabolic process (GO:0019752)	1940-06-01	7.69912e-05	0.000532458	0	0	9.71778	92.0451	ST6GAL1;CYP1A2;TBXAS1;SLC2A1;SIRT4;MIF
negative regulation of blood coagulation (GO:0030195)	1940-06-01	7.69912e-05	0.000532458	0	0	9.71778	92.0451	THBD;F7;EDN1;NOS3;SERPINE1;PLAT
positive regulation of wound healing (GO:0090303)	1940-06-01	7.69912e-05	0.000532458	0	0	9.71778	92.0451	REG3A;XBP1;PRKCE;SERPINE1;ADRA2A;MTOR
positive regulation of protein binding (GO:0032092)	1958-07-01	8.16624e-05	0.000563634	0	0	7.57299	71.2839	PRKN;PPP2CA;GSK3B;TCF7L2;TRIB3;IDE;MMP9
positive regulation of transferase activity (GO:0051347)	11/148	8.22774e-05	0.000566745	0	0	4.46089	41.9566	TGFB1;INSR;ADIPOQ;IGF2;MAPK1;PRKCQ;TRIB3;EGFR;IGF1R;FGFR1;MAPK3
negative regulation of cell-cell adhesion (GO:0022408)	1941-06-01	8.88272e-05	0.000610433	0	0	9.43965	88.0607	IL10;TGFB1;ADIPOQ;AKT1;PPARA;VEGFA
neutrophil mediated immunity (GO:0002446)	22/488	8.89736e-05	0.000610433	0	0	2.66211	24.8299	MGAM;ITGAM;DGAT1;ARG1;GAA;GSTP1;PRKCD;HP;CYBA;MIF;RETN;TNFRSF1B;MAPK14;MMP9;NFKB1;C3;IL6;PFKL;CAT;MAPK1;CD36;CD68
negative regulation of signaling receptor activity (GO:2000272)	2022-05-26	9.08802e-05	0.00061933	0	0	13.0832	121.752	ACE2;CALCR;PPARG;PPARA;TNF
positive regulation of cell cycle process (GO:0090068)	9/101	9.11843e-05	0.00061933	0	0	5.41674	50.3899	IL1A;EDN1;PRKCE;INSR;IL1B;IGF2;IGF1;DRD2;INS
cGMP-mediated signaling (GO:0019934)	2022-04-14	9.15265e-05	0.00061933	0	0	21.9307	203.931	NPPB;HTR2C;CD36;INS
negative regulation of pri-miRNA transcription by RNA polymerase II (GO:1902894)	2022-04-14	9.15265e-05	0.00061933	0	0	21.9307	203.931	PPARG;PPARA;RELA;PPARD
positive regulation of protein-containing complex disassembly (GO:0043243)	2022-04-14	9.15265e-05	0.00061933	0	0	21.9307	203.931	INSR;ADRB2;TNF;IGF1R
positive regulation of transmembrane transport (GO:0034764)	2022-04-14	9.15265e-05	0.00061933	0	0	21.9307	203.931	C3;GH1;NR4A3;BRAF
regulation of cAMP-dependent protein kinase activity (GO:2000479)	2022-04-14	9.15265e-05	0.00061933	0	0	21.9307	203.931	PRKAR1A;ADIPOQ;ADRB2;SIRT1
circulatory system development (GO:0072359)	10/126	9.99928e-05	0.000675294	0	0	4.78105	44.0355	STK11;RBP4;COL3A1;TGFB1;CASP8;NCOA6;PTEN;ECE1;FBN1;TGFBR2
response to organic cyclic compound (GO:0014070)	1960-07-01	0.000101696	0.000685457	0	0	7.28647	66.9883	GH1;TGFB1;IL1B;IL18;CCL2;DRD2;TNF
negative regulation of protein modification process (GO:0031400)	1981-08-01	0.000108561	0.000730301	0	0	6.05681	55.2877	PRKN;GSK3B;G6PD;PRKAA1;PRKAA2;TGFB1;PTEN;SIRT1
cellular senescence (GO:0090398)	2022-05-27	0.00010989	0.000732102	0	0	12.4879	113.84	CDKN2B;PRKCD;HMGA1;MAPK14;SIRT1
negative regulation of catalytic activity (GO:0043086)	2022-05-27	0.00010989	0.000732102	0	0	12.4879	113.84	PLN;HP;NOS1;TIMP1;SIRT1
peptide hormone secretion (GO:0030072)	2022-05-27	0.00010989	0.000732102	0	0	12.4879	113.84	EDN1;IL6;PDX1;GHRL;CRHR1
positive regulation of striated muscle cell differentiation (GO:0051155)	2022-05-27	0.00010989	0.000732102	0	0	12.4879	113.84	EDN1;TGFB1;IGF1;PROX1;MAPK14
stress-activated protein kinase signaling cascade (GO:0031098)	2022-05-27	0.00010989	0.000732102	0	0	12.4879	113.84	IKBKB;MAPK8;MAPK1;NFKB1;MAPK3
amylin receptor signaling pathway (GO:0097647)	2022-03-06	0.000112943	0.000734024	0	0	54.6936	497.09	CALCR;IAPP;RAMP1
cellular triglyceride homeostasis (GO:0035356)	2022-03-06	0.000112943	0.000734024	0	0	54.6936	497.09	XBP1;NR1H4;SIRT1
hexose import across plasma membrane (GO:0140271)	2022-03-06	0.000112943	0.000734024	0	0	54.6936	497.09	SLC2A1;SLC5A1;SLC5A2
hydrogen peroxide biosynthetic process (GO:0050665)	2022-03-06	0.000112943	0.000734024	0	0	54.6936	497.09	MAOB;CYBA;SOD1
positive regulation of fever generation (GO:0031622)	2022-03-06	0.000112943	0.000734024	0	0	54.6936	497.09	IL1B;PTGS2;TNF
prepulse inhibition (GO:0060134)	2022-03-06	0.000112943	0.000734024	0	0	54.6936	497.09	PTEN;DRD1;DRD2
protein insertion into mitochondrial membrane involved in apoptotic signaling pathway (GO:0001844)	2022-03-06	0.000112943	0.000734024	0	0	54.6936	497.09	BCL2L11;BAD;BAX
regulation of glucokinase activity (GO:0033131)	2022-03-06	0.000112943	0.000734024	0	0	54.6936	497.09	PRKN;GCKR;BAD
regulation of long-chain fatty acid import across plasma membrane (GO:0010746)	2022-03-06	0.000112943	0.000734024	0	0	54.6936	497.09	AKT2;AKT1;IRS2
regulation of nitric oxide mediated signal transduction (GO:0010749)	2022-03-06	0.000112943	0.000734024	0	0	54.6936	497.09	EGFR;INS;VEGFA
regulation of type B pancreatic cell proliferation (GO:0061469)	2022-03-06	0.000112943	0.000734024	0	0	54.6936	497.09	NR4A1;NR4A3;NR1D1
response to angiotensin (GO:1990776)	2022-03-06	0.000112943	0.000734024	0	0	54.6936	497.09	PRKCD;NFKB1;RELA
type B pancreatic cell proliferation (GO:0044342)	2022-03-06	0.000112943	0.000734024	0	0	54.6936	497.09	BAD;ANGPTL8;NKX6-1
steroid metabolic process (GO:0008202)	9/104	0.000114408	0.000742149	0	0	5.24488	47.6011	HSD11B1;STAR;UGT1A1;CYP11A1;CYP1A2;HSD3B1;HSD17B3;CYP2E1;ABCB11
nitric oxide biosynthetic process (GO:0006809)	2022-04-15	0.000123032	0.000793613	0	0	19.936	179.485	NOS2;NOS3;AKT1;NOS1
positive regulation of heterotypic cell-cell adhesion (GO:0034116)	2022-04-15	0.000123032	0.000793613	0	0	19.936	179.485	IL10;IL1B;AGER;TNF
positive regulation of membrane protein ectodomain proteolysis (GO:0051044)	2022-04-15	0.000123032	0.000793613	0	0	19.936	179.485	IL1B;TNFRSF1B;TNF;ADRA2A
I-kappaB kinase/NF-kappaB signaling (GO:0007249)	1962-07-01	0.000125556	0.000808382	0	0	7.02079	63.0661	IKBKB;REL;AKT1;TNF;RELA;TNFRSF1A;RELB
regulation of cell differentiation (GO:0045595)	11/156	0.000131762	0.000842338	0	0	4.21305	37.6415	PPP2CA;AR;TGFB1;PRKCB;DAG1;IGF2;CCN2;NR1D1;TNF;FGFR1;INS
bile acid and bile salt transport (GO:0015721)	2022-05-28	0.000131806	0.000842338	0	0	11.9443	106.713	RXRA;ABCC2;SLC10A2;NR1H4;ABCB11
glycogen metabolic process (GO:0005977)	2022-05-28	0.000131806	0.000842338	0	0	11.9443	106.713	GSK3B;PPP1R3C;GAA;PYGM;NR1D1
positive regulation of cytosolic calcium ion concentration involved in phospholipase C-activating G protein-coupled signaling pathway (GO:0051482)	2022-05-28	0.000131806	0.000842338	0	0	11.9443	106.713	CALCA;HTR2C;F2RL1;DRD1;DRD2
cellular response to hypoxia (GO:0071456)	10/131	0.000138239	0.000881816	0	0	4.58232	40.7209	EPAS1;BAD;LMNA;HMOX1;RORA;PTGS2;HIF1A;SIRT1;MTOR;VEGFA
positive regulation of Ras protein signal transduction (GO:0046579)	1963-07-01	0.000139083	0.000885564	0	0	6.89507	61.2313	NOTCH2;COL3A1;AUTS2;F2RL1;IRS2;IGF1;PIK3CG
positive regulation of chemotaxis (GO:0050921)	1945-06-01	0.00015141	0.000960506	0	0	8.46975	74.4959	F7;IL6;TGFB1;RARRES2;F2RL1;VEGFA
regulation of receptor signaling pathway via JAK-STAT (GO:0046425)	1945-06-01	0.00015141	0.000960506	0	0	8.46975	74.4959	IL10;SOCS3;GH1;IL6;LEP;TNF
B cell activation (GO:0042113)	1985-08-01	0.000152572	0.000964333	0	0	5.74099	50.4511	IL10;CD40;HHEX;CASP8;PRKCB;IFNB1;BCL2;HSPD1
positive regulation of protein catabolic process (GO:0045732)	1985-08-01	0.000152572	0.000964333	0	0	5.74099	50.4511	PRKN;GSK3B;IL1B;IDE;TNFRSF1B;TNF;ADRA2A;FOXO1
protein autophosphorylation (GO:0046777)	11/159	0.000155938	0.000982803	0	0	4.12701	36.1776	GSK3B;STK11;SRC;INSR;AKT1;ATM;EGFR;MTOR;IGF1R;FGFR1;MAPK3
intrinsic apoptotic signaling pathway in response to endoplasmic reticulum stress (GO:0070059)	2022-05-29	0.000156918	0.000982803	0	0	11.4461	100.265	ATP2A3;BCL2;BAX;ATP2A1;TRIB3
lipid catabolic process (GO:0016042)	2022-05-29	0.000156918	0.000982803	0	0	11.4461	100.265	HSD11B1;LIPC;CYP1A2;LPL;CEL
negative regulation of wound healing (GO:0061045)	2022-05-29	0.000156918	0.000982803	0	0	11.4461	100.265	THBD;EDN1;SERPINE1;PTEN;TNF
regulation of fatty acid biosynthetic process (GO:0042304)	2022-05-29	0.000156918	0.000982803	0	0	11.4461	100.265	PRKAA2;ADIPOQ;PDK4;APOC3;TRIB3
glutamine family amino acid catabolic process (GO:0009065)	2022-04-16	0.000161708	0.00100189	0	0	18.2737	159.525	NOS2;ARG1;NOS3;NOS1
heme catabolic process (GO:0042167)	2022-04-16	0.000161708	0.00100189	0	0	18.2737	159.525	ABCC2;UGT1A1;HMOX1;ABCG2
nitric oxide metabolic process (GO:0046209)	2022-04-16	0.000161708	0.00100189	0	0	18.2737	159.525	NOS2;NOS3;AKT1;NOS1
porphyrin-containing compound catabolic process (GO:0006787)	2022-04-16	0.000161708	0.00100189	0	0	18.2737	159.525	ABCC2;UGT1A1;HMOX1;ABCG2
positive regulation of leukocyte adhesion to vascular endothelial cell (GO:1904996)	2022-04-16	0.000161708	0.00100189	0	0	18.2737	159.525	IL6;ETS1;TNF;RELA
regulation of systemic arterial blood pressure by hormone (GO:0001990)	2022-04-16	0.000161708	0.00100189	0	0	18.2737	159.525	ACE2;EDN1;NOS3;ECE1
response to interleukin-1 (GO:0070555)	1986-08-01	0.000165609	0.00102422	0	0	5.6671	49.3371	CD40;SRC;IL1B;CCL2;NR1D1;HIF1A;RELA;NFKB1
negative regulation of tumor necrosis factor production (GO:0032720)	1946-06-01	0.000171495	0.00105684	0	0	8.25758	71.6012	IL10;GSTP1;ADIPOQ;NR1H4;GHRL;IGF1
positive regulation of nucleocytoplasmic transport (GO:0046824)	1946-06-01	0.000171495	0.00105684	0	0	8.25758	71.6012	GSK3B;TCF7L2;TGFB1;IL1B;PRKCD;PIK3R1
negative regulation of angiogenesis (GO:0016525)	1987-08-01	0.000179549	0.0011045	0	0	5.59508	48.2579	NPPB;HHEX;SERPINF1;SERPINE1;PPARG;GHRL;TNF;ADAMTS9
extrinsic apoptotic signaling pathway via death domain receptors (GO:0008625)	2022-05-30	0.000185528	0.0011332	0	0	10.9877	94.4095	CASP8;BCL2;BAX;TNF;TNFRSF1A
long-chain fatty acid biosynthetic process (GO:0042759)	2022-05-30	0.000185528	0.0011332	0	0	10.9877	94.4095	GSTM1;GSTP1;CYP1A2;CYP2E1;PTGS2
positive regulation of B cell proliferation (GO:0030890)	2022-05-30	0.000185528	0.0011332	0	0	10.9877	94.4095	CD40;BCL2;CD38;IRS2;MIF
response to alcohol (GO:0097305)	2022-05-30	0.000185528	0.0011332	0	0	10.9877	94.4095	TGFB1;HSD3B1;CCR5;SOD1;TGFBR2
ERBB signaling pathway (GO:0038127)	1966-07-01	0.000186906	0.0011396	0	0	6.54347	56.1751	TGFB1;SRC;AKT1;MAPK1;BRAF;PIK3R1;EGFR
epidermal growth factor receptor signaling pathway (GO:0007173)	1947-06-01	0.000193628	0.00115823	0	0	8.05577	68.8734	TGFB1;SRC;AKT1;BRAF;PIK3R1;EGFR
regulation of DNA binding (GO:0051101)	1947-06-01	0.000193628	0.00115823	0	0	8.05577	68.8734	PRKN;MAPK8;TGFB1;PPARG;IGF1;MMP9
calcitonin family receptor signaling pathway (GO:0097646)	2022-03-07	0.000194997	0.00115823	0	0	41.0181	350.398	CALCR;IAPP;RAMP1
death-inducing signaling complex assembly (GO:0071550)	2022-03-07	0.000194997	0.00115823	0	0	41.0181	350.398	CASP8;TNF;TNFRSF1A
negative regulation of glycogen metabolic process (GO:0070874)	2022-03-07	0.000194997	0.00115823	0	0	41.0181	350.398	GSK3B;ENPP1;INS
negative regulation of stress-activated protein kinase signaling cascade (GO:0070303)	2022-03-07	0.000194997	0.00115823	0	0	41.0181	350.398	GSTP1;FOXM1;FOXO1
positive regulation of IRE1-mediated unfolded protein response (GO:1903896)	2022-03-07	0.000194997	0.00115823	0	0	41.0181	350.398	PTPN1;BCL2L11;BAX
positive regulation of mitochondrial membrane potential (GO:0010918)	2022-03-07	0.000194997	0.00115823	0	0	41.0181	350.398	BAD;AKT2;AKT1
positive regulation of phospholipid biosynthetic process (GO:0071073)	2022-03-07	0.000194997	0.00115823	0	0	41.0181	350.398	NR1H4;HTR2C;HTR2A
regulation of bile acid metabolic process (GO:1904251)	2022-03-07	0.000194997	0.00115823	0	0	41.0181	350.398	NR1H4;ABCB11;SIRT1
regulation of calcidiol 1-monooxygenase activity (GO:0060558)	2022-03-07	0.000194997	0.00115823	0	0	41.0181	350.398	IL1B;TNF;NFKB1
regulation of cardiac muscle cell membrane potential (GO:0086036)	2022-03-07	0.000194997	0.00115823	0	0	41.0181	350.398	PLN;ATP2A2;SLC9A1
regulation of glial cell apoptotic process (GO:0034350)	2022-03-07	0.000194997	0.00115823	0	0	41.0181	350.398	PRKCI;PRKCD;CCL2
regulation of glycogen (starch) synthase activity (GO:2000465)	2022-03-07	0.000194997	0.00115823	0	0	41.0181	350.398	GSK3B;ADIPOQ;IGF2
regulation of prostaglandin biosynthetic process (GO:0031392)	2022-03-07	0.000194997	0.00115823	0	0	41.0181	350.398	IL1B;PTGS2;SIRT1
neutrophil degranulation (GO:0043312)	21/481	0.000199076	0.00118043	0	0	2.5675	21.8798	MGAM;ITGAM;DGAT1;ARG1;GAA;GSTP1;PRKCD;HP;CYBA;MIF;RETN;TNFRSF1B;MAPK14;MMP9;NFKB1;C3;PFKL;CAT;MAPK1;CD36;CD68
regulation of macroautophagy (GO:0016241)	9/112	0.000201641	0.00119359	0	0	4.83553	41.1456	PRKAA1;MAPK8;PRKAA2;CASP3;PRKAG1;AKT1;PRKAB1;SIRT1;MTOR
cellular response to fatty acid (GO:0071398)	2022-04-17	0.000208457	0.00121723	0	0	16.8672	142.963	IRS1;NR1H4;PDK4;LPL
negative regulation of ATP metabolic process (GO:1903579)	2022-04-17	0.000208457	0.00121723	0	0	16.8672	142.963	FIS1;PARP1;PPARA;FBP1
negative regulation of chemokine production (GO:0032682)	2022-04-17	0.000208457	0.00121723	0	0	16.8672	142.963	IL10;IL6;GSTP1;F2RL1
negative regulation of fatty acid metabolic process (GO:0045922)	2022-04-17	0.000208457	0.00121723	0	0	16.8672	142.963	SIRT4;APOC3;TRIB3;INS
negative regulation of intrinsic apoptotic signaling pathway by p53 class mediator (GO:1902254)	2022-04-17	0.000208457	0.00121723	0	0	16.8672	142.963	PRKN;BCL2;MIF;SIRT1
positive regulation of cyclin-dependent protein serine/threonine kinase activity (GO:0045737)	2022-04-17	0.000208457	0.00121723	0	0	16.8672	142.963	CCND2;AKT1;PROX1;EGFR
regulation of cell killing (GO:0031341)	2022-04-17	0.000208457	0.00121723	0	0	16.8672	142.963	IL10;MAPK8;CYBA;ICAM1
regulation of cholesterol biosynthetic process (GO:0045540)	2022-04-17	0.000208457	0.00121723	0	0	16.8672	142.963	SREBF1;PRKAA1;SREBF2;SOD1
regulation of developmental growth (GO:0048638)	2022-05-31	0.000217948	0.00126839	0	0	10.5645	89.0722	GSK3B;INSR;LEP;IGF1;SOD1
negative regulation of tumor necrosis factor superfamily cytokine production (GO:1903556)	1948-06-01	0.000217953	0.00126839	0	0	7.86356	66.2995	IL10;GSTP1;ADIPOQ;NR1H4;GHRL;IGF1
neutrophil activation involved in immune response (GO:0002283)	21/485	0.000222671	0.00129367	0	0	2.54484	21.4016	MGAM;ITGAM;DGAT1;ARG1;GAA;GSTP1;PRKCD;HP;CYBA;MIF;RETN;TNFRSF1B;MAPK14;MMP9;NFKB1;C3;PFKL;CAT;MAPK1;CD36;CD68
positive regulation of autophagy (GO:0010508)	1990-08-01	0.000227268	0.00131594	0	0	5.38955	45.215	PRKN;GSK3B;STK11;PRKAA1;PRKAA2;BAD;SIRT1;FOXO1
positive regulation of binding (GO:0051099)	1990-08-01	0.000227268	0.00131594	0	0	5.38955	45.215	PRKN;GSK3B;TCF7L2;PPARG;TRIB3;IDE;IGF1;MMP9
regulation of cellular protein metabolic process (GO:0032268)	1949-06-01	0.000244623	0.00141406	0	0	7.6803	63.8678	EDN1;EDNRB;TGFB1;AKT1;NFKB1;INS
peptidyl-tyrosine phosphorylation (GO:0018108)	1969-07-01	0.00024721	0.00142662	0	0	6.2259	51.7078	SRC;INSR;LEP;EGFR;IGF1R;MAPK3;FGFR1
B cell proliferation (GO:0042100)	1932-05-01	0.000254507	0.00146384	0	0	10.1727	84.1914	IL10;CD40;IFNB1;BCL2;HSPD1
superoxide metabolic process (GO:0006801)	1932-05-01	0.000254507	0.00146384	0	0	10.1727	84.1914	NOS2;NOS3;CYBA;SOD2;SOD1
interleukin-6-mediated signaling pathway (GO:0070102)	2022-04-18	0.000264207	0.00150133	0	0	15.6616	129.033	SOCS3;SMAD4;IL6;SRC
negative regulation of biosynthetic process (GO:0009890)	2022-04-18	0.000264207	0.00150133	0	0	15.6616	129.033	IL6;GSTP1;PPARA;INS
positive regulation of response to endoplasmic reticulum stress (GO:1905898)	2022-04-18	0.000264207	0.00150133	0	0	15.6616	129.033	XBP1;BCL2L11;BAX;PIK3R1
pulmonary valve development (GO:0003177)	2022-04-18	0.000264207	0.00150133	0	0	15.6616	129.033	NOTCH2;NOS3;TNFRSF1B;TNFRSF1A
regulation of multicellular organism growth (GO:0040014)	2022-04-18	0.000264207	0.00150133	0	0	15.6616	129.033	GH1;GHRL;IGF1;SOD1
regulation of production of miRNAs involved in gene silencing by miRNA (GO:1903798)	2022-04-18	0.000264207	0.00150133	0	0	15.6616	129.033	IL6;TGFB1;TNF;EGFR
positive regulation of cellular component biogenesis (GO:0044089)	1992-08-01	0.000264506	0.00150133	0	0	5.26069	43.3357	GSK3B;BCL2L11;TGFB1;MMP1;MMP3;BAX;TNF;VEGFA
regulation of endothelial cell proliferation (GO:0001936)	1992-08-01	0.000264506	0.00150133	0	0	5.26069	43.3357	NR4A1;LEP;AKT1;GHRL;PROX1;SIRT1;HIF1A;VEGFA
regulation of G1/S transition of mitotic cell cycle (GO:2000045)	1971-07-01	0.00029546	0.0016638	0	0	6.03072	49.0115	CDKN2B;CCND2;PTEN;AKT1;UBE2E2;CCL2;EGFR
positive regulation of cholesterol transport (GO:0032376)	1933-05-01	0.000295541	0.0016638	0	0	9.80892	79.7142	RXRA;ADIPOQ;PPARG;PLTP;SIRT1
positive regulation of receptor signaling pathway via JAK-STAT (GO:0046427)	1933-05-01	0.000295541	0.0016638	0	0	9.80892	79.7142	IL10;GH1;IL6;LEP;TNF
primary alcohol metabolic process (GO:0034308)	1933-05-01	0.000295541	0.0016638	0	0	9.80892	79.7142	RBP4;CYP11A1;GPD2;CYP1A2;IGF1
regulation of interleukin-17 production (GO:0032660)	1933-05-01	0.000295541	0.0016638	0	0	9.80892	79.7142	IL6;TGFB1;IL18;NR1H4;PRKCQ
negative regulation of cell migration (GO:0030336)	10/144	0.000299148	0.00168137	0	0	4.13501	33.5538	GJA1;COL3A1;SERPINE1;ADIPOQ;DAG1;PTEN;HMOX1;MIF;TIMP1;DRD2
blood circulation (GO:0008015)	1951-06-01	0.000305626	0.0016888	0	0	7.3382	59.3892	NPPB;ACE2;GPX1;PLN;NOS3;SOD1
cholesterol transport (GO:0030301)	1951-06-01	0.000305626	0.0016888	0	0	7.3382	59.3892	ABCA1;LIPC;STAR;APOC3;CD36;CEL
negative regulation of cell death (GO:0060548)	1994-08-01	0.000306592	0.0016888	0	0	5.13783	41.565	PRKN;GSK3B;BECN1;WFS1;AKT1;CCN2;TNFRSF1B;PPARGC1A
brown fat cell differentiation (GO:0050873)	2022-03-08	0.00030781	0.0016888	0	0	32.8128	265.325	ADIPOQ;METRNL;PPARGC1A
cellular response to angiotensin (GO:1904385)	2022-03-08	0.00030781	0.0016888	0	0	32.8128	265.325	PRKCD;NFKB1;RELA
cysteine metabolic process (GO:0006534)	2022-03-08	0.00030781	0.0016888	0	0	32.8128	265.325	MPST;CBS;CDO1
negative regulation by symbiont of host apoptotic process (GO:0033668)	2022-03-08	0.00030781	0.0016888	0	0	32.8128	265.325	MAPK1;BCL2L1;MAPK3
negative regulation of glial cell apoptotic process (GO:0034351)	2022-03-08	0.00030781	0.0016888	0	0	32.8128	265.325	PRKCI;PRKCD;CCL2
positive regulation of myeloid cell apoptotic process (GO:0033034)	2022-03-08	0.00030781	0.0016888	0	0	32.8128	265.325	HCAR2;ADIPOQ;SIRT1
positive regulation of steroid biosynthetic process (GO:0010893)	2022-03-08	0.00030781	0.0016888	0	0	32.8128	265.325	STAR;NR1D1;TNF
regulation of endodeoxyribonuclease activity (GO:0032071)	2022-03-08	0.00030781	0.0016888	0	0	32.8128	265.325	PRKCD;AKT1;SIRT1
regulation of positive chemotaxis (GO:0050926)	2022-03-08	0.00030781	0.0016888	0	0	32.8128	265.325	F7;F2RL1;VEGFA
regulation of vascular wound healing (GO:0061043)	2022-03-08	0.00030781	0.0016888	0	0	32.8128	265.325	XBP1;SERPINE1;TNF
sulfur amino acid biosynthetic process (GO:0000097)	2022-03-08	0.00030781	0.0016888	0	0	32.8128	265.325	CBS;MTR;CDO1
vascular associated smooth muscle contraction (GO:0014829)	2022-03-08	0.00030781	0.0016888	0	0	32.8128	265.325	EDN1;EDNRA;EDNRB
positive regulation of secretion by cell (GO:1903532)	1972-07-01	0.000322269	0.00176532	0	0	5.93764	47.7393	IL1A;EDN1;TGFB1;IL1B;IGF1;DNM1L;CFTR
dopamine metabolic process (GO:0042417)	2022-04-19	0.000329908	0.0017986	0	0	14.6168	117.178	PRKN;MAOB;DRD1;DRD2
excitatory postsynaptic potential (GO:0060079)	2022-04-19	0.000329908	0.0017986	0	0	14.6168	117.178	GSK3B;AKT1;ARRB2;DRD2
regulation of autophagy of mitochondrion (GO:1903146)	2022-04-19	0.000329908	0.0017986	0	0	14.6168	117.178	PRKN;SREBF1;DNM1L;SREBF2
macroautophagy (GO:0016236)	9/120	0.000338245	0.00184114	0	0	4.48518	35.8444	PRKN;BECN1;PRKAA1;MAP1LC3A;PRKAA2;SRC;PRKAG1;MFN2;PRKAB1
positive regulation of protein localization to cell periphery (GO:1904377)	1952-06-01	0.00034029	0.00184645	0	0	7.17831	57.3239	PRKCI;PRKCE;AKT1;PIK3R1;TNF;EGFR
positive regulation of protein localization to plasma membrane (GO:1903078)	1952-06-01	0.00034029	0.00184645	0	0	7.17831	57.3239	PRKCI;PRKCE;AKT1;PIK3R1;TNF;EGFR
positive regulation of DNA binding (GO:0043388)	1934-05-01	0.0003414	0.00184666	0	0	9.4702	75.5955	PRKN;TGFB1;PPARG;IGF1;MMP9
positive regulation of protein dephosphorylation (GO:0035307)	1934-05-01	0.0003414	0.00184666	0	0	9.4702	75.5955	TGFB1;ITGA1;PRKCD;AGTR2;MTOR
regulation of cell cycle (GO:0051726)	15/296	0.000348443	0.00188181	0	0	2.97779	23.7092	NOTCH2;TCF7L2;CDKN2B;TGFB1;MIF;PROX1;FOXM1;SIRT1;NR4A1;STK11;AKT2;LEP;MADD;MFN2;ATM
response to molecule of bacterial origin (GO:0002237)	1973-07-01	0.000350994	0.00189263	0	0	5.84738	46.5144	IL10;PRDX3;IL6;NOS2;NOS3;IL1B;NOS1
negative regulation of cysteine-type endopeptidase activity (GO:2000117)	1953-06-01	0.000377957	0.00203166	0	0	7.02522	55.3639	GPX1;SRC;AKT1;AVP;TNF;VEGFA
positive regulation of phagocytosis (GO:0050766)	1953-06-01	0.000377957	0.00203166	0	0	7.02522	55.3639	C3;IL1B;CCL2;F2RL1;CYBA;TNF
calcium ion homeostasis (GO:0055074)	1997-08-01	0.000379834	0.00203858	0	0	4.96388	39.0944	CD40;EDN1;WFS1;ATP2A3;ATP2A2;HTR2C;ATP2A1;HTR2A
Fc receptor mediated stimulatory signaling pathway (GO:0002431)	1974-07-01	0.000381735	0.00204243	0	0	5.75981	45.3342	NR4A3;SRC;PRKCE;PRKCD;MAPK1;PIK3R1;MAPK3
regulation of cytokine-mediated signaling pathway (GO:0001959)	1974-07-01	0.000381735	0.00204243	0	0	5.75981	45.3342	IKBKB;SOCS3;PTPN1;CASP8;MADD;TNF;TNFRSF1A
acylglycerol catabolic process (GO:0046464)	1935-05-01	0.000392445	0.00209001	0	0	9.15406	71.7964	LIPC;FABP4;PNPLA3;LPL;APOC3
cellular response to hydrogen peroxide (GO:0070301)	1935-05-01	0.000392445	0.00209001	0	0	9.15406	71.7964	IL6;PRKCD;SIRT1;RELA;NFE2L2
cellular response to virus (GO:0098586)	1935-05-01	0.000392445	0.00209001	0	0	9.15406	71.7964	IL6;IFNB1;BAX;MAPK14;HIF1A
fatty acid transport (GO:0015908)	2022-04-20	0.00040653	0.00214844	0	0	13.7025	106.987	FABP4;PPARG;CD36;PPARD
positive regulation of cyclin-dependent protein kinase activity (GO:1904031)	2022-04-20	0.00040653	0.00214844	0	0	13.7025	106.987	CCND2;AKT1;PROX1;EGFR
positive regulation of nitrogen compound metabolic process (GO:0051173)	2022-04-20	0.00040653	0.00214844	0	0	13.7025	106.987	MAPK8;WFS1;TNF;NFKB1
regulation of acute inflammatory response (GO:0002673)	2022-04-20	0.00040653	0.00214844	0	0	13.7025	106.987	IL6;GSTP1;C2CD4A;INS
regulation of tissue remodeling (GO:0034103)	2022-04-20	0.00040653	0.00214844	0	0	13.7025	106.987	TGFB1;LEP;IL18;LEPR
positive regulation of T cell activation (GO:0050870)	1975-07-01	0.000414591	0.0021877	0	0	5.67481	44.1967	XBP1;IL6;IL1B;LEP;CCL2;PRKCQ;HSPD1
response to UV (GO:0009411)	1999-08-01	0.000436132	0.00229785	0	0	4.85429	37.5604	MAPK8;GPX1;PARP1;PRKCD;CAT;AKT1;EGFR;RELA
cyclic-nucleotide-mediated signaling (GO:0019935)	1936-05-01	0.000449045	0.00235333	0	0	8.85832	68.2833	GLP1R;NPPB;HTR2C;AHR;CD36
mitochondrion disassembly (GO:0061726)	1936-05-01	0.000449045	0.00235333	0	0	8.85832	68.2833	PRKN;BECN1;FIS1;MAP1LC3A;CISD2
regulation of cardiac muscle contraction (GO:0055117)	1936-05-01	0.000449045	0.00235333	0	0	8.85832	68.2833	PLN;ATP2A2;NOS1;PIK3CG;SLC9A1
regulated exocytosis (GO:0045055)	11/180	0.000455057	0.00235333	0	0	3.61029	27.7815	TF;TGFB1;RARRES2;SERPINE1;SELENOP;IGF2;IGF1;CD36;TIMP1;SOD1;VEGFA
anoikis (GO:0043276)	2022-03-09	0.000455527	0.00235333	0	0	27.3426	210.376	STK11;AKT1;MTOR
cellular response to nitric oxide (GO:0071732)	2022-03-09	0.000455527	0.00235333	0	0	27.3426	210.376	MMP3;MTR;FOXO1
cellular response to reactive nitrogen species (GO:1902170)	2022-03-09	0.000455527	0.00235333	0	0	27.3426	210.376	MMP3;MTR;FOXO1
fructose 1,6-bisphosphate metabolic process (GO:0030388)	2022-03-09	0.000455527	0.00235333	0	0	27.3426	210.376	PFKL;ALDOB;FBP1
mitochondrial fragmentation involved in apoptotic process (GO:0043653)	2022-03-09	0.000455527	0.00235333	0	0	27.3426	210.376	FIS1;BAX;DNM1L
peptidyl-cysteine modification (GO:0018198)	2022-03-09	0.000455527	0.00235333	0	0	27.3426	210.376	PRDX3;NOS2;NOS1
positive regulation of membrane potential (GO:0045838)	2022-03-09	0.000455527	0.00235333	0	0	27.3426	210.376	BAD;AKT2;AKT1
positive regulation of smooth muscle cell apoptotic process (GO:0034393)	2022-03-09	0.000455527	0.00235333	0	0	27.3426	210.376	MFN2;PPARG;SOD2
regulation of transmembrane transporter activity (GO:0022898)	2022-03-09	0.000455527	0.00235333	0	0	27.3426	210.376	ACE2;BCL2;INS
axonogenesis (GO:0007409)	13/240	0.000456975	0.00235728	0	0	3.18522	24.4972	NOTCH2;AUTS2;SRC;PTEN;IRS2;PIK3R1;S100B;DAG1;S100A6;MAPK1;PRKCQ;DRD2;MAPK3
negative regulation of protein phosphorylation (GO:0001933)	10/152	0.000460253	0.00237065	0	0	3.90045	29.97	PRKN;TGFB1;GSTP1;ADIPOQ;PRKCD;PTEN;AKT1;ENPP1;TRIB3;PRKCZ
negative regulation of cytokine-mediated signaling pathway (GO:0001960)	1955-06-01	0.000463017	0.00238133	0	0	6.73779	51.731	IL6;ARG1;GSTP1;ADIPOQ;F2RL1;PPARG
cholesterol metabolic process (GO:0008203)	1977-07-01	0.000487074	0.00250133	0	0	5.51211	42.0414	ABCA1;G6PD;RXRA;CYP11A1;CEL;HMGCR;PPARD
intracellular lipid transport (GO:0032365)	2022-04-21	0.000495059	0.00251983	0	0	12.8958	98.148	CPT1A;PRKAA2;ACACB;ACACA
negative regulation of ion transmembrane transporter activity (GO:0032413)	2022-04-21	0.000495059	0.00251983	0	0	12.8958	98.148	PLN;PRKCE;MMP9;ADRA2A
positive regulation of lipid storage (GO:0010884)	2022-04-21	0.000495059	0.00251983	0	0	12.8958	98.148	C3;LPL;NFKB1;SREBF2
positive regulation of T cell cytokine production (GO:0002726)	2022-04-21	0.000495059	0.00251983	0	0	12.8958	98.148	IL6;IL1B;IL18;PRKCZ
purinergic nucleotide receptor signaling pathway (GO:0035590)	2022-04-21	0.000495059	0.00251983	0	0	12.8958	98.148	C3;IL1B;IL18;CASP1
regulation of lipoprotein lipase activity (GO:0051004)	2022-04-21	0.000495059	0.00251983	0	0	12.8958	98.148	LIPC;ANGPTL8;APOC3;LPL
epithelial cell differentiation (GO:0030855)	8/101	0.000499023	0.00253627	0	0	4.74941	36.1091	CPT1A;HDAC1;AKT2;AKT1;PPARG;PROX1;PCK1;VEGFA
negative regulation of stress-activated MAPK cascade (GO:0032873)	1937-05-01	0.000511582	0.00259628	0	0	8.58106	65.0273	PRKN;GSTP1;F2RL1;FOXM1;FOXO1
calcium-mediated signaling (GO:0019722)	8/102	0.000533115	0.00269367	0	0	4.69864	35.4126	FIS1;EDN1;PRKAA1;EDNRB;ATP2A2;CCR5;EGFR;SLC9A1
regulation of cell death (GO:0010941)	8/102	0.000533115	0.00269367	0	0	4.69864	35.4126	PRKN;BECN1;CALCR;HP;CCN2;CD36;HBA1;TNFRSF1B
regulation of protein catabolic process (GO:0042176)	8/102	0.000533115	0.00269367	0	0	4.69864	35.4126	PRKN;GSK3B;IDE;HMGCR;TNF;FOXO1;EGFR;INS
cellular response to interleukin-1 (GO:0071347)	10/155	0.00053679	0.00270828	0	0	3.81916	28.7579	IKBKB;IL1A;CD40;IL1B;CCL2;NR1D1;HIF1A;NFKB1;RELA;MAPK3
renal system development (GO:0072001)	1957-06-01	0.000562296	0.00283282	0	0	6.4729	48.4398	RBP4;WFS1;HNF1B;REN;PROX1;VEGFA
regulation of signal transduction by p53 class mediator (GO:1901796)	10/156	0.000564532	0.00283994	0	0	3.79281	28.3684	STK11;PRKAA1;PRKAA2;HDAC1;PRKAG1;AKT1;ATM;MAPK14;PRKAB1;MTOR
regulation of ion transport (GO:0043269)	1979-07-01	0.000569313	0.00285983	0	0	5.35845	40.0334	PRKN;TF;KCNJ10;KCNJ11;NOS1;DRD1;DRD2
negative regulation of endothelial cell migration (GO:0010596)	1938-05-01	0.000580445	0.00289887	0	0	8.3206	62.0028	TGFB1;PPARG;AGTR2;TNF;ADAMTS9
negative regulation of TOR signaling (GO:0032007)	1938-05-01	0.000580445	0.00289887	0	0	8.3206	62.0028	PRKAA1;STK11;PRKAA2;ATM;SIRT1
positive regulation of production of molecular mediator of immune response (GO:0002702)	1938-05-01	0.000580445	0.00289887	0	0	8.3206	62.0028	IL10;XBP1;IL6;RBP4;F2RL1
regulation of apoptotic signaling pathway (GO:2001233)	1938-05-01	0.000580445	0.00289887	0	0	8.3206	62.0028	IFNB1;MADD;BCL2;FAS;TNF
fatty-acyl-CoA metabolic process (GO:0035337)	2022-04-22	0.000596491	0.00296186	0	0	12.1788	90.4206	DGAT1;SCD;ACSL4;ACACA
positive regulation of amyloid precursor protein catabolic process (GO:1902993)	2022-04-22	0.000596491	0.00296186	0	0	12.1788	90.4206	CASP3;AGER;TNF;RELA
regulation of endoplasmic reticulum stress-induced intrinsic apoptotic signaling pathway (GO:1902235)	2022-04-22	0.000596491	0.00296186	0	0	12.1788	90.4206	PRKN;XBP1;BCL2L11;BCL2L1
regulation of macrophage chemotaxis (GO:0010758)	2022-04-22	0.000596491	0.00296186	0	0	12.1788	90.4206	RARRES2;MAPK1;MIF;MAPK3
cellular metal ion homeostasis (GO:0006875)	8/104	0.000606957	0.00300949	0	0	4.60028	34.0745	CD40;EDN1;ATP2A3;ATP2A2;HTR2C;ATP2A1;HTR2A;SLC9A1
regulation of response to external stimulus (GO:0032101)	9/130	0.00060841	0.00301237	0	0	4.1124	30.4509	ACE2;CASP12;CASP8;CASP1;F2RL1;CD36;PTGS2;RELA;METAP2
negative regulation of cellular response to growth factor stimulus (GO:0090288)	1980-07-01	0.000614375	0.00303755	0	0	5.28478	39.0804	PTPN1;HHEX;SMAD4;PPARG;AGTR2;SMAD5;APLN
cellular iron ion homeostasis (GO:0006879)	1958-06-01	0.000617754	0.00304118	0	0	6.3481	46.9088	SMAD4;TF;HMOX1;HAMP;ABCG2;SOD1
chordate embryonic development (GO:0043009)	1958-06-01	0.000617754	0.00304118	0	0	6.3481	46.9088	RBP4;TGFB1;IGF2;PROX1;VEGFA;FGFR1
regulation of calcium ion transport (GO:0051924)	1958-06-01	0.000617754	0.00304118	0	0	6.3481	46.9088	TRPC6;PLN;WFS1;BCL2;NOS1;ADRA2A
cellular response to oxidised low-density lipoprotein particle stimulus (GO:0140052)	2022-03-10	0.000642038	0.00310318	0	0	23.4353	172.27	AKT1;CD36;CD68
fructose 6-phosphate metabolic process (GO:0006002)	2022-03-10	0.000642038	0.00310318	0	0	23.4353	172.27	PFKL;FBP1;HK1
leptin-mediated signaling pathway (GO:0033210)	2022-03-10	0.000642038	0.00310318	0	0	23.4353	172.27	LEP;LEPR;SIRT1
lipoprotein transport (GO:0042953)	2022-03-10	0.000642038	0.00310318	0	0	23.4353	172.27	PRKCB;PPARG;CD36
positive regulation of vascular endothelial growth factor receptor signaling pathway (GO:0030949)	2022-03-10	0.000642038	0.00310318	0	0	23.4353	172.27	PRKCB;IL1B;HIF1A
regulation of endoplasmic reticulum unfolded protein response (GO:1900101)	2022-03-10	0.000642038	0.00310318	0	0	23.4353	172.27	XBP1;BAX;PIK3R1
regulation of low-density lipoprotein particle clearance (GO:0010988)	2022-03-10	0.000642038	0.00310318	0	0	23.4353	172.27	NR1H4;APOC3;FGF21
regulation of peptidyl-lysine acetylation (GO:2000756)	2022-03-10	0.000642038	0.00310318	0	0	23.4353	172.27	PRKAA1;PRKAA2;SIRT1
removal of superoxide radicals (GO:0019430)	2022-03-10	0.000642038	0.00310318	0	0	23.4353	172.27	NOS3;SOD2;SOD1
response to laminar fluid shear stress (GO:0034616)	2022-03-10	0.000642038	0.00310318	0	0	23.4353	172.27	ABCA1;SREBF2;NFE2L2
retinoic acid receptor signaling pathway (GO:0048384)	2022-03-10	0.000642038	0.00310318	0	0	23.4353	172.27	RXRA;PPARG;RXRG
sarcoplasmic reticulum calcium ion transport (GO:0070296)	2022-03-10	0.000642038	0.00310318	0	0	23.4353	172.27	ATP2A2;ATP2A1;CCR5
sulfur amino acid catabolic process (GO:0000098)	2022-03-10	0.000642038	0.00310318	0	0	23.4353	172.27	MPST;CBS;MAT1A
endothelial cell migration (GO:0043542)	1939-05-01	0.000656033	0.00315316	0	0	8.07547	59.1875	DPP4;NR4A1;NOS3;ID1;VEGFA
membrane protein proteolysis (GO:0033619)	1939-05-01	0.000656033	0.00315316	0	0	8.07547	59.1875	TGFB1;DAG1;PRKCQ;RELA;NFKB1
negative regulation of cellular metabolic process (GO:0031324)	1939-05-01	0.000656033	0.00315316	0	0	8.07547	59.1875	PRKN;EDN1;EDNRB;NFKB1;INS
negative regulation of secretion by cell (GO:1903531)	1939-05-01	0.000656033	0.00315316	0	0	8.07547	59.1875	HMGCR;DRD2;TNFRSF1B;INS;TNFRSF1A
positive regulation of cellular amide metabolic process (GO:0034250)	1981-07-01	0.000662223	0.00317848	0	0	5.21309	38.1594	IL6;CASP3;PRKCD;TNF;RELA;MTOR;TNFRSF1A
negative regulation of autophagy (GO:0010507)	1959-06-01	0.000677361	0.00324663	0	0	6.22801	45.4477	IL10;LEP;LEPR;BCL2;AKT1;MTOR
cellular response to DNA damage stimulus (GO:0006974)	16/350	0.000690893	0.00330689	0	0	2.67267	19.4504	PARP1;NCOA6;OGG1;SIRT4;UBE2E2;TNFRSF1B;MAPK14;SIRT1;FOXO1;STK11;BCL2L11;BCL2;BAX;ATM;BCL2L1;MAPK3
blood vessel endothelial cell migration (GO:0043534)	2022-04-23	0.000711835	0.00337902	0	0	11.5372	83.6177	NR4A1;ID1;AKT1;VEGFA
ERK1 and ERK2 cascade (GO:0070371)	2022-04-23	0.000711835	0.00337902	0	0	11.5372	83.6177	MAPK1;IGF1;AVP;MAPK3
negative regulation of reactive oxygen species metabolic process (GO:2000378)	2022-04-23	0.000711835	0.00337902	0	0	11.5372	83.6177	PRKN;MMP3;PPARA;INS
positive regulation of epithelial cell apoptotic process (GO:1904037)	2022-04-23	0.000711835	0.00337902	0	0	11.5372	83.6177	CD40;PRKCI;IL6;CCL2
regulation of mononuclear cell migration (GO:0071675)	2022-04-23	0.000711835	0.00337902	0	0	11.5372	83.6177	RARRES2;MAPK1;TNF;MAPK3
regulation of telomere capping (GO:1904353)	2022-04-23	0.000711835	0.00337902	0	0	11.5372	83.6177	MAPK1;ATM;PRKCQ;MAPK3
regulation of cyclin-dependent protein serine/threonine kinase activity (GO:0000079)	1982-07-01	0.000712977	0.00337979	0	0	5.14332	37.2688	HHEX;CDKN2B;CCND2;PTEN;AKT1;PROX1;EGFR
autophagy of mitochondrion (GO:0000422)	1940-05-01	0.000738754	0.00348761	0	0	7.84434	56.562	PRKN;BECN1;FIS1;MAP1LC3A;CISD2
positive regulation of catalytic activity (GO:0043085)	1940-05-01	0.000738754	0.00348761	0	0	7.84434	56.562	MAPK8;IGF2;MAPK14;MAPK3;SOD1
response to organonitrogen compound (GO:0010243)	1940-05-01	0.000738754	0.00348761	0	0	7.84434	56.562	PRKN;IL6;NR1H4;DRD2;MTOR
peptidyl-threonine phosphorylation (GO:0018107)	1960-06-01	0.000741324	0.00349496	0	0	6.11236	44.0522	GSK3B;MAPK8;PRKCD;AKT1;MAPK1;TGFBR2
iron ion homeostasis (GO:0055072)	1961-06-01	0.000809856	0.00380765	0	0	6.00092	42.7185	SMAD4;TF;HMOX1;HAMP;ABCG2;SOD1
regulation of DNA-templated transcription, initiation (GO:2000142)	1961-06-01	0.000809856	0.00380765	0	0	6.00092	42.7185	TCF7L2;IL6;PTEN;BAX;RELA;NFKB1
carbohydrate catabolic process (GO:0016052)	1941-05-01	0.000829022	0.00388717	0	0	7.62605	54.1088	PFKL;AMY2A;ALDOB;GCK;HK1
regulation of cell development (GO:0060284)	1941-05-01	0.000829022	0.00388717	0	0	7.62605	54.1088	NOTCH2;IL1B;AKT1;FOXO1;INS
canonical glycolysis (GO:0061621)	2022-04-24	0.000842104	0.00391658	0	0	10.9598	77.5909	PFKL;ALDOB;GCK;HK1
glucose catabolic process to pyruvate (GO:0061718)	2022-04-24	0.000842104	0.00391658	0	0	10.9598	77.5909	PFKL;ALDOB;GCK;HK1
negative regulation of synaptic transmission (GO:0050805)	2022-04-24	0.000842104	0.00391658	0	0	10.9598	77.5909	IL1B;ADIPOQ;PTEN;DRD2
positive regulation of p38MAPK cascade (GO:1900745)	2022-04-24	0.000842104	0.00391658	0	0	10.9598	77.5909	IL1B;LEP;AGER;VEGFA
positive regulation of transcription from RNA polymerase II promoter in response to stress (GO:0036003)	2022-04-24	0.000842104	0.00391658	0	0	10.9598	77.5909	HIF1A;ATF3;VEGFA;NFE2L2
regulation of cytokine production involved in immune response (GO:0002718)	2022-04-24	0.000842104	0.00391658	0	0	10.9598	77.5909	IL10;F2RL1;TNFRSF1B;TNF
cellular response to tumor necrosis factor (GO:0071356)	11/194	0.000848893	0.00393754	0	0	3.3317	23.5604	IKBKB;CD40;AKT1;CCL2;NR1D1;TNFRSF1B;SIRT1;TNF;RELA;NFE2L2;TNFRSF1A
regulation of programmed cell death (GO:0043067)	11/194	0.000848893	0.00393754	0	0	3.3317	23.5604	PRKN;BCL2L11;WFS1;MADD;CASP1;AKT1;FAS;BAX;ATM;SIRT1;TNF
cellular glucan metabolic process (GO:0006073)	2022-03-11	0.000870991	0.0039602	0	0	20.5049	144.475	GSK3B;PPP1R3C;PYGM
cellular response to superoxide (GO:0071451)	2022-03-11	0.000870991	0.0039602	0	0	20.5049	144.475	NOS3;SOD2;SOD1
desensitization of G protein-coupled receptor signaling pathway (GO:0002029)	2022-03-11	0.000870991	0.0039602	0	0	20.5049	144.475	ADRB3;ADRB2;ARRB2
lipoprotein localization (GO:0044872)	2022-03-11	0.000870991	0.0039602	0	0	20.5049	144.475	PRKCB;PPARG;CD36
negative regulation of cholesterol transport (GO:0032375)	2022-03-11	0.000870991	0.0039602	0	0	20.5049	144.475	APOC3;NFKB1;SREBF2
positive regulation of ceramide biosynthetic process (GO:2000304)	2022-03-11	0.000870991	0.0039602	0	0	20.5049	144.475	PRKCD;TNF;TNFRSF1A
positive regulation of lipid localization (GO:1905954)	2022-03-11	0.000870991	0.0039602	0	0	20.5049	144.475	C3;LPL;NFKB1
positive regulation of production of miRNAs involved in gene silencing by miRNA (GO:1903800)	2022-03-11	0.000870991	0.0039602	0	0	20.5049	144.475	IL6;TGFB1;EGFR
positive regulation of sphingolipid biosynthetic process (GO:0090154)	2022-03-11	0.000870991	0.0039602	0	0	20.5049	144.475	PRKCD;TNF;TNFRSF1A
regulation of cytoplasmic transport (GO:1903649)	2022-03-11	0.000870991	0.0039602	0	0	20.5049	144.475	SRC;MAPK1;MAPK3
regulation of monocyte chemotactic protein-1 production (GO:0071637)	2022-03-11	0.000870991	0.0039602	0	0	20.5049	144.475	GSTP1;IL1B;ADIPOQ
regulation of pH (GO:0006885)	2022-03-11	0.000870991	0.0039602	0	0	20.5049	144.475	PDK4;PDK2;SLC9A1
regulation of T cell mediated immunity (GO:0002709)	2022-03-11	0.000870991	0.0039602	0	0	20.5049	144.475	IL1B;TNFRSF1B;AGER
regulation of T-helper 2 cell cytokine production (GO:2000551)	2022-03-11	0.000870991	0.0039602	0	0	20.5049	144.475	IL6;IFNB1;PRKCZ
vasoconstriction (GO:0042310)	2022-03-11	0.000870991	0.0039602	0	0	20.5049	144.475	EDN1;EDNRA;EDNRB
positive regulation of cysteine-type endopeptidase activity (GO:2001056)	1962-06-01	0.000883174	0.00401031	0	0	5.89346	41.4427	FIS1;CASP8;BAD;CASP1;TNF;SIRT1
negative regulation of protein catabolic process (GO:0042177)	1942-05-01	0.00092726	0.00420496	0	0	7.41956	51.8129	IL10;HMGCR;TIMP1;EGFR;INS
regulation of protein serine/threonine kinase activity (GO:0071900)	8/111	0.000932979	0.00422534	0	0	4.28611	29.9047	PPP2CA;CDKN2B;CCND2;SRC;AKT1;TRIB3;ADRB2;SIRT1
regulation of Ras protein signal transduction (GO:0046578)	1986-07-01	0.000947585	0.00428587	0	0	4.8819	33.9858	NOTCH2;MADD;MFN2;IRS2;IGF1;FOXM1;FBP1
chemical synaptic transmission, postsynaptic (GO:0099565)	2022-04-25	0.000988315	0.00445258	0	0	10.4374	72.2213	GSK3B;AKT1;ARRB2;DRD2
glycolytic process through glucose-6-phosphate (GO:0061620)	2022-04-25	0.000988315	0.00445258	0	0	10.4374	72.2213	PFKL;ALDOB;GCK;HK1
negative regulation of response to endoplasmic reticulum stress (GO:1903573)	2022-04-25	0.000988315	0.00445258	0	0	10.4374	72.2213	PRKN;XBP1;WFS1;BCL2L1
regulation of signal transduction (GO:0009966)	11/198	0.00100289	0.00451236	0	0	3.25976	22.5082	PPP2CA;PTPN1;TGFB1;SRC;ADIPOQ;IGFBP2;RORA;CD36;TIMP1;SIRT1;SREBF2
cellular response to glucose starvation (GO:0042149)	1943-05-01	0.0010339	0.00463373	0	0	7.22394	49.6604	BECN1;PRKAA1;XBP1;PRKAA2;PRKAG1
glutathione metabolic process (GO:0006749)	1943-05-01	0.0010339	0.00463373	0	0	7.22394	49.6604	G6PD;GPX1;GSTM1;GSTP1;SOD1
negative regulation of proteolysis (GO:0045861)	1943-05-01	0.0010339	0.00463373	0	0	7.22394	49.6604	IL10;AKT1;PLAT;TIMP1;INS
regulation of cellular ketone metabolic process (GO:0010565)	1964-06-01	0.00104506	0.00467769	0	0	5.68966	39.052	PDK4;NR1H4;PPARA;SIRT1;PDK2;INS
inorganic ion transmembrane transport (GO:0098660)	2022-03-12	0.0011458	0.0050301	0	0	18.2256	123.418	KCNJ11;ABCC8;ABCC9
negative regulation of cardiac muscle hypertrophy (GO:0010614)	2022-03-12	0.0011458	0.0050301	0	0	18.2256	123.418	SMAD4;LMNA;FOXO1
negative regulation of fatty acid biosynthetic process (GO:0045717)	2022-03-12	0.0011458	0.0050301	0	0	18.2256	123.418	APOC3;TRIB3;SIRT1
negative regulation of gene silencing by miRNA (GO:0060965)	2022-03-12	0.0011458	0.0050301	0	0	18.2256	123.418	TGFB1;PPARG;TNF
negative regulation of heart contraction (GO:0045822)	2022-03-12	0.0011458	0.0050301	0	0	18.2256	123.418	PLN;AGTR2;PIK3CG
negative regulation of hemostasis (GO:1900047)	2022-03-12	0.0011458	0.0050301	0	0	18.2256	123.418	THBD;EDN1;SERPINE1
negative regulation of production of miRNAs involved in gene silencing by miRNA (GO:1903799)	2022-03-12	0.0011458	0.0050301	0	0	18.2256	123.418	IL6;TGFB1;TNF
phasic smooth muscle contraction (GO:0014821)	2022-03-12	0.0011458	0.0050301	0	0	18.2256	123.418	EDN1;EDNRB;DRD2
phospholipid homeostasis (GO:0055091)	2022-03-12	0.0011458	0.0050301	0	0	18.2256	123.418	ABCA1;HNF4A;ABCB11
regulation of feeding behavior (GO:0060259)	2022-03-12	0.0011458	0.0050301	0	0	18.2256	123.418	NR4A3;LEPR;INS
regulation of keratinocyte migration (GO:0051547)	2022-03-12	0.0011458	0.0050301	0	0	18.2256	123.418	PTEN;MMP9;MTOR
regulation of MHC class II biosynthetic process (GO:0045346)	2022-03-12	0.0011458	0.0050301	0	0	18.2256	123.418	IL10;XBP1;SIRT1
very-low-density lipoprotein particle assembly (GO:0034379)	2022-03-12	0.0011458	0.0050301	0	0	18.2256	123.418	DGAT1;MTTP;APOC3
negative regulation of intrinsic apoptotic signaling pathway in response to DNA damage (GO:1902230)	2022-04-26	0.00115149	0.0050301	0	0	9.96242	67.4127	BCL2;MIF;SIRT1;BCL2L1
negative regulation of protein transport (GO:0051224)	2022-04-26	0.00115149	0.0050301	0	0	9.96242	67.4127	ADIPOQ;HMGCR;DRD2;INS
positive regulation of G1/S transition of mitotic cell cycle (GO:1900087)	2022-04-26	0.00115149	0.0050301	0	0	9.96242	67.4127	CCND2;AKT1;UBE2E2;EGFR
positive regulation of histone methylation (GO:0031062)	2022-04-26	0.00115149	0.0050301	0	0	9.96242	67.4127	DNMT1;SMAD4;AUTS2;SIRT1
positive regulation of protein insertion into mitochondrial membrane involved in apoptotic signaling pathway (GO:1900740)	2022-04-26	0.00115149	0.0050301	0	0	9.96242	67.4127	MAPK8;CASP8;BAD;BCL2
regulation of protein insertion into mitochondrial membrane involved in apoptotic signaling pathway (GO:1900739)	2022-04-26	0.00115149	0.0050301	0	0	9.96242	67.4127	MAPK8;CASP8;BAD;BCL2
regulation of endothelial cell migration (GO:0010594)	1989-07-01	0.00116041	0.00506267	0	0	4.70258	31.7846	EDN1;AKT1;PROX1;ETS1;ADAMTS9;PIK3CG;VEGFA
protein-containing complex assembly (GO:0065003)	13/267	0.00122425	0.00533444	0	0	2.84268	19.0614	GSK3B;TCF7L2;CD40;HDAC1;BAD;SLC2A1;TNF;SLC9A1;TNFRSF1A;CASP8;FAS;DNM1L;PPARGC1A
innate immune response (GO:0045087)	14/302	0.00128658	0.00559898	0	0	2.70295	17.9902	CD40;NOS2;SRC;RARRES2;CYBA;S100B;AGER;RELA;PIK3CG;RELB;C3;IKBKB;REL;PPARG
positive regulation of transport (GO:0051050)	1991-07-01	0.00132192	0.00573431	0	0	4.59014	30.4265	GSK3B;RXRA;AKT2;IL1B;BAX;CYBA;TNF
peptidyl-threonine modification (GO:0018210)	1967-06-01	0.00132945	0.00573431	0	0	5.40901	35.8238	GSK3B;MAPK8;PRKCD;AKT1;MAPK1;TGFBR2
positive regulation of catabolic process (GO:0009896)	1967-06-01	0.00132945	0.00573431	0	0	5.40901	35.8238	PRKN;GSK3B;IL1B;IDE;TNF;FOXO1
acute inflammatory response (GO:0002526)	2022-04-27	0.00133263	0.00573431	0	0	9.52878	63.0862	IL6;HP;C2CD4A;INS
cellular response to unfolded protein (GO:0034620)	2022-04-27	0.00133263	0.00573431	0	0	9.52878	63.0862	PRKN;PTPN1;BAX;HSPD1
negative regulation of endothelial cell apoptotic process (GO:2000352)	2022-04-27	0.00133263	0.00573431	0	0	9.52878	63.0862	IL10;SERPINE1;ICAM1;NFE2L2
positive regulation of cellular component movement (GO:0051272)	2022-04-27	0.00133263	0.00573431	0	0	9.52878	63.0862	STK11;AKT2;ETS1;VEGFA
regulation of blood coagulation (GO:0030193)	2022-04-27	0.00133263	0.00573431	0	0	9.52878	63.0862	THBD;EDN1;SERPINE1;F2RL1
regulation of vasculature development (GO:1901342)	2022-04-27	0.00133263	0.00573431	0	0	9.52878	63.0862	IL6;LEP;HMOX1;ETS1
regulation of cellular response to stress (GO:0080135)	8/118	0.00138636	0.00595809	0	0	4.01192	26.4027	PRKN;GSK3B;MAPK1;ATM;SIRT1;ATF3;MTOR;MAPK3
nervous system development (GO:0007399)	18/447	0.00140698	0.00603285	0	0	2.34294	15.3845	PRKN;NOTCH2;TGFB1;GSTP1;SLC2A1;PTEN;MTR;PROX1;HMGCR;S100B;SREBF2;VEGFA;EDNRB;ADORA1;DCX;DRD1;IGF2BP2;DRD2
regulation of telomerase activity (GO:0051972)	1946-05-01	0.00140858	0.00603285	0	0	6.69434	43.9495	SRC;MAPK1;ATM;PRKCQ;MAPK3
cellular response to fibroblast growth factor stimulus (GO:0044344)	1992-07-01	0.00140901	0.00603285	0	0	4.53591	29.7776	KL;NR4A1;CCL2;MAPK1;FGF21;MAPK3;FGFR1
icosanoid secretion (GO:0032309)	2022-03-13	0.00146964	0.00616249	0	0	16.4022	106.987	NOS2;LEP;DRD2
mitochondrial outer membrane permeabilization (GO:0097345)	2022-03-13	0.00146964	0.00616249	0	0	16.4022	106.987	BCL2L11;BAD;BAX
negative regulation of gluconeogenesis (GO:0045721)	2022-03-13	0.00146964	0.00616249	0	0	16.4022	106.987	ADIPOQ;GCK;INS
negative regulation of hydrogen peroxide-induced cell death (GO:1903206)	2022-03-13	0.00146964	0.00616249	0	0	16.4022	106.987	IL10;NR4A3;NFE2L2
negative regulation of intrinsic apoptotic signaling pathway in response to DNA damage by p53 class mediator (GO:1902166)	2022-03-13	0.00146964	0.00616249	0	0	16.4022	106.987	BCL2;MIF;SIRT1
positive regulation of calcineurin-mediated signaling (GO:0106058)	2022-03-13	0.00146964	0.00616249	0	0	16.4022	106.987	IGF1;TNF;SLC9A1
positive regulation of calcineurin-NFAT signaling cascade (GO:0070886)	2022-03-13	0.00146964	0.00616249	0	0	16.4022	106.987	IGF1;TNF;SLC9A1
positive regulation of calcium ion import (GO:0090280)	2022-03-13	0.00146964	0.00616249	0	0	16.4022	106.987	CALCR;CCL2;ATP2A1
positive regulation of cell aging (GO:0090343)	2022-03-13	0.00146964	0.00616249	0	0	16.4022	106.987	LMNA;HMGA1;SIRT1
positive regulation of transporter activity (GO:0032411)	2022-03-13	0.00146964	0.00616249	0	0	16.4022	106.987	TRPC6;RXRA;ADIPOQ
positive regulation of vascular endothelial cell proliferation (GO:1905564)	2022-03-13	0.00146964	0.00616249	0	0	16.4022	106.987	IGF2;APLN;FGFR1
regulation of cell aging (GO:0090342)	2022-03-13	0.00146964	0.00616249	0	0	16.4022	106.987	LMNA;MIF;FOXM1
regulation of chemokine (C-X-C motif) ligand 2 production (GO:2000341)	2022-03-13	0.00146964	0.00616249	0	0	16.4022	106.987	LPL;F2RL1;TNF
regulation of tube diameter (GO:0035296)	2022-03-13	0.00146964	0.00616249	0	0	16.4022	106.987	NPPB;ACE2;NOS3
response to nitric oxide (GO:0071731)	2022-03-13	0.00146964	0.00616249	0	0	16.4022	106.987	MMP3;MTR;FOXO1
triglyceride-rich lipoprotein particle remodeling (GO:0034370)	2022-03-13	0.00146964	0.00616249	0	0	16.4022	106.987	LIPC;APOC3;LPL
vascular process in circulatory system (GO:0003018)	2022-03-13	0.00146964	0.00616249	0	0	16.4022	106.987	NPPB;ACE2;NOS3
macromolecule catabolic process (GO:0009057)	2022-04-28	0.00153277	0.00637301	0	0	9.13128	59.1769	BECN1;TGFB1;IDE;MTOR
negative regulation of calcium ion transmembrane transporter activity (GO:1901020)	2022-04-28	0.00153277	0.00637301	0	0	9.13128	59.1769	PLN;DRD2;CRHR1;ADRA2A
positive regulation of response to wounding (GO:1903036)	2022-04-28	0.00153277	0.00637301	0	0	9.13128	59.1769	REG3A;CNTF;PRKCE;ADRA2A
regulation of calcineurin-NFAT signaling cascade (GO:0070884)	2022-04-28	0.00153277	0.00637301	0	0	9.13128	59.1769	GSK3B;IGF1;TNF;SLC9A1
regulation of immunoglobulin production (GO:0002637)	2022-04-28	0.00153277	0.00637301	0	0	9.13128	59.1769	IL10;XBP1;IL6;RBP4
regulation of insulin secretion involved in cellular response to glucose stimulus (GO:0061178)	2022-04-28	0.00153277	0.00637301	0	0	9.13128	59.1769	NR1H4;NR1D1;ADRA2A;CFTR
regulation of reactive oxygen species biosynthetic process (GO:1903426)	2022-04-28	0.00153277	0.00637301	0	0	9.13128	59.1769	CYBA;CD36;PPARA;INS
cell chemotaxis (GO:0060326)	1969-06-01	0.00154952	0.00643475	0	0	5.23676	33.8808	NR4A1;PRKCD;PRKCQ;ARRB2;CCR5;VEGFA
negative regulation of cold-induced thermogenesis (GO:0120163)	1947-05-01	0.00155322	0.00643475	0	0	6.53461	42.2621	STK11;ADIPOQ;ID1;LNPEP;NR1D1
regulation of wound healing (GO:0061041)	1947-05-01	0.00155322	0.00643475	0	0	6.53461	42.2621	REG3A;PRKCE;SERPINE1;F2RL1;ADRA2A
negative regulation of cellular protein metabolic process (GO:0032269)	1994-07-01	0.00159656	0.0065985	0	0	4.43118	28.5364	EDN1;EDNRB;AKT1;PLAT;IGF2BP2;NFKB1;INS
regulation of kinase activity (GO:0043549)	1994-07-01	0.00159656	0.0065985	0	0	4.43118	28.5364	PRDX3;INSR;IRS2;EGFR;IGF1R;SOD1;FGFR1
establishment of protein localization to mitochondrion (GO:0072655)	1948-05-01	0.00170848	0.00703575	0	0	6.38232	40.6691	FIS1;AKT1;MFN2;HK1;HSPD1
negative regulation of MAP kinase activity (GO:0043407)	1948-05-01	0.00170848	0.00703575	0	0	6.38232	40.6691	PTPN1;GSTP1;IL1B;ADIPOQ;PRKCD
regulation of interleukin-10 production (GO:0032653)	1948-05-01	0.00170848	0.00703575	0	0	6.38232	40.6691	IL6;F2RL1;AGER;PRKCZ;HSPD1
glycolytic process (GO:0006096)	2022-04-29	0.00175291	0.00720154	0	0	8.76559	55.6306	PFKL;ALDOB;GCK;HK1
negative regulation of transferase activity (GO:0051348)	2022-04-29	0.00175291	0.00720154	0	0	8.76559	55.6306	PRDX3;GSK3B;SRC;IRS2
Fc-gamma receptor signaling pathway involved in phagocytosis (GO:0038096)	1971-06-01	0.00179626	0.0073621	0	0	5.07511	32.0851	SRC;PRKCE;PRKCD;MAPK1;PIK3R1;MAPK3
regulation of endopeptidase activity (GO:0052548)	1971-06-01	0.00179626	0.0073621	0	0	5.07511	32.0851	SERPINA12;HDAC1;SERPINF1;SERPINE1;AKT1;TIMP1
cardiac left ventricle morphogenesis (GO:0003214)	2022-03-14	0.00184549	0.00744018	0	0	14.9104	93.8608	SMAD4;CPE;TGFBR2
negative regulation of cell activation (GO:0050866)	2022-03-14	0.00184549	0.00744018	0	0	14.9104	93.8608	THBD;NOS3;NR1D1
negative regulation of coagulation (GO:0050819)	2022-03-14	0.00184549	0.00744018	0	0	14.9104	93.8608	THBD;EDN1;SERPINE1
negative regulation of neuroinflammatory response (GO:0150079)	2022-03-14	0.00184549	0.00744018	0	0	14.9104	93.8608	IGF1;NR1D1;TNFRSF1B
pancreas development (GO:0031016)	2022-03-14	0.00184549	0.00744018	0	0	14.9104	93.8608	TCF7L2;PROX1;NKX6-1
positive regulation of brown fat cell differentiation (GO:0090336)	2022-03-14	0.00184549	0.00744018	0	0	14.9104	93.8608	METRNL;PTGS2;INS
positive regulation of macrophage chemotaxis (GO:0010759)	2022-03-14	0.00184549	0.00744018	0	0	14.9104	93.8608	RARRES2;MAPK1;MAPK3
positive regulation of type 2 immune response (GO:0002830)	2022-03-14	0.00184549	0.00744018	0	0	14.9104	93.8608	IL6;IL18;PRKCZ
regulation of intrinsic apoptotic signaling pathway in response to DNA damage by p53 class mediator (GO:1902165)	2022-03-14	0.00184549	0.00744018	0	0	14.9104	93.8608	BCL2;MIF;SIRT1
regulation of IRE1-mediated unfolded protein response (GO:1903894)	2022-03-14	0.00184549	0.00744018	0	0	14.9104	93.8608	PTPN1;BCL2L11;BAX
regulation of lipase activity (GO:0060191)	2022-03-14	0.00184549	0.00744018	0	0	14.9104	93.8608	LIPC;ANGPTL8;LPL
regulation of nitric-oxide synthase biosynthetic process (GO:0051769)	2022-03-14	0.00184549	0.00744018	0	0	14.9104	93.8608	EDN1;GSTP1;CCL2
regulation of trophoblast cell migration (GO:1901163)	2022-03-14	0.00184549	0.00744018	0	0	14.9104	93.8608	GJA1;TIMP1;VEGFA
secretion (GO:0046903)	2022-03-14	0.00184549	0.00744018	0	0	14.9104	93.8608	NPPB;PRKCI;ABCB11
defense response to symbiont (GO:0140546)	8/124	0.00190084	0.00765439	0	0	3.80323	23.829	IL6;CD40;IFNB1;BCL2;F2RL1;ABCC9;RELA;BCL2L1
Fc-gamma receptor signaling pathway (GO:0038094)	1972-06-01	0.00193026	0.00776378	0	0	4.99796	31.2377	SRC;PRKCE;PRKCD;MAPK1;PIK3R1;MAPK3
negative regulation of interleukin-1 production (GO:0032692)	2022-04-30	0.00199405	0.0079924	0	0	8.42802	52.402	IL10;GSTP1;GHRL;IGF1
positive regulation of phosphate metabolic process (GO:0045937)	2022-04-30	0.00199405	0.0079924	0	0	8.42802	52.402	AR;SRC;MIF;EGFR
positive regulation of small GTPase mediated signal transduction (GO:0051057)	2022-04-30	0.00199405	0.0079924	0	0	8.42802	52.402	NOTCH2;SRC;IRS2;IGF1
extracellular structure organization (GO:0043062)	11/216	0.002009	0.00804298	0	0	2.97079	18.4489	COL3A1;ITGAM;MMP1;SERPINE1;ITGA1;MMP3;DAG1;ADAMTS9;MMP9;ICAM1;FBN1
negative regulation of ERK1 and ERK2 cascade (GO:0070373)	1950-05-01	0.00205272	0.00818952	0	0	6.09804	37.7383	PTPN1;SMAD4;GSTP1;ADIPOQ;PTEN
positive regulation of ion transport (GO:0043270)	1950-05-01	0.00205272	0.00818952	0	0	6.09804	37.7383	TRPC6;WFS1;DRD1;DRD2;ADRA2A
regulation of generation of precursor metabolites and energy (GO:0043467)	1950-05-01	0.00205272	0.00818952	0	0	6.09804	37.7383	GCKR;NOS2;PRKAG1;HIF1A;GCK
positive regulation of synaptic transmission (GO:0050806)	1973-06-01	0.00207169	0.00825565	0	0	4.92311	30.4218	CCL2;DRD1;TNF;AGER;PRKCZ;INS
external encapsulating structure organization (GO:0045229)	11/217	0.00208292	0.00829084	0	0	2.95621	18.2516	COL3A1;ITGAM;MMP1;SERPINE1;ITGA1;MMP3;DAG1;ADAMTS9;MMP9;ICAM1;FBN1
regulation of interleukin-12 production (GO:0032655)	1951-05-01	0.00224262	0.00885128	0	0	5.96517	36.3882	IL10;CD40;MAPK14;AGER;HSPD1
cellular nitrogen compound biosynthetic process (GO:0044271)	1931-04-01	0.00225717	0.00885128	0	0	8.11546	49.4527	NOS2;NOS3;AKT1;NOS1
negative regulation of peptidyl-tyrosine phosphorylation (GO:0050732)	1931-04-01	0.00225717	0.00885128	0	0	8.11546	49.4527	PPP2CA;SOCS3;PRKCD;PRKCZ
positive regulation of locomotion (GO:0040017)	1931-04-01	0.00225717	0.00885128	0	0	8.11546	49.4527	TGFB1;AKT2;RARRES2;F2RL1
regulation of potassium ion transport (GO:0043266)	1931-04-01	0.00225717	0.00885128	0	0	8.11546	49.4527	DRD1;NOS1;DRD2;ADRA2A
steroid hormone biosynthetic process (GO:0120178)	1931-04-01	0.00225717	0.00885128	0	0	8.11546	49.4527	STAR;CYP11A1;HSD3B1;HSD17B3
catecholamine metabolic process (GO:0006584)	2022-03-15	0.00227611	0.00885128	0	0	13.6671	83.1684	PRKN;DRD1;DRD2
glucan catabolic process (GO:0009251)	2022-03-15	0.00227611	0.00885128	0	0	13.6671	83.1684	MGAM;GAA;PYGM
myoblast differentiation (GO:0045445)	2022-03-15	0.00227611	0.00885128	0	0	13.6671	83.1684	TCF7L2;EPAS1;IGF1
negative regulation of endoplasmic reticulum stress-induced intrinsic apoptotic signaling pathway (GO:1902236)	2022-03-15	0.00227611	0.00885128	0	0	13.6671	83.1684	PRKN;XBP1;BCL2L1
peptidyl-tyrosine autophosphorylation (GO:0038083)	2022-03-15	0.00227611	0.00885128	0	0	13.6671	83.1684	EGFR;IGF1R;MAPK3
placenta development (GO:0001890)	2022-03-15	0.00227611	0.00885128	0	0	13.6671	83.1684	LEP;PPARG;SOD1
positive regulation of cell killing (GO:0031343)	2022-03-15	0.00227611	0.00885128	0	0	13.6671	83.1684	MAPK8;NOS2;CYBA
positive regulation of histone H3-K4 methylation (GO:0051571)	2022-03-15	0.00227611	0.00885128	0	0	13.6671	83.1684	DNMT1;SMAD4;AUTS2
positive regulation of lyase activity (GO:0051349)	2022-03-15	0.00227611	0.00885128	0	0	13.6671	83.1684	NOS2;NOS3;NOS1
positive regulation of protein export from nucleus (GO:0046827)	2022-03-15	0.00227611	0.00885128	0	0	13.6671	83.1684	GSK3B;TCF7L2;IL1B
positive regulation of secretion (GO:0051047)	2022-03-15	0.00227611	0.00885128	0	0	13.6671	83.1684	NPPB;XBP1;ABCB11
regulation of extracellular matrix disassembly (GO:0010715)	2022-03-15	0.00227611	0.00885128	0	0	13.6671	83.1684	DPP4;IL6;TGFB1
regulation of sequestering of triglyceride (GO:0010889)	2022-03-15	0.00227611	0.00885128	0	0	13.6671	83.1684	LPL;PPARG;PPARA
organic acid transport (GO:0015849)	7/100	0.00227758	0.00885128	0	0	4.14403	25.2149	ABCC2;RXRA;SLC10A2;NR1H4;ABCB11;ABCG2;PPARD
regulation of transforming growth factor beta receptor signaling pathway (GO:0017015)	7/100	0.00227758	0.00885128	0	0	4.14403	25.2149	STK11;SMAD4;CDKN2B;TGFB1;PPARA;SIRT1;TGFBR2
regulation of nucleic acid-templated transcription (GO:1903506)	17/430	0.00229089	0.00889296	0	0	2.29375	13.9433	ESRRA;INSR;OGG1;IGF2;HMGA1;RORA;ESRRG;RNF6;AHR;NR3C1;HIF1A;RELA;NFKB2;INS;PPP2CA;PRKCQ;PPARGC1A
regulation of telomere maintenance via telomerase (GO:0032210)	1952-05-01	0.002445	0.00948055	0	0	5.83795	35.1078	SRC;MAPK1;PRKCQ;ATM;MAPK3
regulation of T cell proliferation (GO:0042129)	1976-06-01	0.00254314	0.00979556	0	0	4.7114	28.1476	IL10;IL6;ARG1;IL1B;LEP;TNFRSF1B
liver development (GO:0001889)	1932-04-01	0.00254327	0.00979556	0	0	7.82522	46.7502	XBP1;IL6;PROX1;PCK1
mitochondrial membrane organization (GO:0007006)	1932-04-01	0.00254327	0.00979556	0	0	7.82522	46.7502	BAD;BCL2;MFN2;BCL2L1
positive regulation of immune effector process (GO:0002699)	1932-04-01	0.00254327	0.00979556	0	0	7.82522	46.7502	IL10;XBP1;IL1B;PCK1
positive regulation of interleukin-10 production (GO:0032733)	1932-04-01	0.00254327	0.00979556	0	0	7.82522	46.7502	IL6;F2RL1;PRKCZ;HSPD1
positive regulation of telomere maintenance (GO:0032206)	1932-04-01	0.00254327	0.00979556	0	0	7.82522	46.7502	MAPK1;ATM;PRKCQ;MAPK3
positive regulation of cellular protein metabolic process (GO:0032270)	7/102	0.00254833	0.0098041	0	0	4.05637	24.2259	IL6;TGFB1;CASP8;BAD;AKT1;MTOR;INS
positive regulation of NIK/NF-kappaB signaling (GO:1901224)	1953-05-01	0.00266032	0.0102236	0	0	5.71604	33.8922	IL1B;TNF;AGER;EGFR;RELA
inorganic cation import across plasma membrane (GO:0098659)	1977-06-01	0.00271689	0.0104178	0	0	4.6448	27.4427	KCNJ10;KCNJ11;ABCC9;SLC5A1;SLC5A2;SLC9A1
positive regulation of tumor necrosis factor production (GO:0032760)	1977-06-01	0.00271689	0.0104178	0	0	4.6448	27.4427	IL1A;IL6;LPL;CYBA;MIF;AGER
body fluid secretion (GO:0007589)	2022-03-16	0.00276405	0.0104706	0	0	12.6152	74.3167	NPPB;APLN;VEGFA
cellular polysaccharide catabolic process (GO:0044247)	2022-03-16	0.00276405	0.0104706	0	0	12.6152	74.3167	MGAM;GAA;PYGM
negative regulation of anoikis (GO:2000811)	2022-03-16	0.00276405	0.0104706	0	0	12.6152	74.3167	SRC;BCL2;PDK4
negative regulation of platelet activation (GO:0010544)	2022-03-16	0.00276405	0.0104706	0	0	12.6152	74.3167	THBD;NOS3;PRKCD
neuron projection organization (GO:0106027)	2022-03-16	0.00276405	0.0104706	0	0	12.6152	74.3167	GSK3B;INSR;INS
platelet-derived growth factor receptor signaling pathway (GO:0048008)	2022-03-16	0.00276405	0.0104706	0	0	12.6152	74.3167	PTPN1;NR4A3;PLAT
positive regulation of endothelial cell apoptotic process (GO:2000353)	2022-03-16	0.00276405	0.0104706	0	0	12.6152	74.3167	CD40;PRKCI;CCL2
regulation of amyloid-beta clearance (GO:1900221)	2022-03-16	0.00276405	0.0104706	0	0	12.6152	74.3167	HDAC1;HMGCR;TNF
regulation of ATP biosynthetic process (GO:2001169)	2022-03-16	0.00276405	0.0104706	0	0	12.6152	74.3167	PARP1;PPARA;PPARGC1A
regulation of ceramide biosynthetic process (GO:2000303)	2022-03-16	0.00276405	0.0104706	0	0	12.6152	74.3167	PRKCD;TNF;TNFRSF1A
transepithelial transport (GO:0070633)	2022-03-16	0.00276405	0.0104706	0	0	12.6152	74.3167	ABCC2;SLC1A2;ABCG2
positive regulation of histone modification (GO:0031058)	1933-04-01	0.0028533	0.0107615	0	0	7.555	44.2668	IL1B;NOS1;PPARGC1A;MAPK3
positive regulation of organelle organization (GO:0010638)	1933-04-01	0.0028533	0.0107615	0	0	7.555	44.2668	GSK3B;AKT2;ADRB2;PPARGC1A
positive regulation of telomere maintenance via telomerase (GO:0032212)	1933-04-01	0.0028533	0.0107615	0	0	7.555	44.2668	MAPK1;ATM;PRKCQ;MAPK3
regulation of histone acetylation (GO:0035065)	1933-04-01	0.0028533	0.0107615	0	0	7.555	44.2668	IL1B;NOS1;PPARGC1A;MAPK3
regulation of proteolysis (GO:0030162)	1954-05-01	0.00288904	0.0108844	0	0	5.5991	32.737	CASP8;BAD;AKT1;PLAT;INS

## Sheet: GO Molecular Function (MF)
Term	Overlap	P-value	Adjusted P-value	Old P-value	Old Adjusted P-value	Odds Ratio	Combined Score	Genes
protein homodimerization activity (GO:0042803)	42/636	4.39261e-13	2.38519e-10	0	0	4.20795	119.732	CISD2;LPL;ATP2A1;ECE1;IDE;AHR;ADRB2;RELA;HSD11B1;IKBKB;DPP4;HHEX;PLN;CBS;HNF4A;AKT1;HMOX1;ENPP1;DNM1L;PDK2;UGT1A6;ST6GAL1;G6PD;SMAD4;GSTM1;TRPC6;UGT1A1;NOS2;ADIPOQ;S100B;ADRA2A;VEGFA;NR4A3;ADRB3;CAT;S100A6;BCL2;BAX;ATF3;ABCG2;BCL2L1;FGFR1
receptor ligand activity (GO:0048018)	25/307	4.19619e-10	1.13926e-07	0	0	5.09186	109.942	CNTF;CTF1;METRNL;TNF;INS;NPPB;DPP4;TIMP1;FGF21;IL10;EDN1;TGFB1;IFNB1;ADIPOQ;IGF2;IL18;MIF;IGF1;VEGFA;APLN;IL1A;GH1;IL6;IL1B;LEP
heme binding (GO:0020037)	14/91	9.55444e-10	1.72935e-07	0	0	10.22	212.257	NOS2;SRC;NOS3;HBA1;NR1D1;PTGS2;CBS;CYP11A1;CAT;CYP1A2;TBXAS1;HMOX1;NOS1;CYP2E1
kinase binding (GO:0019900)	30/461	1.64759e-09	2.00715e-07	0	0	4.02685	81.4388	PRKN;GSK3B;BECN1;SRC;PRKAG1;NR3C1;FOXM1;HIF1A;RELA;EGFR;RELB;PRDX3;IKBKB;CCND2;CASP1;PTPN1;TCF7L2;CDKN2B;PARP1;BAD;PRKCD;PRKAB1;ADRA2A;CNKSR2;PFKL;NR4A3;DCX;FAS;TRIB3;BCL2L1
insulin-like growth factor receptor binding (GO:0005159)	2022-07-14	1.8482e-09	2.00715e-07	0	0	55.2986	1112	IRS1;INSR;IGF2;GNAS;IGF1;PIK3R1;INS
ubiquitin protein ligase binding (GO:0031625)	22/265	3.37066e-09	3.05045e-07	0	0	5.16449	100.75	PRKN;GSK3B;BECN1;CD40;WFS1;ARRB2;TNFRSF1B;HIF1A;SMAD5;EGFR;RELA;FOXO1;HSPD1;MAP1LC3A;CASP8;PRKAR1A;CBS;BCL2;MFN2;TRIB3;DNM1L;PPARGC1A
ubiquitin-like protein ligase binding (GO:0044389)	22/282	1.05781e-08	8.10682e-07	0	0	4.82258	88.5642	PRKN;GSK3B;BECN1;CD40;WFS1;ARRB2;TNFRSF1B;HIF1A;SMAD5;EGFR;RELA;FOXO1;HSPD1;MAP1LC3A;CASP8;PRKAR1A;CBS;BCL2;MFN2;TRIB3;DNM1L;PPARGC1A
RNA polymerase II-specific DNA-binding transcription factor binding (GO:0061629)	18/190	1.19437e-08	8.10682e-07	0	0	5.92192	108.034	GSK3B;TCF7L2;HDAC1;NR1H4;PROX1;MAPK14;HIF1A;SIRT1;RELA;AR;RXRA;HNF4A;PPARG;PPARA;PPARGC1A;FBP1;NFE2L2;PPARD
protein kinase binding (GO:0019901)	30/506	1.40461e-08	8.4745e-07	0	0	3.63762	65.7715	PRKN;GSK3B;BECN1;IRS1;GSTP1;PRKAG1;NR3C1;FOXM1;HIF1A;RELA;RELB;PRDX3;IKBKB;CCND2;PTPN1;TCF7L2;CDKN2B;PARP1;PRKCB;BAD;PRKCD;PRKAB1;SIRT1;ADRA2A;CNKSR2;NR4A3;PRKAR1A;DCX;TRIB3;BCL2L1
protein serine/threonine kinase activity (GO:0004674)	24/344	1.9833e-08	1.07693e-06	0	0	4.28654	76.0257	GSK3B;PRKCI;PRKAA1;PRKAA2;PRKCB;PRKCE;PRKCD;BRAF;MAPK14;PRKCZ;EGFR;MTOR;TGFBR2;IKBKB;MAPK10;MAPK9;STK11;MAPK8;AKT2;AKT1;MAPK1;PRKCQ;ATM;MAPK3
transcription regulatory region nucleic acid binding (GO:0001067)	18/212	6.5353e-08	3.22606e-06	0	0	5.24443	86.761	KLF11;TCF7L2;SMAD4;HNF1A;NR1D1;PROX1;AHR;ETS1;TNF;RELA;NFKB1;AR;HHEX;RXRA;HNF4A;PPARG;ATF3;NFE2L2
MAP kinase activity (GO:0004707)	2022-06-14	8.9625e-08	3.74357e-06	0	0	41.3553	671.099	MAPK10;MAPK9;MAPK8;MAPK1;MAPK14;MAPK3
protein kinase C activity (GO:0004697)	2022-06-14	8.9625e-08	3.74357e-06	0	0	41.3553	671.099	PRKCI;PRKCB;PRKCE;PRKCD;PRKCQ;PRKCZ
cytokine activity (GO:0005125)	16/173	1.09141e-07	4.2331e-06	0	0	5.73793	91.9827	IL10;CNTF;EDN1;TGFB1;CTF1;IFNB1;ADIPOQ;IL18;MIF;TNF;VEGFA;IL1A;IL6;IL1B;CCL2;TIMP1
hormone activity (GO:0005179)	1978-11-01	1.54479e-07	5.59215e-06	0	0	9.15427	143.568	NPPB;GH1;EDN1;LEP;ADIPOQ;GHRL;AVP;IGF1;METRNL;INS;APLN
nuclear receptor binding (GO:0016922)	13/120	2.76314e-07	9.37742e-06	0	0	6.79921	102.68	TCF7L2;PRKCB;NCOA6;HMGA1;NR1H4;RNF6;PROX1;HIF1A;SIRT1;NR4A1;NR4A3;RXRA;PPARGC1A
transcription cis-regulatory region binding (GO:0000976)	28/549	9.35192e-07	2.98711e-05	0	0	3.07605	42.7033	EPAS1;HDAC1;RORA;AHR;NR3C1;FOXM1;HIF1A;TNF;ETS1;RELA;HHEX;RXRA;HNF4A;SREBF1;KLF11;TCF7L2;XBP1;SMAD4;NR1H4;HMGA1;HNF1A;NR1D1;PROX1;NFKB1;AR;PPARG;ATF3;NFE2L2
transcription coactivator binding (GO:0001223)	2022-06-20	1.05516e-06	3.18307e-05	0	0	23.6244	325.115	AR;SMAD4;RORA;AHR;RELA;PPARD
ATP-activated inward rectifier potassium channel activity (GO:0015272)	2022-04-06	1.53869e-06	4.3974e-05	0	0	109.698	1468.27	KCNJ10;KCNJ11;ABCC8;ABCC9
protein heterodimerization activity (GO:0046982)	15/188	1.80403e-06	4.89795e-05	0	0	4.86374	64.3253	AOC3;XBP1;EPAS1;MTTP;CYBA;AHR;HIF1A;ADRA2A;IKBKB;PPP2CA;NR4A1;BCL2;BAX;ATF3;BCL2L1
sequence-specific DNA binding (GO:0043565)	32/707	2.051e-06	5.3033e-05	0	0	2.7242	35.6794	EPAS1;RORA;AHR;NR3C1;HIF1A;FOXO1;HHEX;RXRA;HNF4A;PPARGC1A;RXRG;ESRRA;SREBF1;KLF11;TCF7L2;XBP1;SMAD4;NR1H4;PDX1;ESRRG;NR1D1;PROX1;SMAD5;SREBF2;NFKB2;NR4A1;BCL2;PPARG;PPARA;ATF3;PPARD;NFE2L2
cysteine-type endopeptidase activity involved in execution phase of apoptosis (GO:0097200)	2022-05-13	2.15822e-06	5.32687e-05	0	0	34.3662	448.35	CASP7;CASP12;CASP8;CASP3;CASP1
NADP binding (GO:0050661)	1936-07-01	3.18985e-06	7.53082e-05	0	0	13.333	168.736	HSD11B1;G6PD;NOS2;NOS3;CAT;HMGCR;NOS1
cysteine-type endopeptidase activity involved in apoptotic process (GO:0097153)	2022-05-15	4.88764e-06	0.000110583	0	0	27.4902	336.172	CASP7;CASP12;CASP8;CASP3;CASP1
DNA-binding transcription factor binding (GO:0140297)	15/208	6.27521e-06	0.000136281	0	0	4.35524	52.171	GSK3B;TCF7L2;CRTC2;HDAC1;SIRT1;RELA;AR;HHEX;HNF4A;BCL2;PPARG;PPARA;FBP1;PPARD;NFE2L2
sequence-specific double-stranded DNA binding (GO:1990837)	31/712	6.52542e-06	0.000136281	0	0	2.60709	31.1282	AHR;NR3C1;TNF;ETS1;RELA;HSPD1;HHEX;RXRA;HNF4A;RXRG;ESRRA;SREBF1;KLF11;TCF7L2;XBP1;SMAD4;PDX1;ESRRG;HNF1A;NR1D1;PROX1;SMAD5;SREBF2;NFKB1;NFKB2;AR;NR4A1;PPARG;ATF3;PPARD;NFE2L2
cis-regulatory region sequence-specific DNA binding (GO:0000987)	42/1149	1.1883e-05	0.000238981	0	0	2.1971	24.916	HDAC1;RORA;AHR;NR3C1;HIF1A;ETS1;RELA;FOXO1;RELB;HHEX;RXRA;HNF4A;NKX6-1;RXRG;ESRRA;SREBF1;KLF11;TCF7L2;XBP1;SMAD4;NR1H4;HMGA1;PDX1;HNF1B;ESRRG;HNF1A;NR1D1;PROX1;SMAD5;SREBF2;NFKB1;NFKB2;AR;NR4A1;NR4A3;REL;PPARG;PPARA;ATF3;NFE2L1;PPARD;NFE2L2
endopeptidase activity (GO:0004175)	18/315	1.9257e-05	0.000373448	0	0	3.40751	36.9975	PCSK1;USP48;MMP1;MMP3;HP;PLAT;ECE1;IDE;MMP9;DPP4;ACE2;F7;CASP7;CASP8;CASP3;CASP1;REN;ADAMTS9
cysteine-type endopeptidase activity involved in apoptotic signaling pathway (GO:0097199)	2022-04-10	2.03366e-05	0.000380786	0	0	36.5587	394.946	CASP12;CASP8;CASP3;CASP1
transition metal ion binding (GO:0046914)	22/445	2.26125e-05	0.000409286	0	0	2.9393	31.4417	PRKN;AOC3;PTPN1;ARG1;NOS3;LNPEP;ECE1;IDE;SOD2;S100B;MMP9;SOD1;ACE2;IL1A;BHMT;RXRA;SCD;ENPP1;PPARG;TIMP1;NOS1;PCK1
RNA polymerase II cis-regulatory region sequence-specific DNA binding (GO:0000978)	41/1149	2.65514e-05	0.000465079	0	0	2.13607	22.5065	HDAC1;RORA;AHR;NR3C1;HIF1A;ETS1;RELA;FOXO1;RELB;HHEX;RXRA;HNF4A;NKX6-1;RXRG;ESRRA;SREBF1;KLF11;TCF7L2;XBP1;SMAD4;NR1H4;PDX1;HNF1B;ESRRG;HNF1A;NR1D1;PROX1;SMAD5;SREBF2;NFKB1;NFKB2;AR;NR4A1;NR4A3;REL;PPARG;PPARA;ATF3;NFE2L1;PPARD;NFE2L2
glucose transmembrane transporter activity (GO:0005355)	2022-05-21	3.02851e-05	0.0005139	0	0	17.1761	178.715	SLC2A1;SLC2A2;SLC2A4;SLC5A1;SLC5A2
DNA-binding transcription activator activity, RNA polymerase II-specific (GO:0001228)	18/333	4.007e-05	0.000659333	0	0	3.2098	32.4989	SMAD4;NR1H4;HNF1A;NR3C1;HIF1A;ETS1;RELA;FOXO1;NFKB1;NFKB2;AR;NR4A1;HHEX;NR4A3;HNF4A;REL;PPARA;ATF3
transcription coregulator binding (GO:0001221)	1953-07-01	4.52357e-05	0.000722441	0	0	8.39829	84.0133	AR;SMAD4;RORA;AHR;NR1D1;RELA;PPARD
alpha-1,4-glucosidase activity (GO:0004558)	2022-03-05	5.72406e-05	0.000866671	0	0	82.0446	801.432	MGAM;GAA;SI
protease binding (GO:0002020)	10/118	5.74588e-05	0.000866671	0	0	5.13731	50.163	DPP4;PRKN;GSK3B;COL3A1;SERPINE1;BCL2;PTEN;TIMP1;TNF;INS
lipoprotein particle binding (GO:0071813)	2022-05-24	6.04953e-05	0.000887809	0	0	14.4619	140.468	LIPC;LPL;CD36;PLTP;HSPD1
G protein-coupled receptor activity (GO:0004930)	16/283	6.31025e-05	0.000901702	0	0	3.35494	32.4448	GLP1R;ADRB2;CRHR1;ADRA2A;HCAR2;MTNR1A;CCKAR;CALCR;ADRB3;MTNR1B;CNR1;F2RL1;BDKRB1;AGTR2;DRD1;DRD2
DNA binding (GO:0003677)	31/811	7.85086e-05	0.00109308	0	0	2.2643	21.4029	DNMT1;EPAS1;OGG1;RORA;AHR;HIF1A;ETS1;RELA;EGFR;FOXO1;HSPD1;HHEX;RXRA;HNF4A;PPARGC1A;ESRRA;SREBF1;TCF7L2;XBP1;SMAD4;NR1H4;HMGA1;HNF1A;PROX1;NR4A1;NR4A3;BCL2;PPARG;PPARA;PPARD;NFE2L2
alpha-glucosidase activity (GO:0090599)	2022-03-06	0.000112943	0.00142623	0	0	54.6936	497.09	MGAM;GAA;SI
BH domain binding (GO:0051400)	2022-03-06	0.000112943	0.00142623	0	0	54.6936	497.09	BCL2;BAX;BCL2L1
BH3 domain binding (GO:0051434)	2022-03-06	0.000112943	0.00142623	0	0	54.6936	497.09	BCL2;BAX;BCL2L1
LBD domain binding (GO:0050693)	2022-03-06	0.000112943	0.00142623	0	0	54.6936	497.09	RXRA;PPARG;PROX1
G protein-coupled peptide receptor activity (GO:0008528)	1982-08-01	0.000118429	0.00145396	0	0	5.97465	54.018	GLP1R;EDNRA;CCKAR;EDNRB;CALCR;CCKBR;BDKRB1;CRHR1
hexose transmembrane transporter activity (GO:0015149)	2022-04-15	0.000123032	0.00145396	0	0	19.936	179.485	SLC2A1;SLC2A2;SLC2A4;SLC5A1
cytokine receptor binding (GO:0005126)	9/105	0.000123172	0.00145396	0	0	5.18998	46.7198	IL10;GH1;CNTF;IL6;IL1B;IL18;MIF;IL13RA1;VEGFA
adenyl ribonucleotide binding (GO:0032559)	16/306	0.00015652	0.00180831	0	0	3.08519	27.0334	ABCA1;PRKCI;KCNJ11;INSR;PRKAG1;IDE;HMGCR;GCK;STK11;PFKL;AKT2;PDK4;AKT1;ENPP1;FBP1;PDK2
organic anion transmembrane transporter activity (GO:0008514)	10/144	0.000299148	0.00338411	0	0	4.13501	33.5538	SLC22A3;GJA1;ABCC2;MPC1;MPC2;SLC1A2;SLC2A2;CD36;CFTR;ABCG2
arginine binding (GO:0034618)	2022-03-08	0.00030781	0.00341104	0	0	32.8128	265.325	NOS2;NOS3;NOS1
retinoid binding (GO:0005501)	1934-05-01	0.0003414	0.00370761	0	0	9.4702	75.5955	RBP4;RXRA;UGT1A1;PTGDS;UGT1A6
ATPase binding (GO:0051117)	1973-07-01	0.000350994	0.00373706	0	0	5.84738	46.5144	ABCA1;AR;PLN;SRC;WFS1;ALDOB;EGFR
metallopeptidase activity (GO:0008237)	9/121	0.000359711	0.00375621	0	0	4.44491	35.2491	ACE2;MMP1;MMP3;LNPEP;ECE1;IDE;ADAMTS9;MMP9;METAP2
protein phosphatase binding (GO:0019903)	9/123	0.000406021	0.0041598	0	0	4.36648	34.0983	PPP1R3C;BAD;ITGA1;PIK3R1;MAPK14;FOXO1;EGFR;SLC9A1;SOD1
tumor necrosis factor-activated receptor activity (GO:0005031)	2022-03-09	0.000455527	0.00449729	0	0	27.3426	210.376	FAS;TNFRSF1B;TNFRSF1A
P-type calcium transporter activity (GO:0005388)	2022-03-09	0.000455527	0.00449729	0	0	27.3426	210.376	ATP2A3;ATP2A2;ATP2A1
RNA polymerase II transcription regulatory region sequence-specific DNA binding (GO:0000977)	42/1359	0.000488354	0.00463477	0	0	1.82584	13.9211	EPAS1;HDAC1;RORA;NR3C1;FOXM1;HIF1A;ETS1;RELA;FOXO1;RELB;HHEX;RXRA;HNF4A;NKX6-1;RXRG;ESRRA;SREBF1;KLF11;TCF7L2;XBP1;SMAD4;NR1H4;PDX1;HNF1B;ESRRG;HNF1A;NR1D1;PROX1;SMAD5;SREBF2;NFKB1;NFKB2;AR;NR4A1;NR4A3;REL;PPARG;PPARA;ATF3;NFE2L1;PPARD;NFE2L2
actinin binding (GO:0042805)	2022-04-21	0.000495059	0.00463477	0	0	12.8958	98.148	DAG1;PPARG;NFKB1;RELA
hormone receptor binding (GO:0051427)	2022-04-21	0.000495059	0.00463477	0	0	12.8958	98.148	NPPB;GH1;NCOA6;LEP
ATP binding (GO:0005524)	14/278	0.000578851	0.00532739	0	0	2.95232	22.008	ABCA1;PRKCI;KCNJ11;INSR;PRKAG1;IDE;GCK;STK11;PFKL;AKT2;PDK4;AKT1;ENPP1;PDK2
amyloid-beta binding (GO:0001540)	1980-07-01	0.000614375	0.0055601	0	0	5.28478	39.0804	ITGAM;CALCR;INSR;IAPP;CD36;ADRB2;AGER
P-type proton-exporting transporter activity (GO:0008553)	2022-03-10	0.000642038	0.00566521	0	0	23.4353	172.27	ATP2A3;ATP2A2;ATP2A1
growth factor receptor binding (GO:0070851)	8/105	0.000646857	0.00566521	0	0	4.55262	33.4317	IL10;KL;CNTF;IL6;SRC;IL1B;FGF21;VEGFA
triglyceride lipase activity (GO:0004806)	2022-04-23	0.000711835	0.00603948	0	0	11.5372	83.6177	LIPC;PNPLA3;LPL;CEL
pyrophosphate hydrolysis-driven proton transmembrane transporter activity (GO:0009678)	2022-04-23	0.000711835	0.00603948	0	0	11.5372	83.6177	ATP5F1B;ATP2A3;ATP2A2;ATP2A1
ABC-type xenobiotic transporter activity (GO:0008559)	2022-03-11	0.000870991	0.00685432	0	0	20.5049	144.475	ABCC2;ABCB11;ABCG2
AMP binding (GO:0016208)	2022-03-11	0.000870991	0.00685432	0	0	20.5049	144.475	PFKL;PRKAG1;FBP1
death domain binding (GO:0070513)	2022-03-11	0.000870991	0.00685432	0	0	20.5049	144.475	BCL2;BAX;BCL2L1
FMN binding (GO:0010181)	2022-03-11	0.000870991	0.00685432	0	0	20.5049	144.475	NOS2;NOS3;NOS1
retinoid X receptor binding (GO:0046965)	2022-03-11	0.000870991	0.00685432	0	0	20.5049	144.475	NCOA6;HMGA1;PPARG
inward rectifier potassium channel activity (GO:0005242)	2022-04-25	0.000988315	0.0076665	0	0	10.4374	72.2213	KCNJ10;KCNJ11;ABCC8;ABCC9
growth factor activity (GO:0008083)	1987-07-01	0.00101479	0.00776099	0	0	4.82063	33.229	IL10;GH1;CNTF;IL6;IGF2;FGF21;VEGFA
phosphatase binding (GO:0019902)	8/114	0.00110989	0.00837041	0	0	4.16416	28.3309	PPP1R3C;BAD;ITGA1;MAPK1;PIK3R1;MAPK14;EGFR;MAPK3
death receptor activity (GO:0005035)	2022-03-12	0.0011458	0.00844941	0	0	18.2256	123.418	FAS;TNFRSF1B;TNFRSF1A
general transcription initiation factor binding (GO:0140296)	2022-04-26	0.00115149	0.00844941	0	0	9.96242	67.4127	AR;HHEX;AHR;RELA
insulin-like growth factor I binding (GO:0031994)	2022-03-13	0.00146964	0.0103638	0	0	16.4022	106.987	INSR;IGFBP2;IGF1R
intramolecular oxidoreductase activity, transposing C=C bonds (GO:0016863)	2022-03-13	0.00146964	0.0103638	0	0	16.4022	106.987	HSD3B1;MIF;SREBF2
P-type ion transporter activity (GO:0015662)	2022-03-13	0.00146964	0.0103638	0	0	16.4022	106.987	ATP2A3;ATP2A2;ATP2A1

## Sheet: GO Cellular Component (CC)
Term	Overlap	P-value	Adjusted P-value	Old P-value	Old Adjusted P-value	Odds Ratio	Combined Score	Genes
intracellular organelle lumen (GO:0070013)	48/848	2.33023e-12	4.84688e-10	0	0	3.59962	96.416	OGG1;GSTP1;MTTP;HP;PTGS2;NR3C1;EGFR;INS;HSPD1;C3;PRDX3;HPX;LIPC;ATP5F1B;ALDH2;CYP11A1;OXCT1;PDK4;DAG1;MAPK1;TIMP1;PDK2;MAPK3;MPST;TGFB1;GPX1;WFS1;INSR;GPT2;SIRT4;MIF;HBA1;SOD2;MAPK14;MMP9;SOD1;ACE2;F7;GH1;TF;COL3A1;IL6;PFKL;PC;CAT;ACOT2;GHRL;FBN1
integral component of plasma membrane (GO:0005887)	63/1454	7.26733e-11	7.55802e-09	0	0	2.76397	64.5251	GLP1R;CD40;IRS1;SLC2A1;SLC2A2;ATP2A2;HTR2C;HTR2A;TNF;ICAM1;IGF1R;IKBKB;GJA1;EDNRA;EDNRB;CCKAR;MRC1;ADORA1;ENPP1;BDKRB1;CD36;CCR5;IL13RA1;TRPC6;ABCC8;CYBA;ABCC9;CEL;ADRA2A;TNFRSF1A;MTNR1A;ADRB3;MTNR1B;AGTR2;CFTR;NOTCH2;SLC22A3;SLC1A2;SLC5A1;ADRB2;AGER;CRHR1;EGFR;SLC9A1;CALCR;TSPAN8;CNR1;KCNMB1;DRD1;DRD2;ABCA1;KL;CD163;KCNJ10;KCNJ11;INSR;SLC10A2;LNPEP;SLC16A13;IL6;F2RL1;RAMP1;FGFR1
membrane raft (GO:0045121)	18/163	1.0221e-09	7.08655e-08	0	0	7.03436	145.621	ABCA1;ITGAM;SRC;SLC1A2;TNFRSF1B;TNF;EGFR;SLC9A1;TGFBR2;TNFRSF1A;PPP2CA;ACE2;GJA1;PRKAR1A;FAS;CD36;NOS1;ABCG2
secretory granule lumen (GO:0034774)	24/316	3.80293e-09	1.97752e-07	0	0	4.70439	91.2062	PCSK1;TGFB1;ARG1;GSTP1;RARRES2;SERPINE1;PRKCD;IGF2;HP;MIF;IGF1;RETN;MAPK14;NFKB1;VEGFA;INS;C3;TF;PFKL;SELENOP;CAT;MAPK1;GHRL;TIMP1
endoplasmic reticulum membrane (GO:0005789)	37/712	9.34475e-09	3.88742e-07	0	0	3.19832	59.1319	NOTCH2;HSD17B3;ATP2A3;CISD2;ATP2A2;ATP2A1;HMGCR;PTGS2;PTGS1;HSD11B1;HSD11B2;GJA1;PLN;HMOX1;PTGDS;DNM1L;UGT1A6;ABCA1;SREBF1;PTPN1;SDF2L1;DGAT1;UGT1A1;WFS1;HSD3B1;ACSL4;CDKAL1;CYBA;SREBF2;BSCL2;SCD;CYP1A2;TBXAS1;PNPLA3;BAX;CYP2E1;CFTR
organelle outer membrane (GO:0031968)	14/142	3.11926e-07	1.08134e-05	0	0	6.13191	91.8591	CPT1A;MAOB;BAD;CISD2;ACSL4;PTGS2;ACACB;BCL2L11;CASP8;BCL2;MFN2;BAX;DNM1L;BCL2L1
mitochondrial outer membrane (GO:0005741)	13/126	4.88573e-07	1.45176e-05	0	0	6.43621	93.5296	CPT1A;MAOB;BAD;CISD2;ACSL4;ACACB;BCL2L11;CASP8;BCL2;MFN2;BAX;DNM1L;BCL2L1
plasma membrane raft (GO:0044853)	1982-10-01	2.24228e-06	5.82994e-05	0	0	7.72017	100.424	ITGAM;IRS1;PRKAR1A;SRC;NOS3;INSR;MAPK1;CD36;TGFBR2;MAPK3
cytoplasmic vesicle lumen (GO:0060205)	11/115	7.78437e-06	0.000179905	0	0	5.88631	69.243	C3;PCSK1;TF;PFKL;GSTP1;CAT;GHRL;MIF;MAPK14;NFKB1;INS
caveola (GO:0005901)	1960-08-01	1.20067e-05	0.000249739	0	0	8.51195	96.4408	IRS1;SRC;NOS3;INSR;MAPK1;CD36;TGFBR2;MAPK3
mitochondrial membrane (GO:0031966)	23/469	1.67502e-05	0.000316731	0	0	2.91953	32.1064	CPT1A;MAOB;SRC;BAD;HSD3B1;CISD2;ACSL4;ACACB;HSPD1;COQ2;ATP5F1B;BCL2L11;CASP8;CYP11A1;UCP3;GPD2;UCP2;BCL2;MFN2;BAX;CYP2E1;DNM1L;BCL2L1
endoplasmic reticulum lumen (GO:0005788)	17/285	1.89526e-05	0.000328511	0	0	3.56143	38.7255	WFS1;MTTP;PTGS2;INS;C3;ACE2;F7;TF;COL3A1;IL6;LIPC;DAG1;MAPK1;GHRL;TIMP1;FBN1;MAPK3
intracellular membrane-bounded organelle (GO:0043231)	129/5192	2.56538e-05	0.000410461	0	0	1.5938	16.8478	CRTC2;IRS1;RORA;AHR;MKI67;NR3C1;ETS1;IGF1R;NPPB;GJA1;STK11;CCND2;GRB14;AKT2;MPC2;DAG1;AKT1;CCDC92;PRKCI;G6PD;PRKCB;PRKCE;PRKCD;UBE2E2;HNF1B;HNF1A;PRKAB1;AR;S100A6;TRIB3;CYP2E1;CFTR;ATF3;NOTCH2;DNMT1;C2CD4A;PIK3R1;SLC5A1;HIF1A;ACACB;FOXO1;HMOX1;NKX6-1;PPARGC1A;PLTP;ABCA1;ESRRA;XBP1;SMAD4;TGFB1;HMGA1;BRAF;NR1D1;SMAD5;NFKB1;NFKB2;NR4A1;NR4A3;CYP1A2;ID1;REL;BCL2;ATM;NFE2L1;NFE2L2;GSK3B;OGG1;PRKAG1;PT…
mitochondrial matrix (GO:0005759)	18/348	7.07204e-05	0.0010507	0	0	3.06152	29.2583	MPST;GPX1;OGG1;GPT2;SIRT4;NR3C1;SOD2;HSPD1;SOD1;PRDX3;ATP5F1B;PC;ALDH2;CYP11A1;OXCT1;PDK4;ACOT2;PDK2
endocytic vesicle membrane (GO:0030666)	11/158	0.000147492	0.00204523	0	0	4.1553	36.657	ACE2;CD163;TF;NOS3;CYBA;ADRB2;CD36;AVP;IL7R;CFTR;EGFR
cation-transporting ATPase complex (GO:0090533)	2022-04-16	0.000161708	0.00210221	0	0	18.2737	159.525	PLN;ABCC8;ABCC9;SLC9A1
endocytic vesicle (GO:0030139)	12/189	0.000178058	0.00217859	0	0	3.76969	32.5452	DPP4;ABCA1;ACE2;HPX;CD163;TF;NOS3;HP;ARRB2;CD36;HBA1;MTOR
protein kinase complex (GO:1902911)	2022-03-07	0.000194997	0.0022533	0	0	41.0181	350.398	IRS1;INSR;IGF1R
collagen-containing extracellular matrix (GO:0062023)	18/380	0.000212129	0.00232226	0	0	2.78626	23.5671	TGFB1;SERPINF1;RARRES2;SERPINE1;ADIPOQ;APOC3;PLAT;MMP9;ICAM1;HPX;F7;GH1;COL3A1;DAG1;S100A6;CCN2;ADAMTS9;FBN1
nucleus (GO:0005634)	110/4484	0.000241787	0.00251458	0	0	1.52329	12.6851	CRTC2;IRS1;RORA;AHR;MKI67;NR3C1;ETS1;NPPB;STK11;CCND2;AKT2;MPC2;AKT1;PRKCI;PRKCB;PRKCD;UBE2E2;HNF1B;HNF1A;PRKAB1;AR;S100A6;TRIB3;CFTR;ATF3;NOTCH2;DNMT1;C2CD4A;PIK3R1;HIF1A;ACACB;FOXO1;HMOX1;NKX6-1;PPARGC1A;PLTP;ESRRA;XBP1;SMAD4;TGFB1;INSR;HMGA1;NR1D1;SMAD5;NFKB1;NFKB2;NR4A1;NR4A3;ID1;REL;BCL2;ATM;NFE2L1;NFE2L2;GSK3B;OGG1;PRKAG1;PTEN;IDE;ARRB2;FOXM1;CASP7;HHEX;HNF4A;CASP3;NOS1;SREBF1;KLF11;USP48;P…
vesicle (GO:0031982)	13/226	0.000256754	0.00254309	0	0	3.39703	28.0846	ABCA1;NOS2;NOS3;GSTP1;ECE1;MIF;SLC5A1;SLC2A4;PRKCZ;EGFR;TF;AKT1;NOS1
platelet dense tubular network membrane (GO:0031095)	2022-03-09	0.000455527	0.0043068	0	0	27.3426	210.376	ATP2A3;ATP2A2;ATP2A1
peroxisome (GO:0005777)	9/128	0.000543625	0.00472686	0	0	4.18195	31.4367	FIS1;NOS2;CAT;ACOT2;ATM;IDE;HMGCR;DNM1L;SOD1
neuron projection (GO:0043005)	22/556	0.000545407	0.00472686	0	0	2.31487	17.3939	PRKN;MPST;PCSK1;GSK3B;CNTF;PRKAA1;PRKAA2;WFS1;INSR;PTEN;HTR2C;RNF6;NR1D1;HTR2A;PTGS2;CRHR1;IGF1R;MAPK8;CALCR;DCX;GHRL;DRD2
intracellular vesicle (GO:0097708)	2022-03-11	0.000870991	0.00696793	0	0	20.5049	144.475	ABCA1;SLC5A1;EGFR
platelet dense tubular network (GO:0031094)	2022-03-11	0.000870991	0.00696793	0	0	20.5049	144.475	ATP2A3;ATP2A2;ATP2A1
early endosome (GO:0005769)	13/266	0.00118351	0.00885116	0	0	2.85406	19.2343	AOC3;PTPN1;APOC3;LNPEP;SLC5A1;EGFR;HSPD1;PRDX3;TF;F2RL1;MAPK1;CFTR;MAPK3
platelet alpha granule (GO:0031091)	1990-07-01	0.00123911	0.00885116	0	0	4.64568	31.0952	TGFB1;SERPINE1;IGF2;CD36;TIMP1;IGF1;VEGFA
sarcoplasmic reticulum (GO:0016529)	1945-05-01	0.00127411	0.00885116	0	0	6.86204	45.739	PLN;ATP2A3;ATP2A2;ATP2A1;NOS1
axon (GO:0030424)	11/204	0.00127661	0.00885116	0	0	3.15745	21.0398	GSK3B;CNTF;PRKAA1;MAPK8;CALCR;PRKAA2;INSR;GHRL;RNF6;DRD2;IGF1R
platelet alpha granule lumen (GO:0031093)	1967-06-01	0.00132945	0.00892017	0	0	5.40901	35.8238	TGFB1;SERPINE1;IGF2;TIMP1;IGF1;VEGFA
sarcoplasmic reticulum membrane (GO:0033017)	2022-04-28	0.00153277	0.00976667	0	0	9.13128	59.1769	PLN;ATP2A3;ATP2A2;ATP2A1
clathrin-coated endocytic vesicle membrane (GO:0030669)	1969-06-01	0.00154952	0.00976667	0	0	5.23676	33.8808	TF;AVP;ADRB2;IL7R;CFTR;EGFR
basolateral plasma membrane (GO:0016323)	9/151	0.00175274	0.0107226	0	0	3.50046	22.2159	SLC47A1;MTTP;SLC2A1;ENPP1;IDE;SLC29A1;ABCB11;ADRA2A;EGFR
microbody lumen (GO:0031907)	1949-05-01	0.00187483	0.0108323	0	0	6.23695	39.1633	NOS2;CAT;ACOT2;ATM;IDE
peroxisomal matrix (GO:0005782)	1949-05-01	0.00187483	0.0108323	0	0	6.23695	39.1633	NOS2;CAT;ACOT2;ATM;IDE
