# Supplementary material for: Integrating experimental model, LC-MS/MS chemical analysis, and systems biology approach to investigate the possible antidiabetic effect and mechanisms of Matricaria aurea (Golden Chamomile) in type 2 diabetes mellitus
Source: Front Pharmacol. 2022 Sep 7;13:924478. doi: 10.3389/fphar.2022.924478 (PMC9490514; doi:10.3389/fphar.2022.924478)
Supplement: Supplementary file 10 [file Table8.XLSX]

## Sheet: david kegg enrich ment all targ
Category	Term	Count	%	PValue	Genes	List Total	Pop Hits	Pop Total	Fold Enrichment	Bonferroni	Benjamini	FDR
KEGG_PATHWAY	hsa04931:Insulin resistance	47	13.1285	6.11e-36	GSK3B, CRTC2, PRKAA1, PRKAA2, IRS1, PRKAG1, PTEN, SLC2A1, SLC2A2, PYGM, IRS2, PIK3R1, SLC2A4, TNF, PRKCZ, ACACB, FOXO1, RELA, PIK3CG, INS, IKBKB, MAPK9, SOCS3, MAPK8, AKT2, AKT1, CD36, PCK1, PPARGC1A, SREBF1, PTPN1, CPT1A, G6PC, NOS3, PRKCE, INSR, PRKCD, PRKAB1, MTOR, NFKB1, TNFRSF1A, MAPK10, IL6, PPP1R3C, PRKCQ, TRIB3, PPARA	287	108	6879	10.4308	1.51e-33	1.51e-33	7.95e-34
KEGG_PATHWAY	hsa04920:Adipocytokine signaling pathway	36	10.0559	1.72e-30	PRKAA1, PRKAA2, IRS1, PRKAG1, SLC2A1, IRS2, SLC2A4, TNF, ACACB, RELA, IKBKB, MAPK9, SOCS3, STK11, MAPK8, RXRA, AKT2, LEPR, AKT1, CD36, PCK1, PPARGC1A, RXRG, CPT1A, G6PC, ADIPOQ, ACSL4, TNFRSF1B, PRKAB1, MTOR, NFKB1, TNFRSF1A, MAPK10, LEP, PRKCQ, PPARA	287	70	6879	12.3267	4.25e-28	2.12e-28	1.12e-28
KEGG_PATHWAY	hsa04068:FoxO signaling pathway	42	11.7318	2.21e-25	PRKAA1, PRKAA2, IRS1, PRKAG1, PTEN, IRS2, PIK3R1, SLC2A4, FOXO1, EGFR, PIK3CG, IGF1R, INS, IKBKB, MAPK9, STK11, MAPK8, BCL2L11, CCND2, AKT2, AKT1, MAPK1, PCK1, MAPK3, IL10, CDKN2B, SMAD4, TGFB1, G6PC, INSR, BRAF, IGF1, MAPK14, SOD2, SIRT1, PRKAB1, TGFBR2, MAPK10, IL6, CAT, ATM, IL7R	287	134	6879	7.51256	5.45e-23	1.82e-23	9.56e-24
KEGG_PATHWAY	hsa04152:AMPK signaling pathway	39	10.8939	9.71e-24	CRTC2, PRKAA1, PRKAA2, IRS1, PRKAG1, IRS2, HMGCR, PIK3R1, SLC2A4, ACACB, FOXO1, ACACA, PIK3CG, IGF1R, INS, PPP2CA, STK11, AKT2, HNF4A, LEPR, AKT1, CD36, PCK1, PPARGC1A, SREBF1, CPT1A, G6PC, INSR, ADIPOQ, IGF1, SIRT1, PRKAB1, MTOR, PFKL, SCD, LEP, PPARG, FBP1, CFTR	287	123	6879	7.59981	2.4e-21	6e-22	3.16e-22
KEGG_PATHWAY	hsa04910:Insulin signaling pathway	40	11.1732	9.32e-23	GSK3B, PRKAA1, PRKAA2, IRS1, PRKAG1, PYGM, IRS2, PIK3R1, SLC2A4, PRKCZ, ACACB, FOXO1, ACACA, PIK3CG, HK1, INS, IKBKB, MAPK9, SOCS3, MAPK8, AKT2, AKT1, MAPK1, PCK1, PPARGC1A, MAPK3, SREBF1, PTPN1, PRKCI, G6PC, BAD, INSR, BRAF, PRKAB1, GCK, MTOR, MAPK10, PPP1R3C, PRKAR1A, FBP1	287	138	6879	6.94743	2.3e-20	4.61e-21	2.42e-21
KEGG_PATHWAY	hsa04930:Type II diabetes mellitus	26	7.26257	1.33e-22	IRS1, SLC2A2, IRS2, PIK3R1, SLC2A4, TNF, PRKCZ, PIK3CG, HK1, INS, IKBKB, MAPK9, SOCS3, MAPK8, MAPK1, MAPK3, KCNJ11, ABCC8, PRKCE, INSR, PRKCD, ADIPOQ, PDX1, GCK, MTOR, MAPK10	287	48	6879	12.983	3.28e-20	5.47e-21	2.88e-21
KEGG_PATHWAY	hsa04932:Non-alcoholic fatty liver disease (NAFLD)	40	11.1732	3.38e-21	GSK3B, PRKAA1, PRKAA2, IRS1, PRKAG1, IRS2, PIK3R1, TNF, RELA, PIK3CG, INS, IKBKB, MAPK9, SOCS3, CASP7, MAPK8, CASP8, BCL2L11, RXRA, CASP3, AKT2, LEPR, AKT1, SREBF1, XBP1, TGFB1, INSR, ADIPOQ, PRKAB1, NFKB1, TNFRSF1A, MAPK10, IL1A, IL6, IL1B, LEP, BAX, FAS, CYP2E1, PPARA	287	151	6879	6.34931	8.35e-19	1.19e-19	6.28e-20
KEGG_PATHWAY	hsa05200:Pathways in cancer	57	15.9218	5.54e-17	GSK3B, PTEN, SLC2A1, ETS1, PIK3CG, IGF1R, IKBKB, EDNRA, CASP8, EDNRB, CASP3, AKT2, AKT1, BDKRB1, PRKCB, MMP1, MMP9, TGFBR2, AR, PPARG, PPARD, EPAS1, HDAC1, GSTP1, PIK3R1, PTGS2, HIF1A, FOXO1, EGFR, RELA, MAPK9, MAPK8, RXRA, MAPK1, RXRG, FGF21, MAPK3, TCF7L2, CDKN2B, SMAD4, TGFB1, NOS2, BAD, BRAF, IGF1, MTOR, NFKB1, NFKB2, VEGFA, MAPK10, IL6, BCL2, GNAS, BAX, FAS, FGFR1, BCL2L1	287	393	6879	3.47637	1.37e-14	1.71e-15	9e-16
KEGG_PATHWAY	hsa04668:TNF signaling pathway	30	8.37989	1.32e-16	PIK3R1, PTGS2, TNF, RELA, PIK3CG, ICAM1, IKBKB, MAPK9, SOCS3, CASP7, MAPK8, CASP8, CASP3, AKT2, CCL2, AKT1, MAPK1, DNM1L, MAPK3, EDN1, MMP3, MAPK14, TNFRSF1B, MMP9, NFKB1, TNFRSF1A, MAPK10, IL6, IL1B, FAS	287	107	6879	6.72018	2.74e-14	3.61e-15	1.9e-15
KEGG_PATHWAY	hsa05142:Chagas disease (American trypanosomiasis)	29	8.10056	6.57e-16	SERPINE1, PIK3R1, TNF, RELA, PIK3CG, PPP2CA, C3, IKBKB, MAPK9, MAPK8, CASP8, AKT2, CCL2, AKT1, MAPK1, MAPK3, IL10, TGFB1, NOS2, IFNB1, MAPK14, NFKB1, TGFBR2, TNFRSF1A, MAPK10, IL6, IL1B, GNAS, FAS	287	104	6879	6.68356	1.65e-13	1.5e-14	7.9e-15
KEGG_PATHWAY	hsa04066:HIF-1 signaling pathway	28	7.82123	6.68e-16	SERPINE1, SLC2A1, PIK3R1, HIF1A, RELA, EGFR, PIK3CG, IGF1R, HK1, INS, AKT2, AKT1, HMOX1, MAPK1, TIMP1, MAPK3, EDN1, NOS2, PRKCB, NOS3, INSR, IGF1, MTOR, NFKB1, VEGFA, TF, IL6, BCL2	287	96	6879	6.99085	1.65e-13	1.5e-14	7.9e-15
KEGG_PATHWAY	hsa05215:Prostate cancer	23	6.42458	4.71e-12	GSK3B, TCF7L2, BAD, PTEN, BRAF, PIK3R1, IGF1, FOXO1, EGFR, MTOR, PIK3CG, RELA, NFKB1, INS, IGF1R, IKBKB, AR, AKT2, BCL2, AKT1, MAPK1, FGFR1, MAPK3	287	88	6879	6.26453	1.16e-09	9.7e-11	5.1e-11
KEGG_PATHWAY	hsa05212:Pancreatic cancer	20	5.58659	6.93e-12	SMAD4, TGFB1, BAD, BRAF, PIK3R1, EGFR, PIK3CG, RELA, NFKB1, TGFBR2, VEGFA, MAPK10, IKBKB, MAPK9, MAPK8, AKT2, AKT1, MAPK1, BCL2L1, MAPK3	287	65	6879	7.37497	1.71e-09	1.32e-10	6.93e-11
KEGG_PATHWAY	hsa04210:Apoptosis	19	5.30726	2.87e-11	BAD, PIK3R1, TNF, PIK3CG, RELA, NFKB1, TNFRSF1A, IKBKB, CASP7, CASP8, CASP12, CASP3, AKT2, BCL2, FAS, BAX, AKT1, ATM, BCL2L1	287	62	6879	7.34523	7.08e-09	4.51e-10	2.38e-10
KEGG_PATHWAY	hsa05210:Colorectal cancer	19	5.30726	2.87e-11	GSK3B, TCF7L2, SMAD4, TGFB1, BAD, BRAF, PIK3R1, PIK3CG, TGFBR2, MAPK10, MAPK9, MAPK8, CASP3, AKT2, BCL2, BAX, AKT1, MAPK1, MAPK3	287	62	6879	7.34523	7.08e-09	4.51e-10	2.38e-10
KEGG_PATHWAY	hsa05161:Hepatitis B	28	7.82123	2.92e-11	SRC, PTEN, PIK3R1, TNF, RELA, PIK3CG, IKBKB, MAPK9, MAPK8, CASP8, CASP12, CASP3, AKT2, AKT1, MAPK1, MAPK3, SMAD4, TGFB1, IFNB1, PRKCB, BAD, MMP9, NFKB1, MAPK10, IL6, BCL2, BAX, FAS	287	145	6879	4.62843	7.22e-09	4.51e-10	2.38e-10
KEGG_PATHWAY	hsa04150:mTOR signaling pathway	18	5.02793	8.75e-11	PRKAA1, PRKAA2, PRKCB, IRS1, PTEN, BRAF, PIK3R1, IGF1, TNF, MTOR, PIK3CG, INS, IKBKB, STK11, AKT2, AKT1, MAPK1, MAPK3	287	58	6879	7.43854	2.16e-08	1.27e-09	6.69e-10
KEGG_PATHWAY	hsa04380:Osteoclast differentiation	26	7.26257	9.43e-11	PIK3R1, TNF, RELA, PIK3CG, RELB, IKBKB, MAPK9, SOCS3, MAPK8, CALCR, AKT2, AKT1, MAPK1, MAPK3, TGFB1, IFNB1, CYBA, MAPK14, NFKB1, TGFBR2, TNFRSF1A, NFKB2, MAPK10, IL1A, IL1B, PPARG	287	131	6879	4.75713	2.33e-08	1.29e-09	6.81e-10
KEGG_PATHWAY	hsa05152:Tuberculosis	30	8.37989	1.36e-10	ITGAM, SRC, TNF, RELA, HSPD1, C3, MAPK9, MAPK8, CASP8, CASP3, AKT2, MRC1, AKT1, MAPK1, MAPK3, IL10, TGFB1, NOS2, IFNB1, BAD, IL18, MAPK14, NFKB1, TNFRSF1A, MAPK10, IL1A, IL6, IL1B, BCL2, BAX	287	177	6879	4.06248	3.36e-08	1.77e-09	9.3e-10
KEGG_PATHWAY	hsa04917:Prolactin signaling pathway	19	5.30726	3.43e-10	GSK3B, SRC, SLC2A2, PIK3R1, MAPK14, PIK3CG, RELA, GCK, NFKB1, INS, MAPK10, MAPK9, SOCS3, MAPK8, CCND2, AKT2, AKT1, MAPK1, MAPK3	287	71	6879	6.41414	8.48e-08	4.24e-09	2.23e-09
KEGG_PATHWAY	hsa05145:Toxoplasmosis	23	6.42458	5.17e-10	IL10, CD40, TGFB1, NOS2, BAD, MAPK14, TNF, RELA, NFKB1, TNFRSF1A, MAPK10, IKBKB, MAPK9, MAPK8, CASP8, CASP3, AKT2, BCL2, AKT1, MAPK1, CCR5, BCL2L1, MAPK3	287	110	6879	5.01162	1.28e-07	6.08e-09	3.2e-09
KEGG_PATHWAY	hsa04151:PI3K-Akt signaling pathway	42	11.7318	6e-10	GSK3B, CRTC2, PRKAA1, PRKAA2, IRS1, PTEN, PIK3R1, RELA, EGFR, PIK3CG, IGF1R, INS, PPP2CA, IKBKB, STK11, BCL2L11, RXRA, CCND2, AKT2, AKT1, MAPK1, PCK1, MAPK3, FGF21, G6PC, IFNB1, NOS3, BAD, INSR, ITGA1, IGF1, MTOR, NFKB1, VEGFA, GH1, NR4A1, COL3A1, IL6, BCL2, IL7R, FGFR1, BCL2L1	287	345	6879	2.91792	1.48e-07	6.73e-09	3.54e-09
KEGG_PATHWAY	hsa05133:Pertussis	19	5.30726	9.08e-10	IL10, ITGAM, NOS2, MAPK14, TNF, RELA, NFKB1, MAPK10, C3, IL1A, MAPK9, CASP7, IL6, MAPK8, IL1B, CASP3, CASP1, MAPK1, MAPK3	287	75	6879	6.07206	2.24e-07	9.75e-09	5.13e-09
KEGG_PATHWAY	hsa04922:Glucagon signaling pathway	21	5.86592	2.71e-09	CRTC2, PRKAA1, CPT1A, G6PC, PRKAA2, PRKAG1, SLC2A1, SLC2A2, PYGM, ACACB, SIRT1, PRKAB1, FOXO1, GCK, ACACA, AKT2, GNAS, AKT1, PCK1, PPARA, PPARGC1A	287	99	6879	5.08426	6.68e-07	2.79e-08	1.47e-08
KEGG_PATHWAY	hsa04071:Sphingolipid signaling pathway	23	6.42458	2.94e-09	PRKCB, NOS3, PRKCE, PTEN, PIK3R1, MAPK14, TNF, PRKCZ, PIK3CG, RELA, NFKB1, TNFRSF1A, MAPK10, PPP2CA, MAPK9, MAPK8, AKT2, ADORA1, BCL2, BAX, AKT1, MAPK1, MAPK3	287	120	6879	4.59399	7.25e-07	2.9e-08	1.53e-08
KEGG_PATHWAY	hsa05160:Hepatitis C	24	6.70391	4.15e-09	GSK3B, IFNB1, BAD, BRAF, PIK3R1, MAPK14, TNF, EGFR, PIK3CG, RELA, NFKB1, TNFRSF1A, MAPK10, PPP2CA, IKBKB, MAPK9, SOCS3, MAPK8, RXRA, AKT2, AKT1, MAPK1, PPARA, MAPK3	287	133	6879	4.32517	1.02e-06	3.87e-08	2.03e-08
KEGG_PATHWAY	hsa05230:Central carbon metabolism in cancer	17	4.7486	4.23e-09	G6PD, PTEN, SLC2A1, SLC2A2, PIK3R1, HIF1A, EGFR, MTOR, PIK3CG, GCK, HK1, PFKL, AKT2, AKT1, MAPK1, FGFR1, MAPK3	287	64	6879	6.36667	1.04e-06	3.87e-08	2.03e-08
KEGG_PATHWAY	hsa04621:NOD-like receptor signaling pathway	16	4.46927	4.64e-09	IL18, MAPK14, TNF, RELA, NFKB1, MAPK10, IKBKB, MAPK9, IL6, MAPK8, CASP8, IL1B, CASP1, CCL2, MAPK1, MAPK3	287	56	6879	6.84818	1.15e-06	4.1e-08	2.16e-08
KEGG_PATHWAY	hsa05014:Amyotrophic lateral sclerosis (ALS)	15	4.18994	8.18e-09	BAD, SLC1A2, MAPK14, TNFRSF1B, TNF, SOD1, TNFRSF1A, CASP12, CASP3, CAT, CASP1, BCL2, BAX, NOS1, BCL2L1	287	50	6879	7.19059	2.02e-06	6.96e-08	3.67e-08
KEGG_PATHWAY	hsa05164:Influenza A	27	7.5419	9.76e-09	GSK3B, PIK3R1, TNF, RELA, PIK3CG, ICAM1, IKBKB, MAPK9, SOCS3, MAPK8, AKT2, CASP1, CCL2, AKT1, MAPK1, MAPK3, IFNB1, PRKCB, IL18, MAPK14, NFKB1, TNFRSF1A, MAPK10, IL1A, IL6, IL1B, FAS	287	174	6879	3.71927	2.41e-06	8.04e-08	4.23e-08
KEGG_PATHWAY	hsa04022:cGMP-PKG signaling pathway	25	6.98324	2.68e-08	IRS1, ATP2A3, ATP2A2, IRS2, ATP2A1, ADRB2, INS, NPPB, EDNRA, PLN, EDNRB, KCNMB1, AKT2, ADORA1, AKT1, MAPK1, MAPK3, TRPC6, NOS3, BAD, PRKCE, INSR, ADRA2A, KCNU1, ADRB3	287	158	6879	3.79251	6.63e-06	2.14e-07	1.12e-07
KEGG_PATHWAY	hsa04923:Regulation of lipolysis in adipocytes	15	4.18994	4.04e-08	IRS1, INSR, IRS2, PIK3R1, ADRB2, PTGS2, PIK3CG, INS, PTGS1, FABP4, ADRB3, AKT2, ADORA1, GNAS, AKT1	287	56	6879	6.42017	9.98e-06	3.12e-07	1.64e-07
KEGG_PATHWAY	hsa03320:PPAR signaling pathway	16	4.46927	6.53e-08	CPT1A, MMP1, ADIPOQ, LPL, APOC3, ACSL4, RXRA, FABP4, SCD, PPARG, CD36, PCK1, PPARA, PLTP, RXRG, PPARD	287	67	6879	5.72385	1.61e-05	4.88e-07	2.57e-07
KEGG_PATHWAY	hsa05220:Chronic myeloid leukemia	16	4.46927	1.81e-07	SMAD4, TGFB1, HDAC1, BAD, BRAF, PIK3R1, PIK3CG, RELA, NFKB1, TGFBR2, IKBKB, AKT2, AKT1, MAPK1, BCL2L1, MAPK3	287	72	6879	5.32636	4.46e-05	1.31e-06	6.91e-07
KEGG_PATHWAY	hsa05134:Legionellosis	14	3.91061	2.02e-07	ITGAM, IL18, TNF, RELA, NFKB1, HSPD1, NFKB2, C3, CASP7, IL6, CASP8, IL1B, CASP3, CASP1	287	54	6879	6.21409	4.99e-05	1.42e-06	7.46e-07
KEGG_PATHWAY	hsa04919:Thyroid hormone signaling pathway	20	5.58659	2.07e-07	NOTCH2, GSK3B, PRKCB, HDAC1, SRC, BAD, SLC2A1, PIK3R1, HIF1A, FOXO1, MTOR, PIK3CG, SLC9A1, PLN, RXRA, AKT2, AKT1, MAPK1, RXRG, MAPK3	287	115	6879	4.16846	5.1e-05	1.42e-06	7.46e-07
KEGG_PATHWAY	hsa04620:Toll-like receptor signaling pathway	19	5.30726	2.84e-07	CD40, IFNB1, PIK3R1, MAPK14, TNF, PIK3CG, RELA, NFKB1, MAPK10, IKBKB, MAPK9, IL6, MAPK8, CASP8, IL1B, AKT2, AKT1, MAPK1, MAPK3	287	106	6879	4.29627	7.03e-05	1.9e-06	9.99e-07
KEGG_PATHWAY	hsa05221:Acute myeloid leukemia	14	3.91061	3.2e-07	TCF7L2, BAD, BRAF, PIK3R1, MTOR, PIK3CG, RELA, NFKB1, IKBKB, AKT2, AKT1, MAPK1, PPARD, MAPK3	287	56	6879	5.99216	7.9e-05	2.08e-06	1.09e-06
KEGG_PATHWAY	hsa04722:Neurotrophin signaling pathway	20	5.58659	4.11e-07	GSK3B, IRS1, BAD, PRKCD, BRAF, PIK3R1, MAPK14, PIK3CG, RELA, NFKB1, MAPK10, IKBKB, MAPK9, MAPK8, AKT2, BCL2, BAX, AKT1, MAPK1, MAPK3	287	120	6879	3.99477	0.000102	2.61e-06	1.37e-06
KEGG_PATHWAY	hsa04750:Inflammatory mediator regulation of TRP channels	18	5.02793	4.48e-07	PRKCB, SRC, PRKCE, PRKCD, HTR2C, PIK3R1, IGF1, HTR2A, MAPK14, PIK3CG, MAPK10, MAPK9, MAPK8, IL1B, GNAS, F2RL1, BDKRB1, PRKCQ	287	98	6879	4.4024	0.000111	2.76e-06	1.46e-06
KEGG_PATHWAY	hsa04950:Maturity onset diabetes of the young	10	2.7933	5.48e-07	HHEX, HNF4A, PDX1, SLC2A2, HNF1B, IAPP, HNF1A, NKX6-1, GCK, INS	287	26	6879	9.21871	0.000135	3.23e-06	1.7e-06
KEGG_PATHWAY	hsa04024:cAMP signaling pathway	26	7.26257	5.49e-07	GLP1R, ADRB2, PIK3R1, RELA, PIK3CG, SLC9A1, HCAR2, MAPK9, MAPK8, EDNRA, PLN, AKT2, ADORA1, AKT1, MAPK1, DRD1, DRD2, MAPK3, BAD, BRAF, NFKB1, MAPK10, GNAS, GHRL, PPARA, CFTR	287	198	6879	3.1474	0.000136	3.23e-06	1.7e-06
KEGG_PATHWAY	hsa05140:Leishmaniasis	15	4.18994	9.53e-07	IL10, TGFB1, ITGAM, NOS2, CYBA, PTGS2, MAPK14, TNF, RELA, NFKB1, C3, IL1A, IL1B, MAPK1, MAPK3	287	71	6879	5.0638	0.000235	5.48e-06	2.88e-06
KEGG_PATHWAY	hsa04012:ErbB signaling pathway	16	4.46927	2.34e-06	GSK3B, PRKCB, SRC, BAD, BRAF, PIK3R1, EGFR, MTOR, PIK3CG, MAPK10, MAPK9, MAPK8, AKT2, AKT1, MAPK1, MAPK3	287	87	6879	4.40803	0.000578	1.31e-05	6.92e-06
KEGG_PATHWAY	hsa05202:Transcriptional misregulation in cancer	22	6.14525	4.9e-06	CD40, ITGAM, HDAC1, MMP3, PLAT, IGF1, MMP9, FOXO1, RELA, NFKB1, TGFBR2, IGF1R, HHEX, IL6, NR4A3, RXRA, CCND2, REL, ATM, PPARG, RXRG, BCL2L1	287	167	6879	3.15755	0.00120939	2.69e-05	1.42e-05
KEGG_PATHWAY	hsa05143:African trypanosomiasis	10	2.7933	5.23e-06	IL10, IL6, PRKCB, IL1B, IL18, FAS, F2RL1, HBA1, TNF, ICAM1	287	33	6879	7.26322	0.0012918	2.79e-05	1.47e-05
KEGG_PATHWAY	hsa04010:MAPK signaling pathway	28	7.82123	5.31e-06	ARRB2, TNF, RELA, EGFR, RELB, IKBKB, MAPK9, MAPK8, CASP3, AKT2, AKT1, MAPK1, MAPK3, FGF21, TGFB1, PRKCB, BRAF, MAPK14, NFKB1, TGFBR2, TNFRSF1A, NFKB2, MAPK10, NR4A1, IL1A, IL1B, FAS, FGFR1	287	253	6879	2.65266	0.00131116	2.79e-05	1.47e-05
KEGG_PATHWAY	hsa04015:Rap1 signaling pathway	25	6.98324	5.59e-06	ITGAM, SRC, PIK3R1, PRKCZ, EGFR, PIK3CG, IGF1R, INS, CNR1, AKT2, AKT1, MAPK1, DRD2, MAPK3, FGF21, PRKCI, PRKCB, INSR, BRAF, IGF1, MAPK14, VEGFA, ID1, GNAS, FGFR1	287	210	6879	2.85341	0.00138052	2.81e-05	1.48e-05
KEGG_PATHWAY	hsa05218:Melanoma	14	3.91061	5.6e-06	BAD, PTEN, BRAF, PIK3R1, IGF1, EGFR, PIK3CG, IGF1R, AKT2, AKT1, MAPK1, FGF21, FGFR1, MAPK3	287	71	6879	4.72621	0.00138318	2.81e-05	1.48e-05
KEGG_PATHWAY	hsa05166:HTLV-I infection	28	7.82123	5.69e-06	GSK3B, CRTC2, CD40, SLC2A1, PIK3R1, ETS1, TNF, RELA, PIK3CG, RELB, ICAM1, IKBKB, CCND2, AKT2, AKT1, CDKN2B, XBP1, SMAD4, TGFB1, NFKB1, TGFBR2, TNFRSF1A, NFKB2, IL6, BAX, ATM, ATF3, BCL2L1	287	254	6879	2.64221	0.00140558	2.81e-05	1.48e-05
KEGG_PATHWAY	hsa04370:VEGF signaling pathway	13	3.63128	5.93e-06	PRKCB, NOS3, SRC, BAD, PIK3R1, PTGS2, MAPK14, PIK3CG, VEGFA, AKT2, AKT1, MAPK1, MAPK3	287	61	6879	5.10807	0.00146462	2.83e-05	1.49e-05
KEGG_PATHWAY	hsa04973:Carbohydrate digestion and absorption	11	3.07263	5.95e-06	MGAM, G6PC, AMY2A, AKT2, SI, SLC2A2, AKT1, SLC5A1, PIK3R1, PIK3CG, HK1	287	42	6879	6.2775	0.00146818	2.83e-05	1.49e-05
KEGG_PATHWAY	hsa05213:Endometrial cancer	12	3.35196	6.97e-06	GSK3B, TCF7L2, BAD, AKT2, PTEN, MAPK1, AKT1, BRAF, PIK3R1, EGFR, PIK3CG, MAPK3	287	52	6879	5.53122	0.00172098	3.25e-05	1.71e-05
KEGG_PATHWAY	hsa05205:Proteoglycans in cancer	24	6.70391	7.95e-06	TGFB1, PRKCB, SRC, IGF2, BRAF, PIK3R1, IGF1, MAPK14, HIF1A, TNF, MMP9, EGFR, MTOR, PIK3CG, SLC9A1, IGF1R, VEGFA, CASP3, AKT2, FAS, AKT1, MAPK1, FGFR1, MAPK3	287	200	6879	2.87624	0.00196172	3.64e-05	1.91e-05
KEGG_PATHWAY	hsa05222:Small cell lung cancer	15	4.18994	8.9e-06	CDKN2B, NOS2, PTEN, PIK3R1, PTGS2, PIK3CG, RELA, NFKB1, IKBKB, RXRA, AKT2, BCL2, AKT1, RXRG, BCL2L1	287	85	6879	4.22976	0.00219532	4e-05	2.1e-05
KEGG_PATHWAY	hsa04064:NF-kappa B signaling pathway	15	4.18994	1.18e-05	CD40, PTGS2, TNF, RELA, NFKB1, RELB, NFKB2, ICAM1, TNFRSF1A, IKBKB, IL1B, BCL2, PRKCQ, ATM, BCL2L1	287	87	6879	4.13252	0.00289829	5.12e-05	2.7e-05
KEGG_PATHWAY	hsa05214:Glioma	13	3.63128	1.18e-05	PRKCB, PTEN, BRAF, PIK3R1, IGF1, EGFR, MTOR, PIK3CG, IGF1R, AKT2, AKT1, MAPK1, MAPK3	287	65	6879	4.79373	0.00291506	5.12e-05	2.7e-05
KEGG_PATHWAY	hsa05211:Renal cell carcinoma	13	3.63128	1.39e-05	TGFB1, EPAS1, SLC2A1, BRAF, PIK3R1, ETS1, HIF1A, PIK3CG, VEGFA, AKT2, AKT1, MAPK1, MAPK3	287	66	6879	4.7211	0.00343163	5.93e-05	3.12e-05
KEGG_PATHWAY	hsa05223:Non-small cell lung cancer	12	3.35196	1.48e-05	RXRA, PRKCB, BAD, AKT2, MAPK1, AKT1, BRAF, PIK3R1, RXRG, EGFR, PIK3CG, MAPK3	287	56	6879	5.13614	0.00365344	6.2e-05	3.27e-05
KEGG_PATHWAY	hsa04014:Ras signaling pathway	25	6.98324	1.97e-05	PIK3R1, ETS1, RELA, EGFR, PIK3CG, IGF1R, INS, IKBKB, MAPK9, MAPK8, AKT2, AKT1, MAPK1, MAPK3, FGF21, PRKCB, BAD, INSR, IGF1, NFKB1, VEGFA, MAPK10, REL, FGFR1, BCL2L1	287	226	6879	2.6514	0.00485057	8.1e-05	4.27e-05
KEGG_PATHWAY	hsa04960:Aldosterone-regulated sodium reabsorption	10	2.7933	2.31e-05	HSD11B2, IRS1, PRKCB, INSR, MAPK1, IGF1, PIK3R1, PIK3CG, MAPK3, INS	287	39	6879	6.14581	0.00568327	9.34e-05	4.92e-05
KEGG_PATHWAY	hsa05144:Malaria	11	3.07263	2.57e-05	IL10, IL6, CD40, TGFB1, IL1B, IL18, CCL2, CD36, HBA1, TNF, ICAM1	287	49	6879	5.38072	0.00631669	0.000102	5.38e-05
KEGG_PATHWAY	hsa05146:Amoebiasis	16	4.46927	2.82e-05	IL10, TGFB1, ITGAM, NOS2, PRKCB, ARG1, PIK3R1, TNF, PIK3CG, RELA, NFKB1, COL3A1, IL6, IL1B, CASP3, GNAS	287	106	6879	3.61791	0.00695034	0.000111	5.83e-05
KEGG_PATHWAY	hsa05132:Salmonella infection	14	3.91061	3.26e-05	NOS2, IL18, MAPK14, RELA, NFKB1, MAPK10, IL1A, MAPK9, IL6, MAPK8, IL1B, CASP1, MAPK1, MAPK3	287	83	6879	4.0429	0.00801333	0.000126	6.62e-05
KEGG_PATHWAY	hsa05169:Epstein-Barr virus infection	17	4.7486	4.01e-05	CD40, HDAC1, PIK3R1, MAPK14, PIK3CG, RELA, NFKB1, RELB, NFKB2, ICAM1, MAPK10, IKBKB, MAPK9, MAPK8, AKT2, BCL2, AKT1	287	122	6879	3.33989	0.00985181	0.000151	7.96e-05
KEGG_PATHWAY	hsa04510:Focal adhesion	23	6.42458	4.04e-05	GSK3B, PRKCB, SRC, BAD, ITGA1, PTEN, BRAF, PIK3R1, IGF1, EGFR, PIK3CG, IGF1R, VEGFA, MAPK10, MAPK9, COL3A1, MAPK8, CCND2, AKT2, BCL2, AKT1, MAPK1, MAPK3	287	206	6879	2.67611	0.00993438	0.000151	7.96e-05
KEGG_PATHWAY	hsa00500:Starch and sucrose metabolism	9	2.51397	4.53e-05	MGAM, G6PC, AMY2A, GAA, SI, ENPP1, PYGM, GCK, HK1	287	33	6879	6.5369	0.0111295	0.000167	8.79e-05
KEGG_PATHWAY	hsa04020:Calcium signaling pathway	21	5.86592	4.79e-05	NOS2, PRKCB, NOS3, ATP2A3, ATP2A2, HTR2C, ATP2A1, ADRB2, HTR2A, EGFR, EDNRA, PLN, EDNRB, CCKAR, CCKBR, ADRB3, GNAS, BDKRB1, CD38, NOS1, DRD1	287	179	6879	2.81196	0.0117645	0.000174	9.16e-05
KEGG_PATHWAY	hsa04914:Progesterone-mediated oocyte maturation	14	3.91061	5.43e-05	BRAF, PIK3R1, IGF1, MAPK14, PIK3CG, INS, IGF1R, MAPK10, MAPK9, MAPK8, AKT2, AKT1, MAPK1, MAPK3	287	87	6879	3.85702	0.0133155	0.000194	0.000102
KEGG_PATHWAY	hsa04664:Fc epsilon RI signaling pathway	12	3.35196	9.78e-05	MAPK10, MAPK9, MAPK8, PRKCB, AKT2, MAPK1, AKT1, PIK3R1, MAPK14, TNF, PIK3CG, MAPK3	287	68	6879	4.22976	0.0238669	0.000345	0.000182
KEGG_PATHWAY	hsa04976:Bile secretion	12	3.35196	0.000112	RXRA, ABCC2, SLC10A2, SLC2A1, NR1H4, GNAS, HMGCR, SLC5A1, ABCB11, CFTR, SLC9A1, ABCG2	287	69	6879	4.16846	0.0273139	0.00039	0.000205
KEGG_PATHWAY	hsa04911:Insulin secretion	13	3.63128	0.000183	GLP1R, KCNJ11, PRKCB, ABCC8, PDX1, SLC2A1, SLC2A2, GCK, INS, KCNU1, CCKAR, KCNMB1, GNAS	287	85	6879	3.66579	0.0443048	0.000629	0.000331
KEGG_PATHWAY	hsa04660:T cell receptor signaling pathway	14	3.91061	0.000232	IL10, GSK3B, PIK3R1, MAPK14, TNF, PIK3CG, RELA, NFKB1, IKBKB, AKT2, AKT1, MAPK1, PRKCQ, MAPK3	287	100	6879	3.35561	0.0557546	0.000786	0.000414
KEGG_PATHWAY	hsa05231:Choline metabolism in cancer	14	3.91061	0.000257	SLC22A3, PRKCB, PIK3R1, HIF1A, EGFR, MTOR, PIK3CG, MAPK10, MAPK9, MAPK8, AKT2, AKT1, MAPK1, MAPK3	287	101	6879	3.32239	0.0614674	0.000857	0.000451
KEGG_PATHWAY	hsa04630:Jak-STAT signaling pathway	17	4.7486	0.000317	IL10, CNTF, CTF1, IFNB1, PIK3R1, PIK3CG, GH1, SOCS3, IL6, CCND2, AKT2, LEP, LEPR, AKT1, IL7R, IL13RA1, BCL2L1	287	145	6879	2.81012	0.0753984	0.00104506	0.00055
KEGG_PATHWAY	hsa05020:Prion diseases	8	2.23464	0.000408	IL1A, IL6, CASP12, IL1B, BAX, MAPK1, SOD1, MAPK3	287	34	6879	5.63968	0.0958386	0.00132535	0.000698
KEGG_PATHWAY	hsa04080:Neuroactive ligand-receptor interaction	25	6.98324	0.000481	GLP1R, HTR2C, ADRB2, HTR2A, NR3C1, CRHR1, EDNRA, CALCR, EDNRB, CCKAR, CNR1, ADORA1, LEPR, BDKRB1, DRD1, DRD2, ADRA2A, GH1, MTNR1A, ADRB3, CCKBR, MTNR1B, LEP, F2RL1, AGTR2	287	277	6879	2.16323	0.111998	0.00154224	0.000812
KEGG_PATHWAY	hsa05010:Alzheimer's disease	18	5.02793	0.000578	GSK3B, BAD, ATP2A3, ATP2A2, LPL, ATP2A1, IDE, TNF, TNFRSF1A, CASP7, CASP8, CASP12, IL1B, CASP3, FAS, MAPK1, NOS1, MAPK3	287	168	6879	2.56807	0.133087	0.00183045	0.000963
KEGG_PATHWAY	hsa04520:Adherens junction	11	3.07263	0.000642	TCF7L2, PTPN1, SMAD4, SRC, INSR, MAPK1, EGFR, FGFR1, TGFBR2, IGF1R, MAPK3	287	71	6879	3.71345	0.146662	0.00200694	0.00105628
KEGG_PATHWAY	hsa04730:Long-term depression	10	2.7933	0.000748	PPP2CA, PRKCB, GNAS, MAPK1, BRAF, IGF1, NOS1, CRHR1, IGF1R, MAPK3	287	60	6879	3.99477	0.168698	0.00230866	0.00121509
KEGG_PATHWAY	hsa04913:Ovarian steroidogenesis	9	2.51397	0.000825	STAR, CYP11A1, INSR, HSD3B1, GNAS, IGF1, PTGS2, IGF1R, INS	287	49	6879	4.4024	0.184478	0.00251658	0.00132452
KEGG_PATHWAY	hsa04611:Platelet activation	15	4.18994	0.000952	PRKCI, NOS3, SRC, PIK3R1, MAPK14, PRKCZ, PIK3CG, PTGS1, COL3A1, AKT2, TBXAS1, GNAS, AKT1, MAPK1, MAPK3	287	130	6879	2.76561	0.209597	0.00286708	0.00150899
KEGG_PATHWAY	hsa05216:Thyroid cancer	7	1.95531	0.00103608	TCF7L2, RXRA, MAPK1, BRAF, PPARG, RXRG, MAPK3	287	29	6879	5.78553	0.225893	0.00308328	0.00162278
KEGG_PATHWAY	hsa00220:Arginine biosynthesis	6	1.67598	0.00111097	NOS2, NOS3, ARG1, GPT2, GPT, NOS1	287	20	6879	7.19059	0.240096	0.00324734	0.00170913
KEGG_PATHWAY	hsa04060:Cytokine-cytokine receptor interaction	22	6.14525	0.00111751	IL10, CNTF, CD40, TGFB1, CTF1, IFNB1, IL18, TNFRSF1B, TNF, TGFBR2, TNFRSF1A, GH1, IL1A, IL6, IL1B, LEP, LEPR, FAS, CCL2, CCR5, IL7R, IL13RA1	287	243	6879	2.17	0.241323	0.00324734	0.00170913
KEGG_PATHWAY	hsa05131:Shigellosis	10	2.7933	0.00120458	MAPK10, IKBKB, MAPK9, MAPK8, SRC, MAPK1, MAPK14, RELA, NFKB1, MAPK3	287	64	6879	3.7451	0.257485	0.00341991	0.00179996
KEGG_PATHWAY	hsa05321:Inflammatory bowel disease (IBD)	10	2.7933	0.00120458	IL10, IL1A, IL6, TGFB1, IL1B, IL18, RORA, TNF, RELA, NFKB1	287	64	6879	3.7451	0.257485	0.00341991	0.00179996
KEGG_PATHWAY	hsa00052:Galactose metabolism	7	1.95531	0.0012506	PFKL, MGAM, G6PC, GAA, SI, GCK, HK1	287	30	6879	5.59268	0.265886	0.0035102	0.00184747
KEGG_PATHWAY	hsa05219:Bladder cancer	8	2.23464	0.00132835	MMP1, SRC, MAPK1, BRAF, MMP9, EGFR, MAPK3, VEGFA	287	41	6879	4.67681	0.279868	0.00368654	0.00194028
KEGG_PATHWAY	hsa05410:Hypertrophic cardiomyopathy (HCM)	11	3.07263	0.00135388	IL6, PRKAA1, TGFB1, PRKAA2, LMNA, ITGA1, PRKAG1, DAG1, IGF1, TNF, PRKAB1	287	78	6879	3.38019	0.284401	0.00371566	0.00195561
KEGG_PATHWAY	hsa05120:Epithelial cell signaling in Helicobacter pylori infection	10	2.7933	0.00167728	MAPK10, IKBKB, MAPK9, MAPK8, SRC, CASP3, MAPK14, RELA, EGFR, NFKB1	287	67	6879	3.57741	0.339419	0.00455262	0.00239611
KEGG_PATHWAY	hsa04550:Signaling pathways regulating pluripotency of stem cells	15	4.18994	0.00195325	GSK3B, SMAD4, PIK3R1, HNF1A, IGF1, MAPK14, SMAD5, PIK3CG, IGF1R, AKT2, ID1, AKT1, MAPK1, FGFR1, MAPK3	287	140	6879	2.56807	0.383023	0.00524404	0.00276002
KEGG_PATHWAY	hsa04662:B cell receptor signaling pathway	10	2.7933	0.00206766	IKBKB, GSK3B, AKT2, MAPK1, AKT1, PIK3R1, RELA, NFKB1, PIK3CG, MAPK3	287	69	6879	3.47372	0.400249	0.00549152	0.00289027
KEGG_PATHWAY	hsa04622:RIG-I-like receptor signaling pathway	10	2.7933	0.00228832	MAPK10, IKBKB, MAPK9, MAPK8, CASP8, IFNB1, MAPK14, TNF, RELA, NFKB1	287	70	6879	3.42409	0.43213	0.00601292	0.00316469
KEGG_PATHWAY	hsa00140:Steroid hormone biosynthesis	9	2.51397	0.00253836	HSD11B1, HSD11B2, UGT1A1, CYP11A1, HSD3B1, CYP1A2, HSD17B3, CYP2E1, UGT1A6	287	58	6879	3.71927	0.46622	0.00659933	0.00347333
KEGG_PATHWAY	hsa04915:Estrogen signaling pathway	12	3.35196	0.00256492	SRC, NOS3, AKT2, PRKCD, GNAS, MAPK1, AKT1, PIK3R1, MMP9, EGFR, PIK3CG, MAPK3	287	99	6879	2.90529	0.46972	0.00659933	0.00347333
KEGG_PATHWAY	hsa05323:Rheumatoid arthritis	11	3.07263	0.00337158	IL1A, IL6, TGFB1, MMP1, IL1B, MMP3, IL18, CCL2, TNF, ICAM1, VEGFA	287	88	6879	2.99608	0.565773	0.00849775	0.0044725
KEGG_PATHWAY	hsa04540:Gap junction	11	3.07263	0.00337158	GJA1, SRC, PRKCB, GNAS, MAPK1, HTR2C, DRD1, HTR2A, DRD2, EGFR, MAPK3	287	88	6879	2.99608	0.565773	0.00849775	0.0044725
KEGG_PATHWAY	hsa05162:Measles	14	3.91061	0.00342487	GSK3B, IFNB1, PIK3R1, PIK3CG, RELA, NFKB1, IL1A, IL6, CCND2, IL1B, AKT2, FAS, AKT1, PRKCQ	287	133	6879	2.52301	0.57147	0.00854487	0.0044973
KEGG_PATHWAY	hsa05168:Herpes simplex infection	17	4.7486	0.00381062	IFNB1, TNF, RELA, NFKB1, TNFRSF1A, MAPK10, C3, IKBKB, MAPK9, SOCS3, IL6, MAPK8, CASP8, IL1B, CASP3, FAS, CCL2	287	183	6879	2.2266	0.61055	0.00941222	0.0049538
KEGG_PATHWAY	hsa04912:GnRH signaling pathway	11	3.07263	0.00430403	MAPK10, MAPK9, MAPK8, SRC, PRKCB, PRKCD, GNAS, MAPK1, MAPK14, EGFR, MAPK3	287	91	6879	2.89731	0.655406	0.0105257	0.00553984
KEGG_PATHWAY	hsa00270:Cysteine and methionine metabolism	7	1.95531	0.00440005	MPST, DNMT1, BHMT, CBS, MTR, MAT1A, CDO1	287	38	6879	4.41528	0.663518	0.010655	0.00560791
KEGG_PATHWAY	hsa04062:Chemokine signaling pathway	17	4.7486	0.00446929	GSK3B, SRC, PRKCD, BRAF, PIK3R1, ARRB2, PRKCZ, PIK3CG, RELA, NFKB1, IKBKB, AKT2, CCL2, AKT1, MAPK1, CCR5, MAPK3	287	186	6879	2.19068	0.669249	0.0107176	0.00564085
KEGG_PATHWAY	hsa05203:Viral carcinogenesis	18	5.02793	0.00498563	CDKN2B, HDAC1, SRC, BAD, PIK3R1, PIK3CG, RELA, NFKB1, NFKB2, C3, CASP8, CCND2, CASP3, REL, BAX, MAPK1, CCR5, MAPK3	287	205	6879	2.10456	0.709028	0.0118409	0.00623203
KEGG_PATHWAY	hsa04115:p53 signaling pathway	9	2.51397	0.0062602	CASP8, CCND2, CASP3, SERPINE1, PTEN, FAS, BAX, ATM, IGF1	287	67	6879	3.21967	0.787991	0.0147264	0.00775072
KEGG_PATHWAY	hsa04728:Dopaminergic synapse	13	3.63128	0.00675703	GSK3B, MAOB, PRKCB, MAPK14, MAPK10, PPP2CA, MAPK9, MAPK8, AKT2, GNAS, AKT1, DRD1, DRD2	287	128	6879	2.43432	0.812627	0.0157452	0.00828693
KEGG_PATHWAY	hsa04940:Type I diabetes mellitus	7	1.95531	0.00727829	IL1A, IL1B, CPE, FAS, TNF, HSPD1, INS	287	42	6879	3.99477	0.835412	0.0168013	0.00884278
KEGG_PATHWAY	hsa04350:TGF-beta signaling pathway	10	2.7933	0.0078147	PPP2CA, CDKN2B, SMAD4, TGFB1, ID1, MAPK1, TNF, SMAD5, TGFBR2, MAPK3	287	84	6879	2.85341	0.855981	0.0178725	0.00940659
KEGG_PATHWAY	hsa04710:Circadian rhythm	6	1.67598	0.00837809	PRKAA1, PRKAA2, PRKAG1, RORA, NR1D1, PRKAB1	287	31	6879	4.63909	0.874833	0.0189852	0.00999221
KEGG_PATHWAY	hsa04270:Vascular smooth muscle contraction	12	3.35196	0.0091389	EDNRA, KCNU1, PRKCB, KCNMB1, PRKCE, PRKCD, GNAS, MAPK1, BRAF, PRKCQ, RAMP1, MAPK3	287	117	6879	2.45832	0.896449	0.0203379	0.0107042
KEGG_PATHWAY	hsa02010:ABC transporters	7	1.95531	0.00913971	ABCA1, ABCC2, ABCC8, ABCC9, ABCB11, CFTR, ABCG2	287	44	6879	3.81319	0.89647	0.0203379	0.0107042
KEGG_PATHWAY	hsa01230:Biosynthesis of amino acids	9	2.51397	0.00961366	PFKL, PC, CBS, ARG1, GPT2, MTR, GPT, ALDOB, MAT1A	287	72	6879	2.99608	0.908009	0.0212015	0.0111587
KEGG_PATHWAY	hsa04972:Pancreatic secretion	10	2.7933	0.0147811	CCKAR, PRKCB, ATP2A3, GNAS, CD38, ATP2A2, ATP2A1, CEL, CFTR, SLC9A1	287	93	6879	2.57727	0.974731	0.032309	0.0170048
KEGG_PATHWAY	hsa05206:MicroRNAs in cancer	21	5.86592	0.0153122	LEP	287	286	6879	1.75994	0.977882	0.0331765	0.0174613
KEGG_PATHWAY	hsa04623:Cytosolic DNA-sensing pathway	8	2.23464	0.016317	IKBKB, IL6, IFNB1, IL1B, CASP1, IL18, RELA, NFKB1	287	64	6879	2.99608	0.982812	0.0350461	0.0184453
KEGG_PATHWAY	hsa04726:Serotonergic synapse	11	3.07263	0.0167236	MAOB, PRKCB, CASP3, GNAS, MAPK1, HTR2C, BRAF, HTR2A, PTGS2, MAPK3, PTGS1	287	111	6879	2.37527	0.98448	0.0356097	0.018742
KEGG_PATHWAY	hsa00010:Glycolysis / Gluconeogenesis	8	2.23464	0.0205707	PFKL, G6PC, ALDH2, ALDOB, PCK1, FBP1, GCK, HK1	287	67	6879	2.86193	0.994107	0.0434271	0.0228564
KEGG_PATHWAY	hsa04921:Oxytocin signaling pathway	13	3.63128	0.021954	PRKAA1, PRKAA2, PRKCB, NOS3, SRC, PRKAG1, PTGS2, PRKAB1, EGFR, GNAS, CD38, MAPK1, MAPK3	287	150	6879	2.07728	0.995843	0.0459545	0.0241866
KEGG_PATHWAY	hsa04666:Fc gamma R-mediated phagocytosis	9	2.51397	0.0228871	PRKCB, AKT2, PRKCE, PRKCD, MAPK1, AKT1, PIK3R1, PIK3CG, MAPK3	287	84	6879	2.56807	0.996716	0.0475051	0.0250027
KEGG_PATHWAY	hsa04320:Dorso-ventral axis formation	5	1.39665	0.0241384	NOTCH2, MAPK1, ETS1, EGFR, MAPK3	287	27	6879	4.43864	0.997607	0.0496849	0.0261499
KEGG_PATHWAY	hsa04640:Hematopoietic cell lineage	9	2.51397	0.0275976	IL1A, IL6, ITGAM, IL1B, ITGA1, CD38, CD36, IL7R, TNF	287	87	6879	2.47951	0.999005	0.0563355	0.0296503
KEGG_PATHWAY	hsa04261:Adrenergic signaling in cardiomyocytes	12	3.35196	0.0282629	PPP2CA, PLN, AKT2, BCL2, GNAS, MAPK1, AKT1, ADRB2, AGTR2, MAPK14, SLC9A1, MAPK3	287	138	6879	2.08423	0.999159	0.0572208	0.0301162
KEGG_PATHWAY	hsa04650:Natural killer cell mediated cytotoxicity	11	3.07263	0.0301046	IFNB1, PRKCB, CASP3, FAS, MAPK1, BRAF, PIK3R1, TNF, PIK3CG, ICAM1, MAPK3	287	122	6879	2.16111	0.999474	0.060454	0.0318179
KEGG_PATHWAY	hsa00590:Arachidonic acid metabolism	7	1.95531	0.040148	GPX1, GPX3, TBXAS1, CYP2E1, PTGDS, PTGS2, PTGS1	287	61	6879	2.7505	0.99996	0.0799722	0.0420906
KEGG_PATHWAY	hsa01200:Carbon metabolism	10	2.7933	0.0450089	PFKL, G6PD, PC, GPT2, CAT, GPT, ALDOB, FBP1, GCK, HK1	287	113	6879	2.12112	0.999989	0.0889376	0.0468093
KEGG_PATHWAY	hsa05332:Graft-versus-host disease	5	1.39665	0.0464147	IL1A, IL6, IL1B, FAS, TNF	287	33	6879	3.63161	0.999992	0.0909876	0.0478882
KEGG_PATHWAY	hsa05204:Chemical carcinogenesis	8	2.23464	0.0478663	HSD11B1, GSTM1, UGT1A1, GSTP1, CYP1A2, CYP2E1, PTGS2, UGT1A6	287	80	6879	2.39686	0.999995	0.0930943	0.048997
KEGG_PATHWAY	hsa05030:Cocaine addiction	6	1.67598	0.0515281	MAOB, GNAS, DRD1, DRD2, RELA, NFKB1	287	49	6879	2.93494	0.999998	0.0994332	0.0523333
KEGG_PATHWAY	hsa00330:Arginine and proline metabolism	6	1.67598	0.0553943	MAOB, ALDH2, NOS2, NOS3, ARG1, NOS1	287	50	6879	2.87624	0.999999	0.106065	0.0558237
KEGG_PATHWAY	hsa04723:Retrograde endocannabinoid signaling	9	2.51397	0.0584311	MAPK10, MAPK9, MAPK8, CNR1, PRKCB, MAPK1, MAPK14, PTGS2, MAPK3	287	101	6879	2.13582	1	0.111019	0.0584311
KEGG_PATHWAY	hsa05414:Dilated cardiomyopathy	8	2.23464	0.0594655	TGFB1, PLN, LMNA, ITGA1, DAG1, GNAS, IGF1, TNF	287	84	6879	2.28273	1	0.112122	0.0594655
KEGG_PATHWAY	hsa00982:Drug metabolism - cytochrome P450	7	1.95531	0.0624421	GSTM1, MAOB, UGT1A1, GSTP1, CYP1A2, CYP2E1, UGT1A6	287	68	6879	2.46736	1	0.116842	0.0624421
KEGG_PATHWAY	hsa04614:Renin-angiotensin system	4	1.11732	0.0681626	ACE2, REN, LNPEP, AGTR2	287	23	6879	4.16846	1	0.126588	0.0681626
KEGG_PATHWAY	hsa04975:Fat digestion and absorption	5	1.39665	0.0770917	ABCA1, DGAT1, MTTP, CEL, CD36	287	39	6879	3.0729	1	0.142102	0.0770917
KEGG_PATHWAY	hsa00620:Pyruvate metabolism	5	1.39665	0.0829931	PC, ALDH2, PCK1, ACACB, ACACA	287	40	6879	2.99608	1	0.151428	0.0829931
KEGG_PATHWAY	hsa04140:Regulation of autophagy	4	1.11732	0.0833773	BECN1, PRKAA1, PRKAA2, INS	287	25	6879	3.83498	1	0.151428	0.0833773
KEGG_PATHWAY	hsa00980:Metabolism of xenobiotics by cytochrome P450	7	1.95531	0.0863812	HSD11B1, GSTM1, UGT1A1, GSTP1, CYP1A2, CYP2E1, UGT1A6	287	74	6879	2.2673	1	0.155738	0.0863812
KEGG_PATHWAY	hsa00561:Glycerolipid metabolism	6	1.67598	0.0921435	LIPC, DGAT1, ALDH2, PNPLA3, LPL, CEL	287	58	6879	2.47951	1	0.164924	0.0921435
KEGG_PATHWAY	hsa04390:Hippo signaling pathway	11	3.07263	0.0974689	PPP2CA, GSK3B, TCF7L2, PRKCI, SMAD4, TGFB1, CCND2, ID1, SERPINE1, PRKCZ, TGFBR2	287	151	6879	1.74606	1	0.172216	0.0974689
KEGG_PATHWAY	hsa04810:Regulation of actin cytoskeleton	14	3.91061	0.0976122	ITGAM, SRC, ITGA1, BRAF, PIK3R1, EGFR, PIK3CG, INS, SLC9A1, BDKRB1, MAPK1, FGF21, FGFR1, MAPK3	287	210	6879	1.59791	1	0.172216	0.0976122
KEGG_PATHWAY	hsa00061:Fatty acid biosynthesis	3	0.837989	0.0993828	ACSL4, ACACB, ACACA	287	13	6879	5.53122	1	0.174096	0.0993828
